# Supplementary material for: Genetic variation among progeny shapes symbiosis in a basidiomycete with poplar
Source: New Phytol. 2025 Aug 7;248(1):157–77. doi: 10.1111/nph.70395 (PMC12409109; doi:10.1111/nph.70395)
Supplement: Supplementary file 2 — Table S6 Complete list of upregulated genes in ECM tissues of D002, M057 and M120 compared to their respective FLM tissues. Please note: Wiley is not responsible for the content or functionality of any Supporting Information supplied by the authors. Any queries (other than missing material) should be directed to the New Phytologist Central Office. [file NPH-248-157-s002.xlsx]

## Sheet: SI
New Phytologist Supporting Information Article title: Genetic variation among progeny shapes symbiosis in a basidiomycete with poplar Authors: Benjamin Dauphin, Maíra de Freitas Pereira, Daniel Croll, Thalita Cardoso Anastácio, Laure Fauchery, Frédéric Guinet, Maurício Dutra Costa, Francis Martin, Martina Peter, Annegret Kohler Article acceptance date: 25 June 2025
Table S6 Complete list of upregulated genes in ECM tissues of D002, M057, and M120 compared to their respective FLM tissues.

## Sheet: TableS6
Protein ID	Transcript ID	log2 FC >1 p<0.05	Log2Foldchange_ECMD2vsFLMD2	padj_ECMD2vsFLMD2	log2 FC >1 p<0.05	Log2Foldchange_ECMM57vsFLMM57	padj_ECMM57vsFLMM57	log2 FC >1 p<0.05	Log2Foldchange_ECMM91vsFLMM91	padj_ECMM91vsFLMM91	log2 FC >1 p<0.05	Log2Foldchange_ECMM120vsFLMM120	padj_ECMM120vsFLMM120	regFLMand/orECM	reg FLM	Protein ID	log2 FC >1 p<0.05	Log2Foldchange_FLMM57vsFLMD2	padj_FLMM57vsFLMD2	log2 FC >1 p<0.05	Log2Foldchange_FLMM91vsFLMD2	padj_FLMM91vsFLMD2	log2 FC >1 p<0.05	Log2Foldchange_FLMM120vsFLMD2	padj_FLMM120vsFLMD2	regECM	Protein ID	log2 FC >1 p<0.05	Log2Foldchange_ECMM57vsECMD2	padj_ECMM57vsECMD2	log2 FC >1 p<0.05	Log2Foldchange_ECMM91vsECMD2	padj_ECMM91vsECMD2	log2 FC >1 p<0.05	Log2Foldchange_ECMM120vsECMD2	padj_ECMM120vsECMD2	Transcript Name	Protein ID	Description	Transcript SizeSize	Description	Protein Name	Protein ID	Protein Size	Protein ID	ProteinId	gotermId	goName	gotermType
28063	jgi|Pismi2|28192|	D2ECMup	3.01946	3.20128e-138	M57ECMUP	2.30786	1.69533e-127		-0.686421	6.64295e-14	M120ECMup	3.44142	9.75523e-231	x	x	28063	FLMM57UP	2.29247	1.46108e-77	FLMM91UP	7.54598	0		0.81611	1.68053e-09	x	28063	ECMM57UP	1.58088	2.50849e-63	ECMM91UP	3.8401	0	ECMM120UP	1.23808	1.75694e-38	jgi|Pismi2|28192|	28063	Pismi1.fgenesh1_pm.12_#_48	930	Pismi1.fgenesh1_pm.12_#_48	jgi|Pismi2|28063|	28063	310	28063	28063	No GO	-	-
214450	jgi|Pismi2|214579|	D2ECMup	2.64882	3.95044e-82	M57ECMUP	2.41637	1.42478e-71		0.0855478	0.685997	M120ECMup	3.3749	8.87474e-136	x	x	214450	FLMM57UP	1.39304	3.76164e-23	FLMM91UP	3.62689	6.50915e-156		0.330177	0.0348979	x	214450	ECMM57UP	1.16059	2.92423e-17	ECMM91UP	1.06362	5.67308e-15	ECMM120UP	1.05626	2.01865e-14	jgi|Pismi2|214579|	214450	Pismi1.CE89998_8521	2621	Pismi1.CE89998_8521	jgi|Pismi2|214450|	214450	716	214450	214450	No GO	-	-
4577275	jgi|Pismi2|4577685|	D2ECMup	2.77766	3.01695e-187	M57ECMUP	3.8281	0		-0.215869	0.0316114	M120ECMup	4.19272	0	x	x	4577275		0.88793	5.10996e-18	FLMM91UP	5.68178	0		0.277716	0.0141819	x	4577275	ECMM57UP	1.93837	1.26363e-118	ECMM91UP	2.68826	1.13224e-228	ECMM120UP	1.69278	3.85267e-90	jgi|Pismi2|4577685|	4577275	MIX70844_624_89	1991	MIX70844_624_89	jgi|Pismi2|4577275|	4577275	490	4577275	4577275	No GO	-	-
3125366	jgi|Pismi2|3125776|	D2ECMup	1.65134	1.74056e-66	M57ECMUP	3.42194	3.52451e-250		-0.0259674	0.791539	M120ECMup	2.85241	1.35548e-223	x	x	3125366		-0.347194	0.00725808	FLMM91UP	4.78528	0		-0.0202087	0.911396	x	3125366	ECMM57UP	1.4234	1.07241e-82	ECMM91UP	3.10797	0	ECMM120UP	1.18086	8.38144e-55	jgi|Pismi2|3125776|	3125366	CE2125366_907	964	CE2125366_907	jgi|Pismi2|3125366|	3125366	210	3125366	3125366	5053	response to stress	biological_process
684938	jgi|Pismi2|685067|	D2ECMup	4.55917	2.63298e-58	M57ECMUP	1.26127	1.80859e-05		-0.40146	0.360019	M120ECMup	2.29134	5.53736e-16	x	x	684938	FLMM57UP	5.81675	2.42677e-95		-0.551618	0.0818794	FLMM120UP	3.62693	2.44237e-37	x	684938	ECMM57UP	2.51884	3.33863e-19	ECMM91DOWN	-5.51225	2.67425e-74	ECMM120UP	1.3591	3.48409e-06	jgi|Pismi2|685067|	684938	Pismi1.fgenesh1_kg.137_#_14_#_Pisolithus_microcarpus_lrc288	731	Pismi1.fgenesh1_kg.137_#_14_#_Pisolithus_microcarpus_lrc288	jgi|Pismi2|684938|	684938	146	684938	684938	No GO	-	-
683008	jgi|Pismi2|683137|	D2ECMup	3.42124	4.06286e-51	M57ECMUP	4.39826	2.66689e-87		-0.00823057	0.991887	M120ECMup	6.32002	1.21084e-162	x	x	683008		0.298154	0.367011	FLMM91UP	1.45211	2.77092e-09		-0.352087	0.288024	x	683008	ECMM57UP	1.27518	3.34511e-13	ECMM91DOWN	-1.97736	1.61338e-19	ECMM120UP	2.5467	2.83973e-51	jgi|Pismi2|683137|	683008	Pismi1.fgenesh1_kg.98_#_50_#_Locus8254v1rpkm13.68	477	Pismi1.fgenesh1_kg.98_#_50_#_Locus8254v1rpkm13.68	jgi|Pismi2|683008|	683008	114	683008	683008	No GO	-	-
4127033	jgi|Pismi2|4127443|	D2ECMup	1.80756	4.08921e-06	M57ECMUP	3.95309	3.08655e-23	M91ECMdow,	-1.25025	0.0115653	M120ECMup	3.66626	2.30675e-23	x	x	4127033		-0.592385	0.252216	FLMM91UP	1.41348	0.000171594		-0.329339	0.518077	x	4127033	ECMM57UP	1.55315	2.81258e-06	ECMM91DOWN	-1.64433	0.000117778	ECMM120UP	1.52936	4.63126e-06	jgi|Pismi2|4127443|	4127033	fgenesh1_pg.13_#_156	516	fgenesh1_pg.13_#_156	jgi|Pismi2|4127033|	4127033	172	4127033	4127033	No GO	-	-
4127034	jgi|Pismi2|4127444|	D2ECMup	2.65922	1.66415e-08	M57ECMUP	5.0933	3.49524e-20		0.62438	0.459069	M120ECMup	4.04503	8.77755e-21	x		4127034		-0.671637	0.397697		0.0839969	0.914677		-0.0167713	1	x	4127034	ECMM57UP	1.76244	6.41375e-09	ECMM91DOWN	-1.95085	0.000133104	ECMM120UP	1.36903	1.64058e-05	jgi|Pismi2|4127444|	4127034	fgenesh1_pg.13_#_157	369	fgenesh1_pg.13_#_157	jgi|Pismi2|4127034|	4127034	123	4127034	4127034	No GO	-	-
689604	jgi|Pismi2|689733|	D2ECMup	2.24779	1.49737e-13	M57ECMUP	3.66696	2.47056e-35	M91ECMdow,	-1.42999	1.73738e-06	M120ECMup	4.20201	6.44806e-44	x	x	689604		0.0399133	0.959696	FLMM91UP	2.91294	1.79839e-24		-0.426222	0.30441	x	689604	ECMM57UP	1.45908	2.35175e-09		-0.764836	0.0103375	ECMM120UP	1.528	3.9724e-10	jgi|Pismi2|689733|	689604	Pismi1.fgenesh1_kg.413_#_5_#_Locus14974v1rpkm2.28	376	Pismi1.fgenesh1_kg.413_#_5_#_Locus14974v1rpkm2.28	jgi|Pismi2|689604|	689604	105	689604	689604	No GO	-	-
102510	jgi|Pismi2|102639|	D2ECMup	2.10376	1.6571e-51	M57ECMUP	2.71598	2.08124e-90		0.558905	0.000270806	M120ECMup	3.13968	5.30356e-117	x	x	102510		0.758219	2.38975e-07	FLMM91UP	1.67936	1.10242e-33		0.0817136	0.663682	x	102510	ECMM57UP	1.37044	1.83399e-24		0.134498	0.391638	ECMM120UP	1.11763	1.79264e-16	jgi|Pismi2|102639|	102510	Pismi1.e_gw1.56.163.1	1581	Pismi1.e_gw1.56.163.1	jgi|Pismi2|102510|	102510	527	102510	102510	6106	L-ascorbate oxidase activity	molecular_function
688030	jgi|Pismi2|688159|	D2ECMup	2.28082	4.40909e-80	M57ECMUP	1.22006	4.29109e-28		-0.779724	2.65842e-12	M120ECMup	2.32799	5.92225e-92	x	x	688030	FLMM57UP	2.07163	1.8335e-66	FLMM91UP	5.87062	0		0.680614	1.49651e-07	x	688030	ECMM57UP	1.01086	1.80214e-19	ECMM91UP	2.81008	8.27413e-149		0.727788	2.11309e-10	jgi|Pismi2|688159|	688030	Pismi1.fgenesh1_kg.257_#_18_#_Locus8005v1rpkm14.82	1834	Pismi1.fgenesh1_kg.257_#_18_#_Locus8005v1rpkm14.82	jgi|Pismi2|688030|	688030	423	688030	688030	No GO	-	-
4025916	jgi|Pismi2|4026326|	D2ECMup	2.48795	3.42066e-45	M57ECMUP	1.76677	3.03393e-25		0.400144	0.0998782	M120ECMup	1.74388	4.25781e-23	x	x	4025916	FLMM57UP	1.94039	6.36875e-28		-0.132474	0.547875		0.496239	0.011557	x	4025916	ECMM57UP	1.21922	1.71272e-12	ECMM91DOWN	-2.22028	3.95879e-34		-0.247826	0.267598	jgi|Pismi2|4026326|	4025916	gw1.1.2236.1	423	gw1.1.2236.1	jgi|Pismi2|4025916|	4025916	141	4025916	4025916	No GO	-	-
171565	jgi|Pismi2|171694|	D2ECMup	1.9993	2.32568e-22	M57ECMUP	1.45802	3.87117e-13		0.360577	0.21799	M120ECMup	1.49261	2.83971e-13	x	x	171565	FLMM57UP	1.79033	1.70642e-18		-0.550286	0.0129055		0.757871	0.000482127	x	171565	ECMM57UP	1.24904	7.81044e-10	ECMM91DOWN	-2.18901	5.0547e-25		0.251177	0.350838	jgi|Pismi2|171694|	171565	Pismi1.CE47113_4370	771	Pismi1.CE47113_4370	jgi|Pismi2|171565|	171565	133	171565	171565	No GO	-	-
373909	jgi|Pismi2|374038|	D2ECMup	1.66116	6.61794e-12	M57ECMUP	2.4088	8.31673e-25		-0.237869	0.481025	M120ECMup	1.9388	3.15393e-16	x		373909		0.343902	0.208989		0.590646	0.0162147		-0.0562756	0.874715	x	373909	ECMM57UP	1.09154	9.47928e-06	ECMM91DOWN	-1.30838	3.42504e-08		0.221367	0.519257	jgi|Pismi2|374038|	373909	Pismi1.CE249457_16629	2235	Pismi1.CE249457_16629	jgi|Pismi2|373909|	373909	591	373909	373909	2176	DNA binding	molecular_function
674737	jgi|Pismi2|674866|	D2ECMup	2.21137	3.63892e-86	M57ECMUP	1.9192	6.14437e-69	M91ECMdow,	-1.32355	9.6466e-32	M120ECMup	1.77545	4.08624e-59	x	x	674737	FLMM57UP	1.31618	9.23476e-31	FLMM91UP	2.9794	4.24698e-159	FLMM120UP	1.28644	1.7171e-29	x	674737	ECMM57UP	1.02401	2.30646e-20		-0.555514	1.16479e-06		0.850515	2.85593e-14	jgi|Pismi2|674866|	674737	Pismi1.fgenesh1_kg.12_#_33_#_Pisolithus_microcarpus_c2021	964	Pismi1.fgenesh1_kg.12_#_33_#_Pisolithus_microcarpus_c2021	jgi|Pismi2|674737|	674737	234	674737	674737	3042	protein-S-isoprenylcysteine O-methyltransferase activity	molecular_function
9025	jgi|Pismi2|9154|	D2ECMup	2.7341	3.05721e-85	M57ECMUP	3.09008	8.81349e-131	M91ECMup	1.18983	1.445e-19	M120ECMup	2.25678	8.84163e-83	x	x	9025		0.804911	4.45072e-07	FLMM91UP	1.44616	3.91464e-23	FLMM120UP	1.47439	5.70966e-24	x	9025	ECMM57UP	1.16088	7.36696e-25		-0.0981112	0.495601		0.997062	2.80457e-18	jgi|Pismi2|9154|	9025	Pismi1.gm1.3549_g	933	Pismi1.gm1.3549_g	jgi|Pismi2|9025|	9025	311	9025	9025	3032	prenyltransferase activity	molecular_function
680676	jgi|Pismi2|680805|	D2ECMup	2.01799	1.58836e-45	M57ECMUP	2.58217	6.36429e-09		0.236005	0.670289	M120ECMup	3.1525	4.64035e-119	x	x	680676	FLMM57DOWN	-5.1706	1.42841e-37	FLMM91DOWN	-3.51427	1.28333e-47		0.37956	0.0188638	x	680676	ECMM57DOWN	-4.60642	3.30692e-117	ECMM91DOWN	-5.29625	1.31679e-73	ECMM120UP	1.51408	3.89623e-30	jgi|Pismi2|680805|	680676	Pismi1.fgenesh1_kg.59_#_90_#_Locus6916v1rpkm20.66	1042	Pismi1.fgenesh1_kg.59_#_90_#_Locus6916v1rpkm20.66	jgi|Pismi2|680676|	680676	283	680676	680676	No GO	-	-
104664	jgi|Pismi2|104793|	D2ECMup	1.4116	2.87893e-06	M57ECMUP	3.7159	1.75948e-10		-2.94644	0.0666644	M120ECMup	2.19213	2.82222e-16	x	x	104664	FLMM57DOWN	-4.08101	7.03909e-13	FLMM91DOWN	-3.35457	1.04495e-13		0.98412	0.00104489	x	104664	ECMM57DOWN	-1.77672	4.47584e-09	ECMM91DOWN	-7.71262	5.83905e-10	ECMM120UP	1.76465	7.11934e-11	jgi|Pismi2|104793|	104664	Pismi1.e_gw1.72.78.1	600	Pismi1.e_gw1.72.78.1	jgi|Pismi2|104664|	104664	200	104664	104664	No GO	-	-
93430	jgi|Pismi2|93559|	D2ECMup	1.2769	3.79209e-11	M57ECMUP	1.90572	2.01966e-15		0.626562	0.0239144	M120ECMup	2.04535	3.45357e-19	x	x	93430	FLMM57DOWN	-2.34943	4.67308e-24	FLMM91DOWN	-1.45346	2.46369e-12	FLMM120DOWN	-2.27468	9.50812e-25	x	93430	ECMM57DOWN	-1.7206	7.63396e-19	ECMM91DOWN	-2.1038	1.34997e-23	ECMM120DOWN	-1.50623	1.19369e-14	jgi|Pismi2|93559|	93430	Pismi1.e_gw1.13.206.1	351	Pismi1.e_gw1.13.206.1	jgi|Pismi2|93430|	93430	117	93430	93430	No GO	-	-
572741	jgi|Pismi2|572870|	D2ECMup	1.12472	2.6619e-29	M57ECMUP	1.30245	0.0444697		-0.101928	0.707327	M120ECMup	1.69166	1.359e-09	x	x	572741	FLMM57DOWN	-8.73411	1.20372e-76	FLMM91DOWN	-3.82034	3.15746e-207	FLMM120DOWN	-6.78103	2.6446e-195	x	572741	ECMM57DOWN	-8.55638	7.27811e-172	ECMM91DOWN	-5.04699	1.83031e-247	ECMM120DOWN	-6.21409	7.92728e-299	jgi|Pismi2|572870|	572741	Pismi1.CE448289_979	644	Pismi1.CE448289_979	jgi|Pismi2|572741|	572741	160	572741	572741	No GO	-	-
4282329	jgi|Pismi2|4282739|	D2ECMup	2.31856	1.55632e-21	M57ECMUP	1.98269	2.38403e-15		-0.627593	0.0982462	M120ECMup	1.23388	8.29904e-07	x	x	4282329	FLMM57DOWN	-1.2035	2.63521e-06	FLMM91DOWN	-2.30097	1.67063e-19	FLMM120UP	1.0933	1.3392e-05	x	4282329	ECMM57DOWN	-1.53937	3.93432e-10	ECMM91DOWN	-5.24713	1.36294e-77		0.00861345	1	jgi|Pismi2|4282739|	4282329	fgenesh1_kg.11_#_1866_#_transcript/49195	746	fgenesh1_kg.11_#_1866_#_transcript/49195	jgi|Pismi2|4282329|	4282329	192	4282329	4282329	7744	FMN binding	molecular_function
573514	jgi|Pismi2|573643|	D2ECMup	2.2931	8.92612e-67	M57ECMUP	2.24739	1.48475e-57		-0.0694655	0.785476	M120ECMup	3.34113	2.78781e-130	x	x	573514	FLMM57DOWN	-1.23673	8.86951e-18	FLMM91DOWN	-1.1195	2.39977e-15	FLMM120DOWN	-1.31718	2.69848e-20	x	573514	ECMM57DOWN	-1.28245	7.6834e-22	ECMM91DOWN	-3.48206	2.56625e-126		-0.269153	0.0889468	jgi|Pismi2|573643|	573514	Pismi1.CE449062_380	972	Pismi1.CE449062_380	jgi|Pismi2|573514|	573514	270	573514	573514	2531	carbonate dehydratase activity	molecular_function
4282581	jgi|Pismi2|4282991|	D2ECMup	2.8624	2.23012e-96	M57ECMUP	2.33308	2.19906e-49		0.643967	4.53653e-05	M120ECMup	2.93681	6.88665e-91	x		4282581		-0.605572	0.000746435		0.907258	8.34476e-10		-0.439441	0.0119132	x	4282581	ECMM57DOWN	-1.13489	4.33269e-19	ECMM91DOWN	-1.31117	1.05545e-22		-0.365027	0.00820223	jgi|Pismi2|4282991|	4282581	fgenesh1_kg.11_#_2118_#_transcript/46172	698	fgenesh1_kg.11_#_2118_#_transcript/46172	jgi|Pismi2|4282581|	4282581	210	4282581	4282581	4929	cation transport	biological_process
22374	jgi|Pismi2|22503|	D2ECMup	2.81007	1.25669e-156	M57ECMUP	1.62928	1.14839e-51		0.241957	0.135535	M120ECMup	1.75771	3.75567e-62	x		22374		0.103323	0.462015		-0.776014	2.02309e-11		0.364974	0.00193653	x	22374	ECMM57DOWN	-1.07746	4.94937e-25	ECMM91DOWN	-3.34413	9.19639e-184		-0.687391	9.75983e-11	jgi|Pismi2|22503|	22374	Pismi1.fgenesh1_pg.16_#_51	969	Pismi1.fgenesh1_pg.16_#_51	jgi|Pismi2|22374|	22374	323	22374	22374	3546	transporter activity	molecular_function
1976580	jgi|Pismi2|1976990|	D2ECMup	1.55073	5.86536e-05	M57ECMUP	1.1981	0.0147683		-0.0190687	0.985056	M120ECMup	2.25689	1.45202e-09	x	x	1976580	FLMM57DOWN	-1.05586	0.0261991		0.735054	0.0572583		-0.321071	0.502262	x	1976580	ECMM57DOWN	-1.40848	0.00027199		-0.834745	0.0337384		0.385087	0.396332	jgi|Pismi2|1976990|	1976580	CE976580_1138	1027	CE976580_1138	jgi|Pismi2|1976580|	1976580	272	1976580	1976580	3043	protein kinase activity	molecular_function
6799	jgi|Pismi2|6928|	D2ECMup	1.08744	1.03008e-06	M57ECMUP	1.17982	2.08776e-06		0.539067	0.0396678	M120ECMup	1.08826	2.19992e-06	x	x	6799	FLMM57DOWN	-1.3756	8.00058e-09		0.321144	0.163913		-0.626642	0.00793594	x	6799	ECMM57DOWN	-1.28323	5.35754e-09		-0.227234	0.345507		-0.625831	0.00755255	jgi|Pismi2|6928|	6799	Pismi1.gm1.1323_g	1326	Pismi1.gm1.1323_g	jgi|Pismi2|6799|	6799	442	6799	6799	No GO	-	-
111991	jgi|Pismi2|112120|	D2ECMup	1.90126	8.24015e-75	M57ECMUP	1.9818	1.20588e-95		0.0240211	0.933266	M120ECMup	2.66026	6.70465e-191	x	x	111991		0.841644	3.12653e-14		-0.532329	1.99879e-05	FLMM120UP	1.10729	2.88996e-25	x	111991		0.922178	9.61542e-24	ECMM91DOWN	-2.40957	8.7022e-74	ECMM120UP	1.86629	8.23523e-98	jgi|Pismi2|112120|	111991	Pismi1.e_gw1.152.11.1	1044	Pismi1.e_gw1.152.11.1	jgi|Pismi2|111991|	111991	348	111991	111991	19356	methylglyoxal reductase (NADPH-dependent) activity	molecular_function
4111547	jgi|Pismi2|4111957|	D2ECMup	1.14712	2.31781e-05	M57ECMUP	3.06561	1.9781e-33		0.573879	0.60198	M120ECMup	1.57579	1.03767e-09	x	x	4111547	FLMM57DOWN	-2.51811	6.51473e-23	FLMM91DOWN	-8.94148	3.98457e-70		0.901078	0.000708064	x	4111547		-0.599618	0.0398373	ECMM91DOWN	-9.51472	2.90552e-62	ECMM120UP	1.32975	3.41455e-07	jgi|Pismi2|4111957|	4111547	estExt_Genewise1Plus.C_290049	509	estExt_Genewise1Plus.C_290049	jgi|Pismi2|4111547|	4111547	160	4111547	4111547	No GO	-	-
27165	jgi|Pismi2|27294|	D2ECMup	2.03096	3.91809e-118	M57ECMUP	1.96601	1.72515e-113		-0.377144	0.000161558	M120ECMup	3.26897	0	x	x	27165		0.398462	3.54585e-05	FLMM91UP	1.56547	8.39035e-71		0.0943205	0.398434	x	27165		0.333515	0.000247276		-0.842632	2.084e-21	ECMM120UP	1.33233	1.51628e-57	jgi|Pismi2|27294|	27165	Pismi1.fgenesh1_pm.6_#_98	945	Pismi1.fgenesh1_pm.6_#_98	jgi|Pismi2|27165|	27165	315	27165	27165	2551	cyclic-nucleotide phosphodiesterase activity	molecular_function
2598589	jgi|Pismi2|2598999|	D2ECMup	1.90666	1.39717e-53	M57ECMUP	1.60311	8.87993e-45		-0.085555	0.600337	M120ECMup	3.263	1.54636e-155	x	x	2598589		0.687702	7.16651e-07	FLMM91UP	2.10886	1.45138e-69		-0.288286	0.0757206	x	2598589		0.384158	0.000553538		0.116648	0.362345	ECMM120UP	1.06805	2.86696e-26	jgi|Pismi2|2598999|	2598589	CE1598589_643	2096	CE1598589_643	jgi|Pismi2|2598589|	2598589	502	2598589	2598589	6319	3-(3-hydroxy-phenyl)propionate hydroxylase activity	molecular_function
3369665	jgi|Pismi2|3370075|	D2ECMup	2.59963	6.45873e-143	M57ECMUP	2.24927	5.69677e-114		-0.126573	0.736111	M120ECMup	1.21191	3.91311e-18	x	x	3369665		0.630512	2.13003e-08	FLMM91DOWN	-2.49066	1.47423e-57	FLMM120DOWN	-1.55864	7.35832e-33	x	3369665		0.280153	0.00756009	ECMM91DOWN	-5.21687	8.52124e-152	ECMM120DOWN	-2.94636	7.45766e-156	jgi|Pismi2|3370075|	3369665	CE2369665_2916	1964	CE2369665_2916	jgi|Pismi2|3369665|	3369665	482	3369665	3369665	2983	phosphatidylserine decarboxylase activity	molecular_function
1189951	jgi|Pismi2|1190361|	D2ECMup	2.48511	3.9294e-48	M57ECMUP	1.9576	1.85528e-37		-0.116922	0.684453	M120ECMup	1.80885	1.19281e-08	x	x	1189951	FLMM57UP	1.46833	1.12084e-16		0.96911	8.0043e-08	FLMM120DOWN	-2.70608	1.44821e-21	x	1189951		0.940816	6.95195e-10	ECMM91DOWN	-1.63292	2.12488e-20	ECMM120DOWN	-3.38233	6.10722e-61	jgi|Pismi2|1190361|	1189951	CE189951_295	2143	CE189951_295	jgi|Pismi2|1189951|	1189951	477	1189951	1189951	2936	alpha-galactosidase activity	molecular_function
212315	jgi|Pismi2|212444|	D2ECMup	3.66111	2.33683e-102	M57ECMUP	3.22044	1.23456e-79		0.167844	0.534451	M120ECMup	2.69488	2.68545e-55	x		212315		0.274332	0.177405		-0.756171	3.0766e-05		-0.162848	0.448822	x	212315		-0.166337	0.496733	ECMM91DOWN	-4.24943	4.18687e-128	ECMM120DOWN	-1.12907	1.03684e-10	jgi|Pismi2|212444|	212315	Pismi1.CE87863_714	2565	Pismi1.CE87863_714	jgi|Pismi2|212315|	212315	728	212315	212315	6200	dynamin GTPase activity	molecular_function
466494	jgi|Pismi2|466623|	D2ECMup	1.0353	6.03929e-07	M57ECMUP	1.4166	2.03217e-13		0.586716	0.0249117	M120ECMup	1.44025	5.58946e-08	x	x	466494		0.311084	0.182587		-0.166446	0.489527	FLMM120DOWN	-1.85668	3.42035e-14	x	466494		0.692386	0.000484163		-0.615029	0.00439265	ECMM120DOWN	-1.45173	1.64493e-11	jgi|Pismi2|466623|	466494	Pismi1.CE342042_137	487	Pismi1.CE342042_137	jgi|Pismi2|466494|	466494	92	466494	466494	No GO	-	-
113858	jgi|Pismi2|113987|	D2ECMup	3.13451	1.67673e-11	M57ECMUP	1.97528	2.24702e-05	M91ECMdow,	-1.98908	1.85893e-05	M120ECMup	1.37915	0.0043272	x	x	113858		0.99651	0.0519618	FLMM91UP	7.15819	1.27362e-59	FLMM120UP	1.27419	0.0100255	x	113858		-0.162724	0.838874	ECMM91UP	2.03459	2.71823e-06		-0.481167	0.425591	jgi|Pismi2|113987|	113858	Pismi1.e_gw1.181.2.1	192	Pismi1.e_gw1.181.2.1	jgi|Pismi2|113858|	113858	64	113858	113858	No GO	-	-
4392588	jgi|Pismi2|4392998|	D2ECMup	2.20588	2.95746e-72	M57ECMUP	1.97726	1.25324e-65		-0.27553	0.0188126	M120ECMup	1.37215	1.3952e-39	x	x	4392588		0.611617	1.46104e-05	FLMM91UP	3.48659	1.40936e-196	FLMM120UP	1.44626	9.08904e-31	x	4392588		0.382999	0.00057171	ECMM91UP	1.00518	2.2133e-22		0.612532	7.30678e-09	jgi|Pismi2|4392998|	4392588	fgenesh1_kg.50_#_602_#_TRINITY_DN6883_c2_g5_i12	1879	fgenesh1_kg.50_#_602_#_TRINITY_DN6883_c2_g5_i12	jgi|Pismi2|4392588|	4392588	541	4392588	4392588	No GO	-	-
102688	jgi|Pismi2|102817|	D2ECMup	2.05783	5.88398e-60	M57ECMUP	1.62339	5.93431e-42		0.442675	0.000595601	M120ECMup	2.59786	1.40908e-94	x	x	102688	FLMM57UP	1.07623	1.75502e-16	FLMM91UP	3.5232	5.53579e-184		-0.158878	0.323877	x	102688		0.641786	1.41413e-07	ECMM91UP	1.90805	1.00611e-61		0.381145	0.00354264	jgi|Pismi2|102817|	102688	Pismi1.e_gw1.56.200.1	1536	Pismi1.e_gw1.56.200.1	jgi|Pismi2|102688|	102688	512	102688	102688	2196	transcription factor activity	molecular_function
91067	jgi|Pismi2|91196|	D2ECMup	2.13564	7.72653e-12	M57ECMUP	1.50506	5.35098e-08		-0.0896634	0.796633	M120ECMup	1.45119	6.05384e-05	x	x	91067		0.914188	0.00981098	FLMM91UP	3.48905	2.70071e-35		-0.276219	0.545071	x	91067		0.283603	0.373936	ECMM91UP	1.26374	8.12005e-08		-0.960669	0.00117453	jgi|Pismi2|91196|	91067	Pismi1.e_gw1.8.228.1	579	Pismi1.e_gw1.8.228.1	jgi|Pismi2|91067|	91067	193	91067	91067	No GO	-	-
4061498	jgi|Pismi2|4061908|	D2ECMup	1.25792	2.12979e-14	M57ECMUP	2.38595	7.59826e-44		-0.0351775	0.894334	M120ECMup	1.5582	6.22072e-25	x	x	4061498		-0.714533	0.000173154	FLMM91UP	2.53979	1.33823e-62		0.657534	0.00010754	x	4061498		0.413503	0.0156377	ECMM91UP	1.2467	1.31893e-16		0.957817	4.33639e-10	jgi|Pismi2|4061908|	4061498	e_gw1.26.361.1	1542	e_gw1.26.361.1	jgi|Pismi2|4061498|	4061498	514	4061498	4061498	4283	electron transport	biological_process
4465527	jgi|Pismi2|4465937|	D2ECMup	1.24497	1.3471e-06	M57ECMUP	2.24755	5.63252e-17		-0.0130956	0.979644	M120ECMup	1.10202	2.75394e-05	x	x	4465527		-0.691537	0.0247104	FLMM91UP	2.88452	2.1892e-37		-0.0829475	0.820693	x	4465527		0.311039	0.289865	ECMM91UP	1.62645	1.58105e-13		-0.2259	0.505769	jgi|Pismi2|4465937|	4465527	fgenesh1_pm.24_#_27	1626	fgenesh1_pm.24_#_27	jgi|Pismi2|4465527|	4465527	542	4465527	4465527	23642	unspecific monooxygenase activity	molecular_function
4227749	jgi|Pismi2|4228159|	D2ECMup	1.17057	1.74529e-62	M57ECMUP	1.90471	2.37906e-164		-0.601595	9.5858e-18	M120ECMup	1.82986	1.54636e-155	x	x	4227749		-0.143168	0.0781302	FLMM91UP	3.4626	0		0.150857	0.0575707	x	4227749		0.590972	4.00737e-17	ECMM91UP	1.69043	2.91617e-136		0.810149	1.72766e-31	jgi|Pismi2|4228159|	4227749	fgenesh1_kg.5_#_1900_#_transcript/20409	1913	fgenesh1_kg.5_#_1900_#_transcript/20409	jgi|Pismi2|4227749|	4227749	487	4227749	4227749	No GO	-	-
4128516	jgi|Pismi2|4128926|	D2ECMup	1.05222	0.0123606	M57ECMUP	1.32021	0.000716311		0.0697283	0.909342	M120ECMup	1.47822	0.000152484	x	x	4128516		0.0855086	0.893271	FLMM91UP	2.12294	1.35076e-09		-0.180968	0.7183	x	4128516		0.353497	0.469287	ECMM91UP	1.14046	0.00141452		0.245037	0.660229	jgi|Pismi2|4128926|	4128516	fgenesh1_pg.19_#_165	975	fgenesh1_pg.19_#_165	jgi|Pismi2|4128516|	4128516	325	4128516	4128516	No GO	-	-
2604015	jgi|Pismi2|2604425|	D2ECMup	2.23431	5.134e-06	M57ECMUP	4.06608	3.31523e-17		-1.03582	0.151607	M120ECMup	1.2073	0.0187511	x	x	2604015	FLMM57DOWN	-2.82731	7.0759e-09	FLMM91DOWN	-2.92688	1.11255e-09	FLMM120UP	1.35188	0.0061351	x	2604015		-0.995545	0.0653705	ECMM91DOWN	-6.19701	4.1266e-31		0.324875	0.654843	jgi|Pismi2|2604425|	2604015	CE1604015_1221	488	CE1604015_1221	jgi|Pismi2|2604015|	2604015	89	2604015	2604015	No GO	-	-
4353694	jgi|Pismi2|4354104|	D2ECMup	1.47754	1.14989e-08	M57ECMUP	2.74115	1.30764e-28	M91ECMdow,	-2.55055	1.19729e-23	M120ECMup	1.01475	0.000124281	x	x	4353694	FLMM57DOWN	-1.67431	2.49971e-11		-0.223266	0.433807	FLMM120UP	1.06216	3.86404e-05	x	4353694		-0.4107	0.186518	ECMM91DOWN	-4.25135	7.38663e-67		0.599373	0.0363541	jgi|Pismi2|4354104|	4353694	fgenesh1_kg.29_#_1954_#_Pisolithus_microcarpus_c1324	677	fgenesh1_kg.29_#_1954_#_Pisolithus_microcarpus_c1324	jgi|Pismi2|4353694|	4353694	153	4353694	4353694	No GO	-	-
4301408	jgi|Pismi2|4301818|	D2ECMup	5.36002	0	M57ECMUP	4.49331	1.4217e-274		0.293738	0.0717454	M120ECMup	5.97716	6.90061e-277	x	x	4301408		0.835188	7.29833e-08	FLMM91UP	1.96407	2.86062e-44	FLMM120DOWN	-1.42917	6.00108e-14	x	4301408		-0.0315204	0.890985	ECMM91DOWN	-3.10221	8.79917e-144		-0.812021	1.72726e-12	jgi|Pismi2|4301818|	4301408	fgenesh1_kg.13_#_7533_#_transcript/19366	1995	fgenesh1_kg.13_#_7533_#_transcript/19366	jgi|Pismi2|4301408|	4301408	496	4301408	4301408	No GO	-	-
6861	jgi|Pismi2|6990|	D2ECMup	3.10823	0	M57ECMUP	3.91536	0	M91ECMup	2.94792	3.03791e-218	M120ECMup	4.4511	0	x	x	6861	FLMM57DOWN	-1.7208	5.48938e-85	FLMM91DOWN	-2.84153	1.55406e-209	FLMM120DOWN	-1.78231	2.58732e-92	x	6861		-0.913662	9.89495e-28	ECMM91DOWN	-3.00183	2.63743e-279		-0.439437	4.48971e-07	jgi|Pismi2|6990|	6861	Pismi1.gm1.1385_g	1485	Pismi1.gm1.1385_g	jgi|Pismi2|6861|	6861	495	6861	6861	6319	3-(3-hydroxy-phenyl)propionate hydroxylase activity	molecular_function
196896	jgi|Pismi2|197025|	D2ECMup	2.95179	3.51054e-44	M57ECMUP	4.56833	3.83774e-105		-0.106215	0.771403	M120ECMup	3.92721	7.51901e-78	x	x	196896	FLMM57DOWN	-1.84535	6.77764e-18	FLMM91DOWN	-4.25624	5.08852e-89	FLMM120DOWN	-1.75795	2.77641e-16	x	196896		-0.228801	0.443222	ECMM91DOWN	-7.31424	1.89398e-250		-0.782527	0.000673242	jgi|Pismi2|197025|	196896	Pismi1.CE72444_1244	784	Pismi1.CE72444_1244	jgi|Pismi2|196896|	196896	155	196896	196896	No GO	-	-
670385	jgi|Pismi2|670514|	D2ECMup	2.13224	2.60673e-52	M57ECMUP	3.99756	3.11113e-178		0.149217	0.495787	M120ECMup	4.41521	1.06698e-199	x	x	670385	FLMM57DOWN	-1.33656	1.83254e-20	FLMM91DOWN	-1.86268	1.06962e-38	FLMM120DOWN	-3.07874	9.81269e-97	x	670385		0.528761	0.000478281	ECMM91DOWN	-3.8457	2.06219e-155		-0.795769	4.55983e-08	jgi|Pismi2|670514|	670385	Pismi1.fgenesh1_kg.1_#_585_#_Locus5698v2rpkm1.51_PRE	2539	Pismi1.fgenesh1_kg.1_#_585_#_Locus5698v2rpkm1.51_PRE	jgi|Pismi2|670385|	670385	741	670385	670385	No GO	-	-
4464565	jgi|Pismi2|4464975|	D2ECMup	1.86869	6.2835e-144	M57ECMUP	4.92998	0		0.359404	0.0012603	M120ECMup	3.37555	0	x	x	4464565	FLMM57DOWN	-3.35371	0	FLMM91DOWN	-4.40581	0	FLMM120DOWN	-2.0792	4.59281e-170	x	4464565		-0.292427	0.000239009	ECMM91DOWN	-5.9151	0		-0.572341	3.08827e-14	jgi|Pismi2|4464975|	4464565	fgenesh1_pm.13_#_27	1440	fgenesh1_pm.13_#_27	jgi|Pismi2|4464565|	4464565	480	4464565	4464565	9985	hydrolase activity	molecular_function
409193	jgi|Pismi2|409322|	D2ECMup	1.31725	3.50117e-08	M57ECMUP	2.48567	3.69571e-23		0.223674	0.789624	M120ECMup	3.53087	2.48546e-46	x	x	409193	FLMM57DOWN	-1.25179	2.03648e-06	FLMM91DOWN	-3.64252	7.55359e-25	FLMM120DOWN	-1.57621	1.70327e-09	x	409193		-0.0833804	0.840012	ECMM91DOWN	-4.7361	5.73646e-29		0.637405	0.00958917	jgi|Pismi2|409322|	409193	Pismi1.CE284741_289	742	Pismi1.CE284741_289	jgi|Pismi2|409193|	409193	160	409193	409193	No GO	-	-
34538	jgi|Pismi2|34667|	D2ECMup	1.26687	1.52551e-10	M57ECMUP	8.36109	2.83831e-52	M91ECMup	1.64841	1.03289e-11	M120ECMup	3.03379	4.73719e-48	x	x	34538	FLMM57DOWN	-7.09527	7.78724e-38	FLMM91DOWN	-2.76484	9.01957e-38	FLMM120DOWN	-2.43283	3.52075e-31	x	34538		-0.00105081	1	ECMM91DOWN	-2.3833	1.83786e-31		-0.665914	0.00132835	jgi|Pismi2|34667|	34538	Pismi1.gw1.1.114.1	222	Pismi1.gw1.1.114.1	jgi|Pismi2|34538|	34538	74	34538	34538	No GO	-	-
450982	jgi|Pismi2|451111|	D2ECMup	1.00741	1.88649e-21	M57ECMUP	4.09223	0		0.668022	1.16853e-05	M120ECMup	2.33282	1.11322e-112	x	x	450982	FLMM57DOWN	-3.34867	1.02595e-218	FLMM91DOWN	-5.74772	0	FLMM120DOWN	-1.18027	2.37981e-29	x	450982		-0.263851	0.0285369	ECMM91DOWN	-6.0871	0		0.145144	0.293023	jgi|Pismi2|451111|	450982	Pismi1.CE326530_668	1042	Pismi1.CE326530_668	jgi|Pismi2|450982|	450982	223	450982	450982	No GO	-	-
440048	jgi|Pismi2|440177|	D2ECMup	6.5536	0	M57ECMUP	5.93465	0		0.513019	0.00987533	M120ECMup	8.23925	0	x	x	440048		0.0773209	0.72714	FLMM91DOWN	-2.95518	3.60422e-76	FLMM120DOWN	-1.64792	6.94632e-25	x	440048		-0.541634	0.00170995	ECMM91DOWN	-8.99576	0		0.0377244	0.917827	jgi|Pismi2|440177|	440048	Pismi1.CE315596_703	1461	Pismi1.CE315596_703	jgi|Pismi2|440048|	440048	263	440048	440048	No GO	-	-
6508	jgi|Pismi2|6637|	D2ECMup	6.35707	0	M57ECMUP	6.41666	0		0.3469	0.157261	M120ECMup	7.67138	0	x	x	6508		-0.922893	5.01838e-08	FLMM91DOWN	-2.36102	1.15578e-43	FLMM120DOWN	-1.44571	6.14012e-18	x	6508		-0.8633	1.50203e-07	ECMM91DOWN	-8.37118	0		-0.131389	0.587212	jgi|Pismi2|6637|	6508	Pismi1.gm1.1032_g	663	Pismi1.gm1.1032_g	jgi|Pismi2|6508|	6508	221	6508	6508	No GO	-	-
196824	jgi|Pismi2|196953|	D2ECMup	3.17456	1.21525e-40	M57ECMUP	3.17505	4.97206e-41		0.016153	0.978842	M120ECMup	4.56673	4.43311e-83	x	x	196824		0.301797	0.289363	FLMM91DOWN	-1.73094	6.45548e-13	FLMM120DOWN	-1.54659	2.72163e-10	x	196824		0.302286	0.343739	ECMM91DOWN	-4.88935	1.70507e-93		-0.154423	0.69266	jgi|Pismi2|196953|	196824	Pismi1.CE72372_1189	919	Pismi1.CE72372_1189	jgi|Pismi2|196824|	196824	156	196824	196824	No GO	-	-
1431766	jgi|Pismi2|1432176|	D2ECMup	2.7684	4.57032e-22	M57ECMUP	2.16501	8.84115e-15		0.527707	0.237317	M120ECMup	3.68458	1.00376e-28	x	x	1431766		0.542618	0.130251		0.180765	0.643165	FLMM120DOWN	-1.04618	0.00747686	x	1431766		-0.0607679	0.907715	ECMM91DOWN	-2.05993	9.57303e-12		-0.129995	0.756008	jgi|Pismi2|1432176|	1431766	CE431766_177	1665	CE431766_177	jgi|Pismi2|1431766|	1431766	472	1431766	1431766	2936	alpha-galactosidase activity	molecular_function
4244877	jgi|Pismi2|4245287|	D2ECMup	2.47714	7.01621e-77	M57ECMUP	1.78936	2.28031e-42		-0.465397	0.00320878	M120ECMup	1.79654	1.12965e-41	x	x	4244877	FLMM57UP	1.33207	1.21163e-22	FLMM91UP	1.43961	1.00123e-26		0.609135	1.99145e-05	x	4244877		0.644279	2.7699e-06	ECMM91DOWN	-1.50293	5.54664e-29		-0.0714717	0.752156	jgi|Pismi2|4245287|	4244877	fgenesh1_kg.6_#_6487_#_transcript/44723	1017	fgenesh1_kg.6_#_6487_#_transcript/44723	jgi|Pismi2|4244877|	4244877	277	4244877	4244877	No GO	-	-
119742	jgi|Pismi2|119871|	D2ECMup	3.28162	5.34017e-120	M57ECMUP	3.83207	1.10477e-156		0.774777	1.987e-06	M120ECMup	3.54275	5.77409e-140	x	x	119742	FLMM57DOWN	-1.31842	4.96721e-19	FLMM91DOWN	-1.24384	1.84954e-17		-0.0554456	0.781955	x	119742		-0.767966	1.90435e-07	ECMM91DOWN	-3.75069	1.2146e-150		0.205682	0.265928	jgi|Pismi2|119871|	119742	Pismi1.e_gw1.343.7.1	1566	Pismi1.e_gw1.343.7.1	jgi|Pismi2|119742|	119742	522	119742	119742	3546	transporter activity	molecular_function
14746	jgi|Pismi2|14875|	D2ECMup	2.26857	1.13447e-150	M57ECMUP	4.582	0		0.822707	9.93229e-12	M120ECMup	3.21466	6.96823e-294	x	x	14746	FLMM57DOWN	-2.70963	8.68231e-164	FLMM91DOWN	-3.00136	5.78446e-197		-0.786551	7.53345e-18	x	14746		-0.396201	1.67015e-05	ECMM91DOWN	-4.44722	0		0.159538	0.13461	jgi|Pismi2|14875|	14746	Pismi1.gm1.9270_g	1500	Pismi1.gm1.9270_g	jgi|Pismi2|14746|	14746	500	14746	14746	6319	3-(3-hydroxy-phenyl)propionate hydroxylase activity	molecular_function
4357186	jgi|Pismi2|4357596|	D2ECMup	2.00793	2.49242e-14	M57ECMUP	4.47323	1.20348e-64		0.426718	0.257606	M120ECMup	2.70823	9.00231e-26	x	x	4357186	FLMM57DOWN	-2.74701	8.46166e-25	FLMM91DOWN	-2.81191	2.19948e-26		-0.397076	0.180824	x	4357186		-0.281708	0.430768	ECMM91DOWN	-4.39312	9.77953e-61		0.303219	0.390323	jgi|Pismi2|4357596|	4357186	fgenesh1_kg.31_#_212_#_transcript/22993	1802	fgenesh1_kg.31_#_212_#_transcript/22993	jgi|Pismi2|4357186|	4357186	500	4357186	4357186	6319	3-(3-hydroxy-phenyl)propionate hydroxylase activity	molecular_function
678286	jgi|Pismi2|678415|	D2ECMup	1.42731	8.33334e-17	M57ECMUP	1.97053	8.8901e-31		0.194785	0.509739	M120ECMup	2.26123	1.51216e-41	x	x	678286	FLMM57DOWN	-1.39404	6.54922e-16	FLMM91DOWN	-3.40173	7.68309e-81		-0.402966	0.0301883	x	678286		-0.850825	1.26417e-06	ECMM91DOWN	-4.63426	1.84939e-134		0.430949	0.0248339	jgi|Pismi2|678415|	678286	Pismi1.fgenesh1_kg.32_#_58_#_Locus9890v1rpkm8.27	1035	Pismi1.fgenesh1_kg.32_#_58_#_Locus9890v1rpkm8.27	jgi|Pismi2|678286|	678286	304	678286	678286	No GO	-	-
671830	jgi|Pismi2|671959|	D2ECMup	1.18271	9.33076e-33	M57ECMUP	2.91981	4.11785e-116		-0.161582	0.646446	M120ECMup	2.17134	1.15918e-111	x	x	671830	FLMM57DOWN	-1.63896	1.21148e-34	FLMM91DOWN	-2.37407	1.31966e-57		-0.231083	0.0491427	x	671830		0.0981387	0.452127	ECMM91DOWN	-3.71836	1.16158e-79		0.757545	1.58072e-16	jgi|Pismi2|671959|	671830	Pismi1.fgenesh1_kg.4_#_227_#_Locus1433v7rpkm0.00_PRE	761	Pismi1.fgenesh1_kg.4_#_227_#_Locus1433v7rpkm0.00_PRE	jgi|Pismi2|671830|	671830	74	671830	671830	No GO	-	-
2202066	jgi|Pismi2|2202476|	D2ECMup	1.04221	3.11372e-88	M57ECMUP	2.17439	0		-0.262384	0.00427516	M120ECMup	1.69212	9.29578e-222	x	x	2202066	FLMM57DOWN	-1.02656	3.30071e-72	FLMM91DOWN	-1.81625	2.64599e-201		-0.552932	1.55726e-23	x	2202066		0.105614	0.0893	ECMM91DOWN	-3.12084	0		0.0969847	0.127511	jgi|Pismi2|2202476|	2202066	CE1202066_1811	1530	CE1202066_1811	jgi|Pismi2|2202066|	2202066	333	2202066	2202066	No GO	-	-
4245318	jgi|Pismi2|4245728|	D2ECMup	1.0382	9.50435e-14	M57ECMUP	2.76456	1.05225e-84		0.111355	0.659175	M120ECMup	1.21501	5.49482e-19	x	x	4245318	FLMM57DOWN	-1.4483	2.52077e-23	FLMM91DOWN	-1.62866	1.62188e-29		0.1054	0.538678	x	4245318		0.278067	0.0825162	ECMM91DOWN	-2.55551	5.84322e-63		0.282215	0.0778763	jgi|Pismi2|4245728|	4245318	fgenesh1_kg.6_#_6928_#_transcript/39566	1202	fgenesh1_kg.6_#_6928_#_transcript/39566	jgi|Pismi2|4245318|	4245318	325	4245318	4245318	No GO	-	-
4352692	jgi|Pismi2|4353102|	D2ECMup	2.38743	6.44472e-101	M57ECMUP	3.40363	6.69723e-203		0.703068	5.06132e-05	M120ECMup	2.9154	7.42431e-147	x	x	4352692		-0.0317323	0.867934	FLMM91DOWN	-2.02302	1.41336e-51		-0.328004	0.0112574	x	4352692		0.984468	1.9552e-19	ECMM91DOWN	-3.70738	2.2839e-166		0.199966	0.134802	jgi|Pismi2|4353102|	4352692	fgenesh1_kg.29_#_952_#_transcript/34710	1420	fgenesh1_kg.29_#_952_#_transcript/34710	jgi|Pismi2|4352692|	4352692	360	4352692	4352692	No GO	-	-
4268330	jgi|Pismi2|4268740|	D2ECMup	2.21829	1.3792e-10	M57ECMUP	3.35738	1.94327e-23	M91ECMup	1.38086	0.00439743	M120ECMup	3.26412	1.88104e-21	x	x	4268330		-0.276034	0.530705	FLMM91DOWN	-2.58248	2.28483e-11		-0.917794	0.0151716	x	4268330		0.863056	0.0199058	ECMM91DOWN	-3.41991	1.04145e-20		0.128045	0.839337	jgi|Pismi2|4268740|	4268330	fgenesh1_kg.8_#_7446_#_transcript/34710	1400	fgenesh1_kg.8_#_7446_#_transcript/34710	jgi|Pismi2|4268330|	4268330	360	4268330	4268330	No GO	-	-
673254	jgi|Pismi2|673383|	D2ECMup	2.0419	0	M57ECMUP	2.56836	0	M91ECMup	1.84577	4.47078e-233	M120ECMup	3.08026	0	x	x	673254		0.12337	0.0441094	FLMM91DOWN	-1.21165	1.51532e-103		-0.729883	3.20547e-39	x	673254		0.64983	2.26988e-34	ECMM91DOWN	-1.40778	8.09829e-151		0.308481	2.26224e-08	jgi|Pismi2|673383|	673254	Pismi1.fgenesh1_kg.7_#_416_#_Locus934v1rpkm182.77	2640	Pismi1.fgenesh1_kg.7_#_416_#_Locus934v1rpkm182.77	jgi|Pismi2|673254|	673254	856	673254	673254	6082	beta-glucosidase activity	molecular_function
677400	jgi|Pismi2|677529|	D2ECMup	1.31955	5.18902e-06	M57ECMUP	1.64594	3.40535e-09		0.480914	0.191031	M120ECMup	1.78836	1.18929e-10	x	x	677400		-0.33586	0.299519	FLMM91DOWN	-2.38914	2.1975e-18		-0.230605	0.49111	x	677400		-0.00947664	1	ECMM91DOWN	-3.22778	4.03265e-32		0.238203	0.557152	jgi|Pismi2|677529|	677400	Pismi1.fgenesh1_kg.26_#_49_#_Locus7911v1rpkm15.17	1860	Pismi1.fgenesh1_kg.26_#_49_#_Locus7911v1rpkm15.17	jgi|Pismi2|677400|	677400	422	677400	677400	2539	chitin deacetylase activity	molecular_function
4252323	jgi|Pismi2|4252733|	D2ECMup	1.31453	1.26255e-25	M57ECMUP	2.19478	1.16658e-64		-0.0658625	0.786783	M120ECMup	1.28305	7.46475e-25	x	x	4252323		-0.987934	1.71744e-13	FLMM91DOWN	-1.09186	1.29866e-16		0.165546	0.262586	x	4252323		-0.107689	0.554402	ECMM91DOWN	-2.47226	8.04675e-71		0.134058	0.438747	jgi|Pismi2|4252733|	4252323	fgenesh1_kg.7_#_2807_#_transcript/39439	1219	fgenesh1_kg.7_#_2807_#_transcript/39439	jgi|Pismi2|4252323|	4252323	356	4252323	4252323	No GO	-	-
684074	jgi|Pismi2|684203|	D2ECMup	1.23279	1.51857e-11	M57ECMUP	1.23284	4.57491e-12		-0.642	0.00680254	M120ECMup	1.79396	1.88213e-24	x	x	684074		0.745882	5.2617e-05	FLMM91DOWN	-1.11652	1.1349e-09		0.354699	0.0737569	x	684074		0.745925	5.8692e-05	ECMM91DOWN	-2.99131	1.48234e-53		0.915865	4.76639e-07	jgi|Pismi2|684203|	684074	Pismi1.fgenesh1_kg.118_#_1_#_Locus10619v1rpkm6.63	954	Pismi1.fgenesh1_kg.118_#_1_#_Locus10619v1rpkm6.63	jgi|Pismi2|684074|	684074	206	684074	684074	No GO	-	-
4293235	jgi|Pismi2|4293645|	D2ECMup	1.55271	3.32232e-08	M57ECMUP	3.0658	1.96647e-20		-0.637796	0.185654	M120ECMup	2.37488	1.95114e-17	x	x	4293235	FLMM57DOWN	-1.94695	1.30614e-08		-0.834188	0.0061721		-0.623678	0.0490904	x	4293235		-0.433855	0.183729	ECMM91DOWN	-3.02469	2.76089e-18		0.198496	0.620815	jgi|Pismi2|4293645|	4293235	fgenesh1_kg.12_#_3663_#_transcript/48979	811	fgenesh1_kg.12_#_3663_#_transcript/48979	jgi|Pismi2|4293235|	4293235	200	4293235	4293235	No GO	-	-
684775	jgi|Pismi2|684904|	D2ECMup	1.47851	5.46804e-06	M57ECMUP	2.38496	2.41032e-14		-0.319103	0.490635	M120ECMup	1.30404	5.54772e-05	x	x	684775	FLMM57DOWN	-1.09119	0.000866605		-0.846549	0.00839466		0.146736	0.71739	x	684775		-0.184732	0.708425	ECMM91DOWN	-2.64416	5.10146e-17		-0.0277262	0.986099	jgi|Pismi2|684904|	684775	Pismi1.fgenesh1_kg.132_#_121_#_Locus883v1rpkm189.72	476	Pismi1.fgenesh1_kg.132_#_121_#_Locus883v1rpkm189.72	jgi|Pismi2|684775|	684775	57	684775	684775	No GO	-	-
4241248	jgi|Pismi2|4241658|	D2ECMup	1.33765	9.9051e-80	M57ECMUP	2.52395	4.32378e-245		0.352717	2.74823e-05	M120ECMup	2.29435	7.3713e-238	x	x	4241248	FLMM57DOWN	-1.30745	2.83772e-64		-0.208992	0.00633275		-0.0458987	0.623757	x	4241248		-0.12115	0.167006	ECMM91DOWN	-1.19392	1.11434e-59		0.910805	1.92577e-39	jgi|Pismi2|4241658|	4241248	fgenesh1_kg.6_#_2858_#_transcript/32220	1487	fgenesh1_kg.6_#_2858_#_transcript/32220	jgi|Pismi2|4241248|	4241248	448	4241248	4241248	No GO	-	-
4166157	jgi|Pismi2|4166567|	D2ECMup	1.13309	1.15933e-12	M57ECMUP	3.07233	3.87916e-84		0.22814	0.289174	M120ECMup	1.38423	7.15728e-19	x	x	4166157	FLMM57DOWN	-1.90148	1.81186e-32		-0.457208	0.00481376		0.0345944	0.886767	x	4166157		0.037749	0.911609	ECMM91DOWN	-1.36216	3.90164e-18		0.285736	0.129341	jgi|Pismi2|4166567|	4166157	fgenesh1_kg.1_#_10461_#_transcript/19215	1798	fgenesh1_kg.1_#_10461_#_transcript/19215	jgi|Pismi2|4166157|	4166157	481	4166157	4166157	2757	glutamate decarboxylase activity	molecular_function
676281	jgi|Pismi2|676410|	D2ECMup	3.90091	1.14716e-284	M57ECMUP	3.53167	1.68241e-219		-0.0418953	0.843251	M120ECMup	4.3222	0	x		676281		-0.466034	0.000153725		-0.205827	0.098535		-0.265446	0.037272	x	676281		-0.835272	9.96234e-15	ECMM91DOWN	-4.14863	2.98688e-283		0.155851	0.258298	jgi|Pismi2|676410|	676281	Pismi1.fgenesh1_kg.19_#_31_#_Locus18431v2rpkm1.02	1068	Pismi1.fgenesh1_kg.19_#_31_#_Locus18431v2rpkm1.02	jgi|Pismi2|676281|	676281	276	676281	676281	No GO	-	-
481168	jgi|Pismi2|481297|	D2ECMup	2.99258	9.21145e-93	M57ECMUP	3.94536	1.19369e-151		0.798055	4.0869e-06	M120ECMup	4.79063	4.24598e-219	x		481168		-0.507494	0.00274321		-0.200252	0.246243		-0.967231	3.82571e-09	x	481168		0.445277	0.0047649	ECMM91DOWN	-2.39478	1.00779e-57		0.830812	1.50381e-08	jgi|Pismi2|481297|	481168	Pismi1.CE356716_374	1956	Pismi1.CE356716_374	jgi|Pismi2|481168|	481168	537	481168	481168	6106	L-ascorbate oxidase activity	molecular_function
684954	jgi|Pismi2|685083|	D2ECMup	2.44861	1.18524e-27	M57ECMUP	2.78077	1.6865e-35		-0.0877895	0.819584	M120ECMup	1.34629	6.19489e-09	x		684954		-0.532919	0.0320783		0.036221	0.909242		0.111437	0.708053	x	684954		-0.200759	0.539062	ECMM91DOWN	-2.50018	5.7422e-29		-0.990879	2.70746e-05	jgi|Pismi2|685083|	684954	Pismi1.fgenesh1_kg.137_#_30_#_Locus10507v3rpkm1.05	690	Pismi1.fgenesh1_kg.137_#_30_#_Locus10507v3rpkm1.05	jgi|Pismi2|684954|	684954	148	684954	684954	No GO	-	-
4127905	jgi|Pismi2|4128315|	D2ECMup	2.36953	9.81643e-62	M57ECMUP	1.29391	1.44407e-18		-0.0803405	0.802515	M120ECMup	2.80069	1.29872e-88	x		4127905		0.326662	0.0590049		-0.480821	0.00452335		0.078422	0.701306	x	4127905		-0.748957	7.70077e-08	ECMM91DOWN	-2.93069	1.71031e-63		0.509587	0.000290902	jgi|Pismi2|4128315|	4127905	fgenesh1_pg.17_#_6	1029	fgenesh1_pg.17_#_6	jgi|Pismi2|4127905|	4127905	343	4127905	4127905	2413	NADPH:quinone reductase activity	molecular_function
4493123	jgi|Pismi2|4493533|	D2ECMup	2.24805	2.18675e-123	M57ECMUP	2.40849	4.50344e-136		0.246537	0.0577211	M120ECMup	2.55461	3.74157e-157	x		4493123		-0.0857984	0.520396		0.367583	0.000390214		-0.141233	0.23856	x	4493123		0.0746403	0.584096	ECMM91DOWN	-1.63393	1.69138e-61		0.165329	0.137836	jgi|Pismi2|4493533|	4493123	gm1.8161_g	1089	gm1.8161_g	jgi|Pismi2|4493123|	4493123	363	4493123	4493123	18472	glucan endo-1,3-beta-D-glucosidase activity	molecular_function
92191	jgi|Pismi2|92320|	D2ECMup	2.08926	8.57487e-223	M57ECMUP	2.54621	0		-0.658599	4.44294e-16	M120ECMup	2.04393	3.55036e-225	x		92191		-0.0113506	0.930255		-0.204219	0.00484335		0.818062	6.17974e-34	x	92191		0.445606	1.16363e-11	ECMM91DOWN	-2.95207	0		0.772734	1.78866e-33	jgi|Pismi2|92320|	92191	Pismi1.e_gw1.10.348.1	1377	Pismi1.e_gw1.10.348.1	jgi|Pismi2|92191|	92191	459	92191	92191	2473	aldehyde dehydrogenase (NAD) activity	molecular_function
674729	jgi|Pismi2|674858|	D2ECMup	1.78689	3.48904e-139	M57ECMUP	1.72349	1.15627e-129		-0.734078	3.84758e-20	M120ECMup	2.6733	1.88986e-302	x		674729		0.18117	0.0281863		0.79894	3.90126e-28		-0.416766	1.13368e-07	x	674729		0.117773	0.17505	ECMM91DOWN	-1.72203	1.40913e-114		0.469645	3.25577e-11	jgi|Pismi2|674858|	674729	Pismi1.fgenesh1_kg.12_#_25_#_Locus11224v1rpkm5.55	2119	Pismi1.fgenesh1_kg.12_#_25_#_Locus11224v1rpkm5.55	jgi|Pismi2|674729|	674729	590	674729	674729	No GO	-	-
680626	jgi|Pismi2|680755|	D2ECMup	1.53818	1.73688e-22	M57ECMUP	1.26935	1.39352e-14		0.0706582	0.816275	M120ECMup	1.15675	7.93779e-15	x		680626		0.00940734	0.993683		0.382583	0.0281863		0.557076	0.00117165	x	680626		-0.259426	0.140955	ECMM91DOWN	-1.08494	3.36898e-10		0.175639	0.358287	jgi|Pismi2|680755|	680626	Pismi1.fgenesh1_kg.59_#_40_#_Pisolithus_microcarpus_c1375	689	Pismi1.fgenesh1_kg.59_#_40_#_Pisolithus_microcarpus_c1375	jgi|Pismi2|680626|	680626	156	680626	680626	No GO	-	-
2602805	jgi|Pismi2|2603215|	D2ECMup	1.51624	9.86121e-133	M57ECMUP	2.73504	0		-0.17066	0.0611196	M120ECMup	2.13793	4.8561e-233	x		2602805		-0.571875	5.17756e-17		-0.268943	6.63068e-05		-0.943107	4.91848e-44	x	2602805		0.646923	4.72745e-27	ECMM91DOWN	-1.95585	2.59254e-177		-0.321419	5.01386e-07	jgi|Pismi2|2603215|	2602805	CE1602805_4793	1553	CE1602805_4793	jgi|Pismi2|2602805|	2602805	283	2602805	2602805	No GO	-	-
678202	jgi|Pismi2|678331|	D2ECMup	1.2935	4.32462e-18	M57ECMUP	1.21679	3.83573e-15		-0.026537	0.941337	M120ECMup	1.25255	3.98824e-17	x		678202		-0.156365	0.428134		-0.352593	0.0364991		0.0164136	0.957108	x	678202		-0.233071	0.186968	ECMM91DOWN	-1.67263	4.07648e-22		-0.0245399	0.950273	jgi|Pismi2|678331|	678202	Pismi1.fgenesh1_kg.31_#_115_#_Locus18700v1rpkm1.31	610	Pismi1.fgenesh1_kg.31_#_115_#_Locus18700v1rpkm1.31	jgi|Pismi2|678202|	678202	82	678202	678202	No GO	-	-
676173	jgi|Pismi2|676302|	D2ECMup	1.25672	0.00158195	M57ECMUP	1.27653	0.00093588		-0.117206	0.853058	M120ECMup	1.76329	2.94039e-06	x		676173		-0.187839	0.701822		-0.422636	0.29093		-0.882421	0.0248656	x	676173		-0.168022	0.786927	ECMM91DOWN	-1.79656	1.02214e-06		-0.375848	0.456449	jgi|Pismi2|676302|	676173	Pismi1.fgenesh1_kg.18_#_140_#_Locus7148v1rpkm19.23	2900	Pismi1.fgenesh1_kg.18_#_140_#_Locus7148v1rpkm19.23	jgi|Pismi2|676173|	676173	860	676173	676173	2176	DNA binding	molecular_function
685962	jgi|Pismi2|686091|	D2ECMup	1.16476	1.09151e-34	M57ECMUP	2.59419	4.07498e-161		-0.099105	0.503511	M120ECMup	2.06529	3.42489e-105	x		685962		-0.999871	5.33654e-24		-0.470739	1.62234e-06		-0.734204	8.79065e-14	x	685962		0.429561	1.30516e-05	ECMM91DOWN	-1.7346	2.64353e-69		0.166331	0.151422	jgi|Pismi2|686091|	685962	Pismi1.fgenesh1_kg.161_#_53_#_Locus12356v2rpkm1.59	1813	Pismi1.fgenesh1_kg.161_#_53_#_Locus12356v2rpkm1.59	jgi|Pismi2|685962|	685962	545	685962	685962	23642	unspecific monooxygenase activity	molecular_function
4180914	jgi|Pismi2|4181324|	D2ECMup	1.09171	1.34331e-43	M57ECMUP	1.77372	1.43625e-107		0.20192	0.0592139	M120ECMup	1.9145	3.58041e-134	x		4180914		-0.739884	5.19668e-19		-0.502773	8.56586e-10		-0.179328	0.0440054	x	4180914		-0.0578762	0.634275	ECMM91DOWN	-1.39256	5.64282e-64		0.64346	2.65062e-16	jgi|Pismi2|4181324|	4180914	fgenesh1_kg.2_#_4282_#_transcript/15229	2182	fgenesh1_kg.2_#_4282_#_transcript/15229	jgi|Pismi2|4180914|	4180914	597	4180914	4180914	23642	unspecific monooxygenase activity	molecular_function
28092	jgi|Pismi2|28221|	D2ECMup	1.00489	9.52071e-22	M57ECMUP	2.16119	2.26364e-98		-0.89357	3.87414e-16	M120ECMup	2.00251	4.48358e-85	x		28092		-0.61258	1.02575e-08		0.227342	0.038838		-0.445589	4.50574e-05	x	28092		0.543714	4.21441e-07	ECMM91DOWN	-1.67112	2.14341e-57		0.552028	2.75149e-07	jgi|Pismi2|28221|	28092	Pismi1.fgenesh1_pm.12_#_77	1374	Pismi1.fgenesh1_pm.12_#_77	jgi|Pismi2|28092|	28092	458	28092	28092	24372	glucan endo-1,3-alpha-glucosidase activity	molecular_function
4302473	jgi|Pismi2|4302883|	D2ECMup	1.0046	1.81268e-48	M57ECMUP	1.3442	2.69241e-85		-0.233279	0.0121902	M120ECMup	1.34478	3.10463e-86	x		4302473		-0.248333	0.000852094		-0.924038	5.27731e-39		-0.196202	0.00961591	x	4302473		0.0912653	0.313932	ECMM91DOWN	-2.16191	5.14324e-185		0.143976	0.0777221	jgi|Pismi2|4302883|	4302473	fgenesh1_kg.13_#_8598_#_transcript/38326	1275	fgenesh1_kg.13_#_8598_#_transcript/38326	jgi|Pismi2|4302473|	4302473	349	4302473	4302473	No GO	-	-
680444	jgi|Pismi2|680573|	D2ECMup	1.42922	4.09671e-24	M57ECMUP	1.35376	2.18814e-21		-0.625261	7.37048e-05	M120ECMup	1.16269	1.6829e-17	x	x	680444		-0.129053	0.479823	FLMM91UP	1.29115	1.2912e-20	FLMM120UP	1.26382	1.75519e-19		680444		-0.204508	0.247697		-0.763327	1.15048e-07		0.997298	4.96667e-13	jgi|Pismi2|680573|	680444	Pismi1.fgenesh1_kg.56_#_137_#_Locus6030v1rpkm26.62	1137	Pismi1.fgenesh1_kg.56_#_137_#_Locus6030v1rpkm26.62	jgi|Pismi2|680444|	680444	306	680444	680444	4143	carbohydrate metabolic process	biological_process
672532	jgi|Pismi2|672661|	D2ECMup	1.7606	5.33952e-78	M57ECMUP	2.35734	1.41701e-120		0.202693	0.118049	M120ECMup	1.13176	1.32456e-40	x	x	672532		-0.376747	0.00148162		0.741367	6.47038e-14	FLMM120UP	1.11005	5.35451e-31		672532		0.219992	0.0228039		-0.816543	5.57419e-17		0.481208	3.40324e-08	jgi|Pismi2|672661|	672532	Pismi1.fgenesh1_kg.6_#_145_#_Locus13776v1rpkm2.90	1095	Pismi1.fgenesh1_kg.6_#_145_#_Locus13776v1rpkm2.90	jgi|Pismi2|672532|	672532	227	672532	672532	No GO	-	-
16045	jgi|Pismi2|16174|	D2ECMup	1.00896	2.08895e-09	M57ECMUP	2.46884	4.48392e-36		-0.74952	5.40122e-05	M120ECMup	3.01312	1.04554e-62	x	x	16045	FLMM57DOWN	-1.56927	1.31087e-14	FLMM91UP	1.22029	1.03389e-14	FLMM120DOWN	-1.42855	8.60279e-14		16045		-0.109391	0.656799		-0.538185	0.00235436		0.575613	0.000493013	jgi|Pismi2|16174|	16045	Pismi1.gm1.10569_g	705	Pismi1.gm1.10569_g	jgi|Pismi2|16045|	16045	235	16045	16045	No GO	-	-
4499664	jgi|Pismi2|4500074|	D2ECMup	2.5277	3.30433e-10	M57ECMUP	4.10919	6.28687e-17		0.129023	0.832971	M120ECMup	4.21947	1.11675e-13	x	x	4499664		-0.780266	0.234194	FLMM91UP	1.66605	4.14031e-05	FLMM120DOWN	-1.58273	0.0180073		4499664		0.801217	0.00922868		-0.732627	0.0475308		0.10904	0.846815	jgi|Pismi2|4500074|	4499664	gm1.14702_g	495	gm1.14702_g	jgi|Pismi2|4499664|	4499664	165	4499664	4499664	No GO	-	-
4396698	jgi|Pismi2|4397108|	D2ECMup	1.08113	2.56852e-19	M57ECMUP	1.34502	6.68367e-23		-0.205884	0.18761	M120ECMup	1.85741	9.32215e-43	x	x	4396698		-0.71881	4.73107e-07	FLMM91UP	1.12281	2.38031e-22	FLMM120DOWN	-1.05176	7.1505e-14		4396698		-0.454918	0.000240601		-0.164201	0.224504		-0.27548	0.0405347	jgi|Pismi2|4397108|	4396698	fgenesh1_kg.53_#_377_#_transcript/37076	1250	fgenesh1_kg.53_#_377_#_transcript/37076	jgi|Pismi2|4396698|	4396698	367	4396698	4396698	No GO	-	-
378018	jgi|Pismi2|378147|	D2ECMup	2.7475	2.16698e-14	M57ECMUP	2.45602	8.1815e-16		-0.417392	0.243616	M120ECMup	2.40369	1.25517e-13	x	x	378018	FLMM57UP	1.16485	0.00402883	FLMM91UP	3.66273	2.12571e-27		0.602994	0.174155		378018		0.873363	0.00284273		0.497833	0.1011		0.25918	0.519438	jgi|Pismi2|378147|	378018	Pismi1.CE253566_157	569	Pismi1.CE253566_157	jgi|Pismi2|378018|	378018	114	378018	378018	No GO	-	-
466641	jgi|Pismi2|466770|	D2ECMup	2.62124	3.99836e-58	M57ECMUP	1.84629	2.80684e-37	M91ECMup	1.31044	3.81084e-17	M120ECMup	2.9236	1.2102e-54	x	x	466641	FLMM57UP	1.42427	1.13245e-16	FLMM91UP	1.37662	4.61225e-16		-0.899302	2.58894e-05		466641		0.649322	7.63284e-06		0.0658168	0.722586		-0.596946	0.000117409	jgi|Pismi2|466770|	466641	Pismi1.CE342189_857	797	Pismi1.CE342189_857	jgi|Pismi2|466641|	466641	164	466641	466641	2196	transcription factor activity	molecular_function
4250619	jgi|Pismi2|4251029|	D2ECMup	2.15208	2.6585e-65	M57ECMUP	1.92608	2.96887e-61		-0.522594	0.000188687	M120ECMup	2.29127	1.02984e-81	x	x	4250619	FLMM57UP	1.17894	2.21287e-19	FLMM91UP	1.9134	1.0551e-52		0.531779	0.00014059		4250619		0.952941	1.74202e-16		-0.761268	1.61034e-09		0.670976	1.73871e-08	jgi|Pismi2|4251029|	4250619	fgenesh1_kg.7_#_1103_#_transcript/51418	666	fgenesh1_kg.7_#_1103_#_transcript/51418	jgi|Pismi2|4250619|	4250619	91	4250619	4250619	No GO	-	-
288509	jgi|Pismi2|288638|	D2ECMup	1.8696	7.69672e-61	M57ECMUP	1.37134	9.61107e-37		-0.116148	0.475154	M120ECMup	1.01459	1.0286e-18	x	x	288509		0.843422	2.09779e-12	FLMM91UP	1.47344	1.52456e-38		0.385976	0.00260167		288509		0.345167	0.00269479		-0.512303	8.60781e-06		-0.469034	4.67968e-05	jgi|Pismi2|288638|	288509	Pismi1.CE164057_1619	2352	Pismi1.CE164057_1619	jgi|Pismi2|288509|	288509	596	288509	288509	No GO	-	-
6866	jgi|Pismi2|6995|	D2ECMup	1.66299	1.30371e-34	M57ECMUP	1.72096	3.18699e-35		0.0079447	0.980946	M120ECMup	1.91663	9.86063e-44	x	x	6866		-0.41808	0.00632604	FLMM91UP	2.20583	1.56166e-62		-0.556123	0.000193954		6866		-0.360109	0.0166023		0.55079	4.72395e-05		-0.302485	0.0523733	jgi|Pismi2|6995|	6866	Pismi1.gm1.1390_g	1035	Pismi1.gm1.1390_g	jgi|Pismi2|6866|	6866	345	6866	6866	2466	alcohol dehydrogenase activity	molecular_function
674380	jgi|Pismi2|674509|	D2ECMup	1.63026	2.96592e-59	M57ECMUP	1.8092	4.9043e-76		-0.251811	0.037116	M120ECMup	1.04406	1.39281e-25	x	x	674380		0.5228	9.11789e-07	FLMM91UP	1.91104	1.74633e-83		0.588814	2.18681e-08		674380		0.701742	1.33098e-12		0.0289681	0.833771		0.00260908	1	jgi|Pismi2|674509|	674380	Pismi1.fgenesh1_kg.10_#_291_#_Pisolithus_microcarpus_c2391	479	Pismi1.fgenesh1_kg.10_#_291_#_Pisolithus_microcarpus_c2391	jgi|Pismi2|674380|	674380	84	674380	674380	No GO	-	-
672990	jgi|Pismi2|673119|	D2ECMup	1.57055	3.42492e-201	M57ECMUP	1.31538	1.25626e-140		0.325817	2.9949e-09	M120ECMup	1.04029	5.8322e-86	x	x	672990		0.199599	0.000615777	FLMM91UP	1.26762	4.38862e-132		0.0306046	0.668119		672990		-0.0555717	0.430768		0.0228776	0.731402		-0.499655	5.4863e-22	jgi|Pismi2|673119|	672990	Pismi1.fgenesh1_kg.7_#_152_#_Locus7161v3rpkm0.31_PRE	1480	Pismi1.fgenesh1_kg.7_#_152_#_Locus7161v3rpkm0.31_PRE	jgi|Pismi2|672990|	672990	380	672990	672990	3119	saccharopine dehydrogenase (NAD+, L-lysine-forming) activity	molecular_function
4316859	jgi|Pismi2|4317269|	D2ECMup	1.31183	3.97649e-05	M57ECMUP	1.56426	9.7814e-08		-0.718593	0.0259464	M120ECMup	2.30656	4.10132e-11	x	x	4316859		0.309938	0.432769	FLMM91UP	2.17937	3.50397e-15		-0.967389	0.0135275		4316859		0.562367	0.064357		0.148951	0.67547		0.0273445	0.981528	jgi|Pismi2|4317269|	4316859	fgenesh1_kg.17_#_1168_#_TRINITY_DN7624_c2_g1_i3	1196	fgenesh1_kg.17_#_1168_#_TRINITY_DN7624_c2_g1_i3	jgi|Pismi2|4316859|	4316859	126	4316859	4316859	No GO	-	-
684925	jgi|Pismi2|685054|	D2ECMup	1.2733	3.50198e-09	M57ECMUP	1.36876	1.13638e-10		-0.346644	0.192684	M120ECMup	1.01824	1.88114e-06	x	x	684925		0.0403154	0.91342	FLMM91UP	1.60831	2.42179e-15		0.365865	0.122231		684925		0.135773	0.668819		-0.0116392	0.986443		0.110805	0.74658	jgi|Pismi2|685054|	684925	Pismi1.fgenesh1_kg.137_#_1_#_Locus15118v1rpkm2.21	419	Pismi1.fgenesh1_kg.137_#_1_#_Locus15118v1rpkm2.21	jgi|Pismi2|684925|	684925	115	684925	684925	No GO	-	-
2189637	jgi|Pismi2|2190047|	D2ECMup	1.2643	8.19276e-14	M57ECMUP	1.65996	3.03393e-25		-0.0477885	0.858073	M120ECMup	1.47584	6.35098e-21	x	x	2189637		0.430136	0.0200612	FLMM91UP	2.04053	8.09542e-38		0.684943	8.17704e-05		2189637		0.825802	3.00062e-07		0.728445	6.70415e-06		0.896487	2.33855e-08	jgi|Pismi2|2190047|	2189637	CE1189637_385	790	CE1189637_385	jgi|Pismi2|2189637|	2189637	209	2189637	2189637	2290	catalytic activity	molecular_function
674441	jgi|Pismi2|674570|	D2ECMup	1.11725	1.04357e-16	M57ECMUP	1.84249	3.36883e-44		0.0872329	0.667134	M120ECMup	1.70614	4.77715e-38	x	x	674441		-0.504206	0.000349912	FLMM91UP	1.53217	5.25151e-32		-0.504843	0.000350505		674441		0.221036	0.178701		0.502153	0.000200667		0.0840516	0.69743	jgi|Pismi2|674570|	674441	Pismi1.fgenesh1_kg.11_#_10_#_Locus8485v1rpkm12.73	2062	Pismi1.fgenesh1_kg.11_#_10_#_Locus8485v1rpkm12.73	jgi|Pismi2|674441|	674441	613	674441	674441	3546	transporter activity	molecular_function
4229181	jgi|Pismi2|4229591|	D2ECMup	1.02609	1.9662e-57	M57ECMUP	1.39027	4.89603e-89		-0.668409	1.13274e-28	M120ECMup	1.9443	3.79131e-181	x	x	4229181		-0.587021	7.28585e-16	FLMM91UP	2.33675	0		-0.769399	3.58085e-27		4229181		-0.222842	0.00110722		0.642254	6.45124e-25		0.148817	0.039648	jgi|Pismi2|4229591|	4229181	fgenesh1_kg.5_#_3332_#_transcript/40138	1106	fgenesh1_kg.5_#_3332_#_transcript/40138	jgi|Pismi2|4229181|	4229181	334	4229181	4229181	14950	sorbose reductase activity	molecular_function
96107	jgi|Pismi2|96236|	D2ECMup	1.00819	1.05291e-18	M57ECMUP	1.8592	1.34059e-64		0.57038	1.34662e-06	M120ECMup	2.16056	6.49672e-78	x	x	96107		0.0611592	0.702362	FLMM91UP	1.03347	8.45002e-21		-0.770091	4.1775e-10		96107		0.912173	2.42635e-17		0.595665	9.03503e-08		0.382282	0.00121494	jgi|Pismi2|96236|	96107	Pismi1.e_gw1.21.49.1	1485	Pismi1.e_gw1.21.49.1	jgi|Pismi2|96107|	96107	495	96107	96107	2888	monooxygenase activity	molecular_function
672167	jgi|Pismi2|672296|	D2ECMup	2.07631	6.67222e-15	M57ECMUP	2.49401	1.96996e-21		0.775935	0.0121715	M120ECMup	2.67991	1.32967e-24	x	x	672167	FLMM57DOWN	-1.12714	3.4098e-05		0.363182	0.205236		-0.847331	0.00242388		672167		-0.709439	0.0162375		-0.937192	0.000477323		-0.243726	0.524518	jgi|Pismi2|672296|	672167	Pismi1.fgenesh1_kg.5_#_132_#_Locus9408v1rpkm9.58	4143	Pismi1.fgenesh1_kg.5_#_132_#_Locus9408v1rpkm9.58	jgi|Pismi2|672167|	672167	1207	672167	672167	2176	DNA binding	molecular_function
106234	jgi|Pismi2|106363|	D2ECMup	1.87048	2.44574e-33	M57ECMUP	1.50302	1.56328e-19		0.349762	0.085603	M120ECMup	1.35045	3.75186e-16			106234		-0.381419	0.0432162		0.63609	9.46424e-05		-0.378709	0.0398183		106234		-0.74888	1.71989e-06		-0.884629	2.41192e-08		-0.898738	9.38968e-09	jgi|Pismi2|106363|	106234	Pismi1.e_gw1.86.84.1	753	Pismi1.e_gw1.86.84.1	jgi|Pismi2|106234|	106234	251	106234	106234	5765	N-acetyltransferase activity	molecular_function
4245467	jgi|Pismi2|4245877|	D2ECMup	1.19575	1.47792e-90	M57ECMUP	2.37949	0		0.533576	5.71241e-17	M120ECMup	1.05939	5.73546e-68			4245467		-0.884339	1.0728e-43		0.185653	0.00332445		-0.352749	2.78478e-08		4245467		0.299403	9.66631e-07		-0.476524	5.44369e-15		-0.489114	5.95198e-16	jgi|Pismi2|4245877|	4245467	fgenesh1_kg.6_#_7077_#_transcript/18126	1847	fgenesh1_kg.6_#_7077_#_transcript/18126	jgi|Pismi2|4245467|	4245467	581	4245467	4245467	2852	D-lactate dehydrogenase (cytochrome) activity	molecular_function
4124180	jgi|Pismi2|4124590|		0.574314	0.526741	M57ECMUP	1.81259	0.000627565		-0.0515066	0.954442	M120ECMup	1.05038	0.0374118	x	x	4124180		0.675354	0.349559	FLMM91UP	2.37631	7.20964e-06	FLMM120UP	1.29671	0.031384	x	4124180	ECMM57UP	1.91363	0.000554035	ECMM91UP	1.75049	0.00191901	ECMM120UP	1.77278	0.0018813	jgi|Pismi2|4124590|	4124180	fgenesh1_pg.6_#_276	987	fgenesh1_pg.6_#_276	jgi|Pismi2|4124180|	4124180	329	4124180	4124180	No GO	-	-
4535981	jgi|Pismi2|4536391|		-1.88026	0.0542434	M57ECMUP	2.75896	0.000364883	M91ECMup	1.72256	0.00616634	M120ECMup	4.97523	0.000518139	x	x	4535981		-1.59155	0.0539873		0.629056	0.331402	FLMM120DOWN	-4.79403	0.000597428	x	4535981	ECMM57UP	3.04766	0.000301807	ECMM91UP	4.23188	7.79154e-08	ECMM120UP	2.06146	0.0282443	jgi|Pismi2|4536391|	4535981	MIX29550_90_34	1407	MIX29550_90_34	jgi|Pismi2|4535981|	4535981	445	4535981	4535981	No GO	-	-
4181777	jgi|Pismi2|4182187|		0.399179	0.0587734	M57ECMUP	2.54728	3.40167e-48		-0.66006	0.000467843	M120ECMup	1.03368	3.75751e-09	x	x	4181777		-0.987552	6.02513e-08	FLMM91UP	5.24195	2.46653e-217		0.982175	2.51987e-08	x	4181777	ECMM57UP	1.16055	3.88827e-11	ECMM91UP	4.18271	5.42624e-138	ECMM120UP	1.61667	7.29915e-21	jgi|Pismi2|4182187|	4181777	fgenesh1_kg.2_#_5145_#_transcript/23335	1829	fgenesh1_kg.2_#_5145_#_transcript/23335	jgi|Pismi2|4181777|	4181777	465	4181777	4181777	6248	lipid biosynthetic process	biological_process
2059667	jgi|Pismi2|2060077|		0.100174	0.694867	M57ECMUP	1.64524	2.26017e-26		0.644916	0.00012783	M120ECMup	1.01404	1.76676e-11	x		2059667		-0.325932	0.0727776		0.52661	0.000682437		0.169705	0.350564	x	2059667	ECMM57UP	1.21913	1.60507e-15	ECMM91UP	1.07135	1.53169e-11	ECMM120UP	1.08358	3.78293e-12	jgi|Pismi2|2060077|	2059667	CE1059667_436	1575	CE1059667_436	jgi|Pismi2|2059667|	2059667	329	2059667	2059667	No GO	-	-
682078	jgi|Pismi2|682207|		0.809134	0.000496752	M57ECMUP	1.38661	5.17736e-12		0.357901	0.285683	M120ECMup	4.00816	3.49744e-63	x	x	682078	FLMM57UP	1.09075	2.93323e-07		-0.831719	0.000295136	FLMM120DOWN	-2.0598	1.8219e-16	x	682078	ECMM57UP	1.66823	1.63267e-16	ECMM91DOWN	-1.28295	6.49648e-08	ECMM120UP	1.13923	5.06149e-08	jgi|Pismi2|682207|	682078	Pismi1.fgenesh1_kg.76_#_18_#_Locus10421v1rpkm7.04	619	Pismi1.fgenesh1_kg.76_#_18_#_Locus10421v1rpkm7.04	jgi|Pismi2|682078|	682078	98	682078	682078	No GO	-	-
15305	jgi|Pismi2|15434|		0.201726	0.691719	M57ECMUP	1.08185	0.000962159		-0.816185	0.404119	M120ECMup	1.54072	1.24214e-06	x	x	15305	FLMM57UP	1.08446	0.000928264	FLMM91DOWN	-3.65549	4.73736e-18		0.771359	0.0230215	x	15305	ECMM57UP	1.96459	5.9041e-10	ECMM91DOWN	-4.6734	2.34923e-13	ECMM120UP	2.11035	2.37255e-11	jgi|Pismi2|15434|	15305	Pismi1.gm1.9829_g	1275	Pismi1.gm1.9829_g	jgi|Pismi2|15305|	15305	425	15305	15305	2983	phosphatidylserine decarboxylase activity	molecular_function
684034	jgi|Pismi2|684163|		0.406505	0.128572	M57ECMUP	1.41376	5.19597e-11		-0.223365	0.559213	M120ECMup	1.04727	1.71359e-06	x	x	684034		-0.0054159	1	FLMM91DOWN	-2.10701	5.56666e-21		0.646798	0.0042558	x	684034	ECMM57UP	1.00184	5.66997e-06	ECMM91DOWN	-2.73688	7.88945e-29	ECMM120UP	1.28757	2.54168e-09	jgi|Pismi2|684163|	684034	Pismi1.fgenesh1_kg.117_#_31_#_Locus11403v1rpkm5.26	956	Pismi1.fgenesh1_kg.117_#_31_#_Locus11403v1rpkm5.26	jgi|Pismi2|684034|	684034	278	684034	684034	No GO	-	-
3535139	jgi|Pismi2|3535549|		0.527922	0.00267806	M57ECMUP	1.26821	1.52361e-16		-0.152691	0.536169	M120ECMup	1.0821	3.40356e-12	x		3535139		0.512878	0.00185872		-0.479916	0.00342593		0.501009	0.00243728	x	3535139	ECMM57UP	1.25317	5.06621e-16	ECMM91DOWN	-1.16053	3.63939e-12	ECMM120UP	1.05519	1.56617e-11	jgi|Pismi2|3535549|	3535139	CE2535139_3282	1772	CE2535139_3282	jgi|Pismi2|3535139|	3535139	416	3535139	3535139	6462	endochitinase activity	molecular_function
19305	jgi|Pismi2|19434|		-0.303674	0.547022	M57ECMUP	1.06107	0.00274322		0.234327	0.708939	M120ECMup	1.02681	0.00273323	x		19305		-0.251705	0.55643		-0.745825	0.0398014		-0.0724879	0.88427	x	19305	ECMM57UP	1.11304	0.00210381		-0.207824	0.673846	ECMM120UP	1.25799	0.000417848	jgi|Pismi2|19434|	19305	Pismi1.gm1.13829_g	1167	Pismi1.gm1.13829_g	jgi|Pismi2|19305|	19305	389	19305	19305	2888	monooxygenase activity	molecular_function
4260450	jgi|Pismi2|4260860|		0.909408	4.28063e-11	M57ECMUP	1.22097	4.57799e-27		-1.19548	0.556686	M120ECMup	3.39145	0.0233371	x	x	4260450	FLMM57UP	1.48506	2.47829e-31	FLMM91DOWN	-6.4958	2.31975e-22	FLMM120DOWN	-8.84958	6.25254e-13	x	4260450	ECMM57UP	1.79662	2.58881e-52	ECMM91DOWN	-8.60069	1.60006e-12	ECMM120DOWN	-6.36754	1.16921e-32	jgi|Pismi2|4260860|	4260450	fgenesh1_kg.7_#_10934_#_transcript/37350	1341	fgenesh1_kg.7_#_10934_#_transcript/37350	jgi|Pismi2|4260450|	4260450	366	4260450	4260450	No GO	-	-
24204	jgi|Pismi2|24333|		-2.59901	0.110515	M57ECMUP	5.69382	0.000151865		0.280542	0.803757	M120ECMup	4.37579	0.00762554	x	x	24204	FLMM57DOWN	-4.57432	0.00260932	FLMM91UP	4.68163	1.01711e-09	FLMM120DOWN	-4.8855	0.00130794	x	24204	ECMM57UP	3.71851	0.0096061	ECMM91UP	7.56118	2.0644e-09		2.0893	0.228458	jgi|Pismi2|24333|	24204	Pismi1.fgenesh1_pg.81_#_8	1785	Pismi1.fgenesh1_pg.81_#_8	jgi|Pismi2|24204|	24204	595	24204	24204	No GO	-	-
690142	jgi|Pismi2|690271|		-0.232739	0.749186	M57ECMUP	1.03985	0.0272249		0.0426998	0.954442	M120ECMup	1.07325	0.0240147	x	x	690142		-0.116887	0.863263	FLMM91UP	1.93219	5.64134e-07		-0.347256	0.511295	x	690142	ECMM57UP	1.1557	0.0167636	ECMM91UP	2.20763	2.44428e-07		0.958736	0.0616064	jgi|Pismi2|690271|	690142	Pismi1.fgenesh1_kg.485_#_3_#_Locus9242v1rpkm10.09	1263	Pismi1.fgenesh1_kg.485_#_3_#_Locus9242v1rpkm10.09	jgi|Pismi2|690142|	690142	327	690142	690142	No GO	-	-
3147214	jgi|Pismi2|3147624|		0.0663199	0.936431	M57ECMUP	1.75621	0.00019556		0.502043	0.391475	M120ECMup	1.40474	0.00399611	x		3147214		-0.601645	0.262352		0.664656	0.143646		-0.69408	0.175323	x	3147214	ECMM57UP	1.08824	0.025068	ECMM91UP	1.10038	0.0167641		0.644341	0.250134	jgi|Pismi2|3147624|	3147214	CE2147214_356	1677	CE2147214_356	jgi|Pismi2|3147214|	3147214	357	3147214	3147214	No GO	-	-
4062992	jgi|Pismi2|4063402|		0.914823	0.0162187	M57ECMUP	1.80557	4.54888e-08		0.534097	0.214843	M120ECMup	1.39243	0.000142063	x	x	4062992		0.556306	0.137162		0.592862	0.0899277	FLMM120DOWN	-1.11179	0.0022058	x	4062992	ECMM57UP	1.44705	1.67479e-05		0.212135	0.591173		-0.634177	0.110272	jgi|Pismi2|4063402|	4062992	e_gw1.31.186.1	1419	e_gw1.31.186.1	jgi|Pismi2|4062992|	4062992	473	4062992	4062992	6319	3-(3-hydroxy-phenyl)propionate hydroxylase activity	molecular_function
449480	jgi|Pismi2|449609|		0.0571179	0.858213	M57ECMUP	3.38335	5.84409e-65	M91ECMup	1.73067	5.27611e-20	M120ECMup	1.52922	3.28212e-17	x	x	449480	FLMM57DOWN	-2.1815	9.25686e-27	FLMM91DOWN	-1.0487	1.01399e-08		-0.946756	3.16131e-07	x	449480	ECMM57UP	1.14473	6.99132e-11		0.624852	0.00065721		0.525348	0.0070472	jgi|Pismi2|449609|	449480	Pismi1.CE325028_1515	1413	Pismi1.CE325028_1515	jgi|Pismi2|449480|	449480	398	449480	449480	4977	amino acid transport	biological_process
4209748	jgi|Pismi2|4210158|		-0.454399	3.26956e-05	M57ECMUP	1.84399	1.81691e-46		-0.0726919	0.740815	M120ECMup	1.0233	1.92758e-24	x	x	4209748	FLMM57DOWN	-3.96612	1.01942e-230	FLMM91DOWN	-3.16399	4.01406e-181		-0.30709	0.00434074	x	4209748	ECMM57DOWN	-1.66773	3.36382e-55	ECMM91DOWN	-2.78228	9.08624e-109	ECMM120UP	1.17061	3.5298e-31	jgi|Pismi2|4210158|	4209748	fgenesh1_kg.3_#_15007_#_transcript/34525	1230	fgenesh1_kg.3_#_15007_#_transcript/34525	jgi|Pismi2|4209748|	4209748	193	4209748	4209748	4925	regulation of nitrogen utilization	biological_process
4363017	jgi|Pismi2|4363427|		0.211878	0.504029	M57ECMUP	1.18874	3.52969e-06		0.0331231	0.934843	M120ECMup	1.44337	2.35719e-09	x	x	4363017	FLMM57DOWN	-2.57989	1.06901e-27	FLMM91UP	1.89703	3.78314e-19	FLMM120DOWN	-2.2614	6.34985e-23	x	4363017	ECMM57DOWN	-1.60302	2.29908e-12	ECMM91UP	1.71827	1.23464e-15	ECMM120DOWN	-1.02991	1.06358e-05	jgi|Pismi2|4363427|	4363017	fgenesh1_kg.33_#_604_#_TRINITY_DN7519_c6_g1_i7	1330	fgenesh1_kg.33_#_604_#_TRINITY_DN7519_c6_g1_i7	jgi|Pismi2|4363017|	4363017	262	4363017	4363017	No GO	-	-
4197242	jgi|Pismi2|4197652|		0.549649	3.10129e-19	M57ECMUP	1.22236	1.15126e-67		0.789647	2.13576e-26	M120ECMup	1.37375	8.97498e-95	x	x	4197242	FLMM57DOWN	-2.16093	1.90493e-224	FLMM91DOWN	-1.92575	7.37177e-192	FLMM120DOWN	-1.88021	9.40124e-187	x	4197242	ECMM57DOWN	-1.48822	5.06657e-127	ECMM91DOWN	-1.68575	4.35037e-142	ECMM120DOWN	-1.0561	1.27973e-65	jgi|Pismi2|4197652|	4197242	fgenesh1_kg.3_#_2501_#_transcript/24802	1736	fgenesh1_kg.3_#_2501_#_transcript/24802	jgi|Pismi2|4197242|	4197242	473	4197242	4197242	3025	polynucleotide adenylyltransferase activity	molecular_function
4362705	jgi|Pismi2|4363115|		-0.0351189	0.792483	M57ECMUP	3.83698	0.00897375		1.75821	0.220245	M120ECMup	4.81266	0.000569564	x	x	4362705	FLMM57DOWN	-12.8583	1.72435e-26	FLMM91DOWN	-10.5917	8.08393e-36	FLMM120DOWN	-13.1695	1.1873e-27	x	4362705	ECMM57DOWN	-8.98621	4.3737e-66	ECMM91DOWN	-8.7984	1.04756e-40	ECMM120DOWN	-8.3217	2.79806e-77	jgi|Pismi2|4363115|	4362705	fgenesh1_kg.33_#_292_#_transcript/3327	3322	fgenesh1_kg.33_#_292_#_transcript/3327	jgi|Pismi2|4362705|	4362705	1040	4362705	4362705	3190	tryptophan-tRNA ligase activity	molecular_function
4197069	jgi|Pismi2|4197479|		0.769648	1.79416e-10	M57ECMUP	3.24999	3.13903e-148		0.163002	0.372792	M120ECMup	1.86504	2.80078e-58	x	x	4197069	FLMM57DOWN	-4.22978	2.88515e-253	FLMM91DOWN	-3.46573	1.30449e-185	FLMM120DOWN	-1.37189	6.09656e-32	x	4197069	ECMM57DOWN	-1.74944	2.00476e-51	ECMM91DOWN	-4.07238	1.15674e-237		-0.276506	0.0408557	jgi|Pismi2|4197479|	4197069	fgenesh1_kg.3_#_2328_#_Pisolithus_microcarpus_lrc85	1243	fgenesh1_kg.3_#_2328_#_Pisolithus_microcarpus_lrc85	jgi|Pismi2|4197069|	4197069	325	4197069	4197069	No GO	-	-
4058859	jgi|Pismi2|4059269|		-0.0704815	0.839514	M57ECMUP	1.12986	6.06263e-08		0.0980993	0.825632	M120ECMup	1.3379	3.83921e-11	x	x	4058859	FLMM57DOWN	-2.33554	7.9928e-32	FLMM91DOWN	-4.97641	1.63253e-116	FLMM120DOWN	-1.25753	3.89403e-10	x	4058859	ECMM57DOWN	-1.1352	2.8729e-08	ECMM91DOWN	-4.80783	8.96323e-91		0.150848	0.623951	jgi|Pismi2|4059269|	4058859	e_gw1.18.393.1	639	e_gw1.18.393.1	jgi|Pismi2|4058859|	4058859	213	4058859	4058859	2466	alcohol dehydrogenase activity	molecular_function
29263	jgi|Pismi2|29392|		0.162466	0.0520544	M57ECMUP	1.40791	3.76043e-66		-0.2277	0.00119931	M120ECMup	1.51037	1.79271e-90	x	x	29263	FLMM57DOWN	-1.7193	2.91936e-103	FLMM91UP	2.44405	0	FLMM120DOWN	-1.35863	1.38966e-75	x	29263		-0.47386	8.93279e-11	ECMM91UP	2.05389	9.82416e-218		-0.010726	0.957143	jgi|Pismi2|29392|	29263	Pismi1.fgenesh1_pm.37_#_4	1233	Pismi1.fgenesh1_pm.37_#_4	jgi|Pismi2|29263|	29263	411	29263	29263	2628	aspartic-type endopeptidase activity	molecular_function
677215	jgi|Pismi2|677344|		0.568481	0.0135039	M57ECMUP	1.14121	3.51293e-08		0.428504	0.0583597	M120ECMup	1.09445	3.52963e-06	x	x	677215		-0.186956	0.473451	FLMM91UP	1.25104	3.40621e-11	FLMM120DOWN	-1.01409	7.71962e-06	x	677215		0.385774	0.0920909	ECMM91UP	1.11106	9.32792e-09		-0.488125	0.0400912	jgi|Pismi2|677344|	677215	Pismi1.fgenesh1_kg.23_#_112_#_Locus12981v1rpkm3.52	393	Pismi1.fgenesh1_kg.23_#_112_#_Locus12981v1rpkm3.52	jgi|Pismi2|677215|	677215	80	677215	677215	No GO	-	-
100159	jgi|Pismi2|100288|		-0.464881	0.216689	M57ECMUP	2.7886	1.26733e-21	M91ECMup	2.57078	2.86494e-18	M120ECMup	1.63227	5.32039e-08	x	x	100159	FLMM57DOWN	-2.70356	1.56093e-20	FLMM91DOWN	-1.54729	9.35317e-08	FLMM120DOWN	-1.99773	8.313e-12	x	100159		0.54992	0.114673	ECMM91UP	1.48837	2.91667e-07		0.0994151	0.863989	jgi|Pismi2|100288|	100159	Pismi1.e_gw1.40.98.1	684	Pismi1.e_gw1.40.98.1	jgi|Pismi2|100159|	100159	228	100159	100159	6403	agmatinase activity	molecular_function
4601601	jgi|Pismi2|4602011|		-0.258498	0.05683	M57ECMUP	2.11917	2.17697e-62	M91ECMup	2.05258	6.31515e-70	M120ECMup	1.1111	1.16894e-20	x	x	4601601	FLMM57DOWN	-2.21782	1.58284e-69	FLMM91DOWN	-1.27528	9.99229e-29	FLMM120DOWN	-1.37423	7.85219e-33	x	4601601		0.159843	0.278822	ECMM91UP	1.0358	3.07853e-20		-0.00462705	1	jgi|Pismi2|4602011|	4601601	MIX95170_399_45	1759	MIX95170_399_45	jgi|Pismi2|4601601|	4601601	457	4601601	4601601	4968	multidrug transport	biological_process
676660	jgi|Pismi2|676789|		0.658634	3.88326e-07	M57ECMUP	5.87168	0	M91ECMup	2.46703	6.24269e-92	M120ECMup	2.60081	4.35936e-102	x	x	676660	FLMM57DOWN	-4.88557	6.29313e-267		-0.484581	0.000113458	FLMM120DOWN	-1.24117	9.19493e-24	x	676660		0.32748	0.0185746	ECMM91UP	1.32381	9.09862e-28		0.70101	2.89183e-08	jgi|Pismi2|676789|	676660	Pismi1.fgenesh1_kg.20_#_236_#_Locus5909v1rpkm27.55	2931	Pismi1.fgenesh1_kg.20_#_236_#_Locus5909v1rpkm27.55	jgi|Pismi2|676660|	676660	909	676660	676660	3721	iron ion binding	molecular_function
675820	jgi|Pismi2|675949|		-0.121583	0.222505	M57ECMUP	2.29437	1.77813e-172	M91ECMup	1.24292	5.51013e-70	M120ECMup	2.17179	7.62475e-150	x	x	675820	FLMM57DOWN	-1.5714	2.16654e-79		0.539307	8.93012e-14	FLMM120DOWN	-1.86209	1.17656e-111	x	675820		0.844557	9.26516e-30	ECMM91UP	1.90381	3.09283e-151		0.431274	4.69361e-08	jgi|Pismi2|675949|	675820	Pismi1.fgenesh1_kg.17_#_51_#_Locus11097v1rpkm5.75	1793	Pismi1.fgenesh1_kg.17_#_51_#_Locus11097v1rpkm5.75	jgi|Pismi2|675820|	675820	439	675820	675820	No GO	-	-
4533915	jgi|Pismi2|4534325|		-0.571156	2.87317e-19	M57ECMUP	2.13664	1.89989e-186	M91ECMup	1.11159	1.02079e-78	M120ECMup	1.27084	1.4867e-77	x	x	4533915	FLMM57DOWN	-2.65081	6.672e-297		0.424388	1.81474e-12	FLMM120DOWN	-1.98902	2.2098e-203	x	4533915		0.0569892	0.548351	ECMM91UP	2.10714	5.02821e-262		-0.147024	0.0560995	jgi|Pismi2|4534325|	4533915	MIX27484_487_31	1283	MIX27484_487_31	jgi|Pismi2|4533915|	4533915	332	4533915	4533915	No GO	-	-
4246958	jgi|Pismi2|4247368|		0.443652	3.97269e-05	M57ECMUP	1.57135	3.29977e-43		-0.0404393	0.782132	M120ECMup	1.14232	1.2592e-26	x	x	4246958	FLMM57DOWN	-1.09033	6.11269e-21	FLMM91UP	1.63807	7.1158e-73		-0.716556	3.25892e-11	x	4246958		0.0373744	0.838532	ECMM91UP	1.15398	2.27368e-33		-0.0178877	0.948136	jgi|Pismi2|4247368|	4246958	fgenesh1_kg.6_#_8568_#_transcript/30363	1580	fgenesh1_kg.6_#_8568_#_transcript/30363	jgi|Pismi2|4246958|	4246958	432	4246958	4246958	No GO	-	-
577074	jgi|Pismi2|577203|		0.356362	0.276412	M57ECMUP	1.46662	2.26477e-08		0.686145	0.00212695	M120ECMup	1.5266	1.3543e-09	x	x	577074		-0.482574	0.111195	FLMM91UP	1.55432	7.32811e-13		-0.498069	0.08113	x	577074		0.627688	0.0159338	ECMM91UP	1.8841	3.24764e-17		0.672172	0.0101132	jgi|Pismi2|577203|	577074	Pismi1.CE452622_15	502	Pismi1.CE452622_15	jgi|Pismi2|577074|	577074	104	577074	577074	No GO	-	-
23705	jgi|Pismi2|23834|		0.249255	0.188306	M57ECMUP	1.0851	2.58101e-13		0.44203	0.00949132	M120ECMup	1.18815	8.96511e-16	x	x	23705		-0.303967	0.06341	FLMM91UP	1.18695	1.9689e-16		-0.291423	0.0744946	x	23705		0.531876	0.000748018	ECMM91UP	1.37972	1.53284e-21		0.647471	2.71703e-05	jgi|Pismi2|23834|	23705	Pismi1.fgenesh1_pg.56_#_8	1917	Pismi1.fgenesh1_pg.56_#_8	jgi|Pismi2|23705|	23705	639	23705	23705	11413	tripeptidyl-peptidase I activity	molecular_function
4490373	jgi|Pismi2|4490783|		0.50679	0.180521	M57ECMUP	1.21762	0.000917727		-0.0235818	0.966864	M120ECMup	1.35327	3.118e-05	x	x	4490373		-0.814565	0.0299168	FLMM91UP	1.54277	7.32583e-09		-0.561397	0.112097	x	4490373		-0.103731	0.849585	ECMM91UP	1.01239	0.000510109		0.285081	0.486894	jgi|Pismi2|4490783|	4490373	gm1.5411_g	549	gm1.5411_g	jgi|Pismi2|4490373|	4490373	183	4490373	4490373	No GO	-	-
192294	jgi|Pismi2|192423|		0.7691	0.00367217	M57ECMUP	1.60338	2.30275e-09		0.0407262	0.907387	M120ECMup	1.72002	5.91128e-11	x	x	192294		-0.873118	0.00204867	FLMM91UP	4.54484	7.48085e-104		-0.971802	0.000394732	x	192294		-0.0388349	0.946062	ECMM91UP	3.81646	4.28477e-76		-0.0208788	0.986454	jgi|Pismi2|192423|	192294	Pismi1.CE67842_333	1315	Pismi1.CE67842_333	jgi|Pismi2|192294|	192294	242	192294	192294	No GO	-	-
4608413	jgi|Pismi2|4608823|		0.924943	3.92275e-12	M57ECMUP	1.44875	3.01133e-29		0.614674	1.18899e-05	M120ECMup	1.4	4.06226e-27	x	x	4608413		-0.195104	0.19705	FLMM91UP	1.83812	1.4655e-47		-0.475058	0.000556195	x	4608413		0.328701	0.0260042	ECMM91UP	1.52785	3.25233e-33		2.3755e-06	1	jgi|Pismi2|4608823|	4608413	MIX101982_2032_51	1082	MIX101982_2032_51	jgi|Pismi2|4608413|	4608413	233	4608413	4608413	4598	protein modification process	biological_process
4463926	jgi|Pismi2|4464336|		0.61404	0.023648	M57ECMUP	1.23917	8.64489e-06		0.851193	0.000205812	M120ECMup	1.08273	2.53744e-05	x	x	4463926		-0.825413	0.00374577	FLMM91UP	1.07311	1.18054e-06		-0.472167	0.0843523	x	4463926		-0.200286	0.552833	ECMM91UP	1.31027	2.13637e-09		-0.00347798	1	jgi|Pismi2|4464336|	4463926	fgenesh1_pm.9_#_140	669	fgenesh1_pm.9_#_140	jgi|Pismi2|4463926|	4463926	223	4463926	4463926	No GO	-	-
4247351	jgi|Pismi2|4247761|		0.0972489	0.905446	M57ECMUP	1.19388	0.0296772		0.731288	0.174043	M120ECMup	1.23743	0.0136021	x	x	4247351	FLMM57DOWN	-1.18951	0.0220224		0.573889	0.209154		-0.807672	0.108402	x	4247351		-0.092875	0.928255	ECMM91UP	1.20793	0.0070062		0.332514	0.623951	jgi|Pismi2|4247761|	4247351	fgenesh1_kg.6_#_8961_#_TRINITY_DN4787_c0_g1_i3	617	fgenesh1_kg.6_#_8961_#_TRINITY_DN4787_c0_g1_i3	jgi|Pismi2|4247351|	4247351	138	4247351	4247351	No GO	-	-
4224507	jgi|Pismi2|4224917|		0.390917	0.663173	M57ECMUP	1.81687	0.0410344		0.970754	0.163124	M120ECMup	1.41683	0.0394493	x	x	4224507	FLMM57DOWN	-2.06195	0.0115911		0.609187	0.324684		-0.823765	0.241022	x	4224507		-0.635996	0.442921	ECMM91UP	1.18903	0.0439645		0.202147	0.856935	jgi|Pismi2|4224917|	4224507	fgenesh1_kg.4_#_10947_#_TRINITY_DN4317_c0_g1_i1	385	fgenesh1_kg.4_#_10947_#_TRINITY_DN4317_c0_g1_i1	jgi|Pismi2|4224507|	4224507	85	4224507	4224507	No GO	-	-
672182	jgi|Pismi2|672311|		0.413619	2.39255e-06	M57ECMUP	2.79761	1.21848e-140		0.547573	2.91593e-07	M120ECMup	1.05027	1.74994e-33	x	x	672182	FLMM57DOWN	-2.99252	3.34805e-164	FLMM91DOWN	-1.37448	2.28567e-55	FLMM120DOWN	-1.00175	1.3097e-31	x	672182		-0.608528	9.50398e-13	ECMM91DOWN	-1.24052	1.88383e-41		-0.365099	3.88418e-05	jgi|Pismi2|672311|	672182	Pismi1.fgenesh1_kg.5_#_147_#_Locus16891v1rpkm1.66	2399	Pismi1.fgenesh1_kg.5_#_147_#_Locus16891v1rpkm1.66	jgi|Pismi2|672182|	672182	676	672182	672182	3123	serine C-palmitoyltransferase activity	molecular_function
626094	jgi|Pismi2|626223|		0.423341	0.00169039	M57ECMUP	1.39254	2.883e-30		0.527023	0.000201613	M120ECMup	1.1747	9.39083e-22	x	x	626094	FLMM57DOWN	-1.23543	3.82762e-24	FLMM91DOWN	-1.65969	8.67852e-43	FLMM120DOWN	-1.15238	2.90321e-21	x	626094		-0.266228	0.060891	ECMM91DOWN	-1.55601	8.4942e-37		-0.401027	0.0024576	jgi|Pismi2|626223|	626094	Pismi1.CE501642_3081	3068	Pismi1.CE501642_3081	jgi|Pismi2|626094|	626094	892	626094	626094	No GO	-	-
3487591	jgi|Pismi2|3488001|		0.250847	0.395009	M57ECMUP	1.7253	2.77354e-14		0.331504	0.356861	M120ECMup	1.18126	3.66183e-07	x	x	3487591	FLMM57DOWN	-1.5154	2.14224e-11	FLMM91DOWN	-2.01183	8.60594e-19	FLMM120DOWN	-1.39673	3.65695e-10	x	3487591		-0.0409474	0.936497	ECMM91DOWN	-1.93117	2.10392e-15		-0.466316	0.064958	jgi|Pismi2|3488001|	3487591	CE2487591_1080	1173	CE2487591_1080	jgi|Pismi2|3487591|	3487591	299	3487591	3487591	No GO	-	-
105768	jgi|Pismi2|105897|		0.419616	0.0738633	M57ECMUP	1.69176	2.60724e-18		0.50812	0.0388631	M120ECMup	2.06473	1.78785e-26	x	x	105768	FLMM57DOWN	-1.27883	5.72927e-11	FLMM91DOWN	-2.59367	2.50316e-41	FLMM120DOWN	-1.98381	1.04515e-24	x	105768		-0.00669484	1	ECMM91DOWN	-2.50517	8.67173e-38		-0.338697	0.152965	jgi|Pismi2|105897|	105768	Pismi1.e_gw1.80.64.1	2295	Pismi1.e_gw1.80.64.1	jgi|Pismi2|105768|	105768	765	105768	105768	No GO	-	-
2995480	jgi|Pismi2|2995890|		0.275985	0.453558	M57ECMUP	7.64488	6.25477e-183		-0.128261	0.760371	M120ECMup	1.58974	1.86456e-09	x	x	2995480	FLMM57DOWN	-7.26999	1.63394e-165	FLMM91DOWN	-4.0793	2.97969e-58	FLMM120DOWN	-1.39479	1.21814e-07	x	2995480		0.0989109	0.835784	ECMM91DOWN	-4.48354	4.19542e-69		-0.0810353	0.879031	jgi|Pismi2|2995890|	2995480	CE1995480_2077	709	CE1995480_2077	jgi|Pismi2|2995480|	2995480	162	2995480	2995480	No GO	-	-
688991	jgi|Pismi2|689120|		-0.581757	0.230243	M57ECMUP	1.13106	0.00564787		-0.554813	0.273076	M120ECMup	1.43109	0.000307476	x	x	688991	FLMM57DOWN	-2.65517	1.03711e-12	FLMM91DOWN	-2.72709	1.3262e-13	FLMM120DOWN	-1.93933	3.10116e-07	x	688991		-0.942357	0.0255777	ECMM91DOWN	-2.70015	5.46502e-13		0.0735143	0.937487	jgi|Pismi2|689120|	688991	Pismi1.fgenesh1_kg.337_#_15_#_Pisolithus_microcarpus_c2561	485	Pismi1.fgenesh1_kg.337_#_15_#_Pisolithus_microcarpus_c2561	jgi|Pismi2|688991|	688991	113	688991	688991	2750	glucose dehydrogenase activity	molecular_function
39895	jgi|Pismi2|40024|		0.929064	2.09854e-05	M57ECMUP	1.93764	1.14685e-21		-0.136195	0.711719	M120ECMup	3.0538	1.13762e-45	x	x	39895		-0.0977235	0.734882	FLMM91DOWN	-1.05364	8.40966e-07	FLMM120DOWN	-1.84568	5.70811e-17	x	39895		0.910848	1.35949e-05	ECMM91DOWN	-2.1189	3.46095e-21		0.279064	0.289272	jgi|Pismi2|40024|	39895	Pismi1.gw1.21.63.1	508	Pismi1.gw1.21.63.1	jgi|Pismi2|39895|	39895	169	39895	39895	No GO	-	-
4272547	jgi|Pismi2|4272957|		0.660792	1.67817e-14	M57ECMUP	2.7096	3.46567e-204		-0.924741	9.61739e-26	M120ECMup	1.52862	1.16709e-72	x	x	4272547	FLMM57DOWN	-2.89617	1.15014e-234		-0.056047	0.579295	FLMM120DOWN	-1.47006	1.02946e-67	x	4272547		-0.847357	1.54181e-23	ECMM91DOWN	-1.64158	1.25218e-82		-0.602236	2.57336e-12	jgi|Pismi2|4272957|	4272547	fgenesh1_kg.9_#_3644_#_transcript/28405	1641	fgenesh1_kg.9_#_3644_#_transcript/28405	jgi|Pismi2|4272547|	4272547	491	4272547	4272547	No GO	-	-
4159681	jgi|Pismi2|4160091|		0.363039	0.028451	M57ECMUP	2.65829	1.26273e-81		0.120966	0.587022	M120ECMup	1.38946	3.2752e-23	x	x	4159681	FLMM57DOWN	-1.93307	1.72137e-43	FLMM91DOWN	-3.05277	5.51403e-105		-0.090286	0.61186	x	4159681		0.362181	0.023263	ECMM91DOWN	-3.29484	1.13615e-116		0.936132	5.33097e-11	jgi|Pismi2|4160091|	4159681	fgenesh1_kg.1_#_3985_#_transcript/26227	1715	fgenesh1_kg.1_#_3985_#_transcript/26227	jgi|Pismi2|4159681|	4159681	508	4159681	4159681	2888	monooxygenase activity	molecular_function
574291	jgi|Pismi2|574420|		0.878659	8.56011e-09	M57ECMUP	1.6931	1.38734e-29		-0.0469765	0.871664	M120ECMup	1.82474	1.85832e-36	x	x	574291	FLMM57DOWN	-1.09192	7.62349e-13	FLMM91DOWN	-1.439	1.32804e-21		-0.168276	0.334055	x	574291		-0.277486	0.116813	ECMM91DOWN	-2.36464	4.86537e-51		0.777809	2.10877e-07	jgi|Pismi2|574420|	574291	Pismi1.CE449839_676	1252	Pismi1.CE449839_676	jgi|Pismi2|574291|	574291	342	574291	574291	19356	methylglyoxal reductase (NADPH-dependent) activity	molecular_function
671841	jgi|Pismi2|671970|		0.272553	6.9772e-07	M57ECMUP	1.76226	9.9582e-253		0.00233982	0.99212	M120ECMup	1.15828	1.53078e-115	x	x	671841	FLMM57DOWN	-1.45007	2.97328e-171	FLMM91DOWN	-3.6979	0		-0.148155	0.00802856	x	671841		0.0396318	0.619174	ECMM91DOWN	-3.96811	0		0.737571	4.71389e-47	jgi|Pismi2|671970|	671841	Pismi1.fgenesh1_kg.4_#_238_#_Locus5663v1rpkm29.44	1285	Pismi1.fgenesh1_kg.4_#_238_#_Locus5663v1rpkm29.44	jgi|Pismi2|671841|	671841	349	671841	671841	No GO	-	-
4217567	jgi|Pismi2|4217977|		0.959855	6.54845e-49	M57ECMUP	2.29161	4.15553e-233		0.261571	0.00524945	M120ECMup	2.06686	6.05267e-222	x	x	4217567	FLMM57DOWN	-1.38203	4.64249e-83	FLMM91DOWN	-1.29281	4.964e-76		-0.497134	4.41792e-13	x	4217567		-0.0502744	0.612462	ECMM91DOWN	-1.9911	5.02894e-160		0.609872	3.45885e-21	jgi|Pismi2|4217977|	4217567	fgenesh1_kg.4_#_4007_#_transcript/36158	1246	fgenesh1_kg.4_#_4007_#_transcript/36158	jgi|Pismi2|4217567|	4217567	315	4217567	4217567	No GO	-	-
681073	jgi|Pismi2|681202|		0.121686	0.668956	M57ECMUP	1.797	4.08268e-18	M91ECMup	1.29851	1.47828e-05	M120ECMup	1.09466	4.02187e-09	x	x	681073	FLMM57DOWN	-2.38972	1.35884e-32	FLMM91DOWN	-3.79325	2.9758e-60		-0.483852	0.0135401	x	681073		-0.714409	0.00029174	ECMM91DOWN	-2.61643	2.26744e-31		0.489124	0.0162154	jgi|Pismi2|681202|	681073	Pismi1.fgenesh1_kg.64_#_6_#_Locus13211v9rpkm0.00_PRE	461	Pismi1.fgenesh1_kg.64_#_6_#_Locus13211v9rpkm0.00_PRE	jgi|Pismi2|681073|	681073	102	681073	681073	No GO	-	-
4234501	jgi|Pismi2|4234911|		0.575893	8.4711e-07	M57ECMUP	1.12706	1.20131e-17		0.271397	0.159912	M120ECMup	1.42892	1.50787e-38	x	x	4234501	FLMM57DOWN	-1.51587	3.67353e-33	FLMM91DOWN	-1.50219	2.96925e-34		-0.38264	0.00145836	x	4234501		-0.964703	6.5872e-17	ECMM91DOWN	-1.80669	7.70243e-41		0.470385	3.97705e-05	jgi|Pismi2|4234911|	4234501	fgenesh1_kg.5_#_8652_#_transcript/9641	2285	fgenesh1_kg.5_#_8652_#_transcript/9641	jgi|Pismi2|4234501|	4234501	704	4234501	4234501	2290	catalytic activity	molecular_function
4289535	jgi|Pismi2|4289945|		0.0916897	0.37699	M57ECMUP	1.43569	3.36802e-82		-0.0133176	0.927869	M120ECMup	1.27265	3.82648e-67	x	x	4289535	FLMM57DOWN	-1.57516	2.00324e-99	FLMM91DOWN	-1.06827	1.34189e-47		-0.77642	1.59852e-25	x	4289535		-0.231165	0.00510366	ECMM91DOWN	-1.17327	1.50211e-54		0.404541	1.46146e-07	jgi|Pismi2|4289945|	4289535	fgenesh1_kg.11_#_9072_#_transcript/16496	2116	fgenesh1_kg.11_#_9072_#_transcript/16496	jgi|Pismi2|4289535|	4289535	552	4289535	4289535	4968	multidrug transport	biological_process
4354965	jgi|Pismi2|4355375|		0.411051	3.1413e-06	M57ECMUP	1.4331	2.89708e-66		0.0734028	0.574464	M120ECMup	1.03792	2.13102e-36	x	x	4354965	FLMM57DOWN	-1.38656	2.34163e-62	FLMM91DOWN	-1.50404	9.52581e-74		-0.437216	2.99624e-07	x	4354965		-0.364512	3.19553e-05	ECMM91DOWN	-1.84169	4.04559e-104		0.189655	0.0495969	jgi|Pismi2|4355375|	4354965	fgenesh1_kg.29_#_3225_#_transcript/15903	2144	fgenesh1_kg.29_#_3225_#_transcript/15903	jgi|Pismi2|4354965|	4354965	682	4354965	4354965	3128	sphingomyelin phosphodiesterase activity	molecular_function
4221596	jgi|Pismi2|4222006|		0.873478	3.25602e-05	M57ECMUP	2.52416	1.80764e-16		-0.412757	0.326708	M120ECMup	1.12087	1.2998e-06	x	x	4221596	FLMM57DOWN	-2.47765	2.55009e-16	FLMM91DOWN	-1.03577	5.80254e-06		-0.881943	0.000106211	x	4221596		-0.826964	9.49114e-05	ECMM91DOWN	-2.32201	3.65668e-16		-0.634555	0.00389273	jgi|Pismi2|4222006|	4221596	fgenesh1_kg.4_#_8036_#_transcript/48574	821	fgenesh1_kg.4_#_8036_#_transcript/48574	jgi|Pismi2|4221596|	4221596	240	4221596	4221596	No GO	-	-
681770	jgi|Pismi2|681899|		0.639314	0.300336	M57ECMUP	4.72979	0.000672432		1.50503	0.225428	M120ECMup	1.67084	0.000472223	x	x	681770	FLMM57DOWN	-5.17455	0.000101859	FLMM91DOWN	-3.13579	7.99601e-05		-0.166468	0.799626	x	681770		-1.08407	0.0595297	ECMM91DOWN	-2.27008	0.00148129		0.865055	0.0944323	jgi|Pismi2|681899|	681770	Pismi1.fgenesh1_kg.72_#_54_#_FWMTHQO01DOU8W	236	Pismi1.fgenesh1_kg.72_#_54_#_FWMTHQO01DOU8W	jgi|Pismi2|681770|	681770	54	681770	681770	No GO	-	-
240211	jgi|Pismi2|240340|		0.282084	0.689635	M57ECMUP	1.01781	0.046968		0.927227	0.108099	M120ECMup	1.54024	0.00134897	x	x	240211	FLMM57DOWN	-1.10292	0.0227274	FLMM91DOWN	-1.81814	6.47609e-05		-0.762111	0.127578	x	240211		-0.367202	0.578934	ECMM91DOWN	-1.173	0.0124719		0.496047	0.41923	jgi|Pismi2|240340|	240211	Pismi1.CE115759_341	984	Pismi1.CE115759_341	jgi|Pismi2|240211|	240211	196	240211	240211	No GO	-	-
682058	jgi|Pismi2|682187|		0.732555	3.92228e-06	M57ECMUP	2.4753	2.9424e-57		-0.313613	0.340646	M120ECMup	1.30681	6.33932e-18	x	x	682058	FLMM57DOWN	-1.48483	7.58178e-21	FLMM91DOWN	-3.03043	3.63927e-67		-0.48132	0.00285689	x	682058		0.257908	0.157128	ECMM91DOWN	-4.0766	1.53445e-80		0.0929328	0.703007	jgi|Pismi2|682187|	682058	Pismi1.fgenesh1_kg.75_#_125_#_Locus10922v2rpkm2.77	600	Pismi1.fgenesh1_kg.75_#_125_#_Locus10922v2rpkm2.77	jgi|Pismi2|682058|	682058	100	682058	682058	No GO	-	-
684227	jgi|Pismi2|684356|		0.611702	0.0308743	M57ECMUP	2.04708	5.7566e-17		0.187233	0.628759	M120ECMup	1.26898	4.03875e-07	x	x	684227	FLMM57DOWN	-1.33304	8.22393e-08	FLMM91DOWN	-1.62579	2.72246e-11		-0.680991	0.00862808	x	684227		0.102336	0.81144	ECMM91DOWN	-2.05026	1.70778e-16		-0.0237117	0.981947	jgi|Pismi2|684356|	684227	Pismi1.fgenesh1_kg.123_#_32_#_Locus3041v5rpkm2.07_PRE	791	Pismi1.fgenesh1_kg.123_#_32_#_Locus3041v5rpkm2.07_PRE	jgi|Pismi2|684227|	684227	203	684227	684227	No GO	-	-
171557	jgi|Pismi2|171686|		0.543793	3.04744e-22	M57ECMUP	1.44298	8.84982e-155		0.324574	1.48577e-05	M120ECMup	1.8778	8.42318e-260	x	x	171557		-0.203385	0.000537229	FLMM91DOWN	-2.98835	0		-0.638792	2.14662e-30	x	171557		0.695805	1.03655e-36	ECMM91DOWN	-3.20757	0		0.695211	1.34119e-36	jgi|Pismi2|171686|	171557	Pismi1.CE47105_8648	1369	Pismi1.CE47105_8648	jgi|Pismi2|171557|	171557	339	171557	171557	No GO	-	-
217120	jgi|Pismi2|217249|		0.805928	3.33824e-75	M57ECMUP	1.85804	0		0.242661	0.000735077	M120ECMup	1.3939	2.93304e-227	x	x	217120		-0.385145	2.28218e-17	FLMM91DOWN	-3.02763	0		0.0193469	0.749552	x	217120		0.666969	4.78663e-53	ECMM91DOWN	-3.5909	0		0.607323	6.54019e-44	jgi|Pismi2|217249|	217120	Pismi1.CE92668_15652	1181	Pismi1.CE92668_15652	jgi|Pismi2|217120|	217120	318	217120	217120	No GO	-	-
444960	jgi|Pismi2|445089|		0.602393	5.58201e-18	M57ECMUP	1.2996	1.19377e-74		0.113655	0.341424	M120ECMup	1.34469	1.05751e-89	x	x	444960		-0.650629	5.87504e-19	FLMM91DOWN	-1.06053	2.63129e-47		-0.166239	0.0295881	x	444960		0.0465737	0.664148	ECMM91DOWN	-1.54926	1.32979e-82		0.57606	1.59652e-17	jgi|Pismi2|445089|	444960	Pismi1.CE320508_818	1487	Pismi1.CE320508_818	jgi|Pismi2|444960|	444960	348	444960	444960	No GO	-	-
680115	jgi|Pismi2|680244|		0.502239	2.81723e-45	M57ECMUP	1.92555	0		0.322335	1.17056e-08	M120ECMup	1.46212	0	x	x	680115		-0.985338	3.02073e-158	FLMM91DOWN	-2.79285	0		-0.762651	3.81977e-99	x	680115		0.437971	1.5485e-35	ECMM91DOWN	-2.97275	0		0.19723	9.05745e-08	jgi|Pismi2|680244|	680115	Pismi1.fgenesh1_kg.54_#_52_#_Locus6846v2rpkm7.61	2369	Pismi1.fgenesh1_kg.54_#_52_#_Locus6846v2rpkm7.61	jgi|Pismi2|680115|	680115	652	680115	680115	934	L-amino-acid oxidase activity	molecular_function
684712	jgi|Pismi2|684841|		0.766018	0.271666	M57ECMUP	1.241	0.0242953		0	1	M120ECMup	1.41632	0.00781974	x	x	684712		0.454427	0.49493	FLMM91DOWN	-5.79146	1.082e-05		0.380996	0.557253	x	684712		0.929405	0.110022	ECMM91DOWN	-5.53999	2.6532e-05		1.0313	0.0710429	jgi|Pismi2|684841|	684712	Pismi1.fgenesh1_kg.132_#_58_#_Locus24392v1rpkm0.67	708	Pismi1.fgenesh1_kg.132_#_58_#_Locus24392v1rpkm0.67	jgi|Pismi2|684712|	684712	82	684712	684712	No GO	-	-
98244	jgi|Pismi2|98373|		0.47802	5.02541e-17	M57ECMUP	1.32492	8.17824e-110		-0.0466006	0.714013	M120ECMup	1.08468	2.64209e-80	x	x	98244		-0.727899	9.77016e-33	FLMM91DOWN	-1.15387	1.35842e-76		-0.502111	1.00241e-17	x	98244		0.119	0.0680127	ECMM91DOWN	-1.67849	4.89621e-115		0.104548	0.124165	jgi|Pismi2|98373|	98244	Pismi1.e_gw1.31.270.1	1689	Pismi1.e_gw1.31.270.1	jgi|Pismi2|98244|	98244	563	98244	98244	9491	4-coumarate-CoA ligase activity	molecular_function
4287371	jgi|Pismi2|4287781|		0.811526	3.54885e-12	M57ECMUP	1.95101	1.86723e-67		0.302786	0.0297936	M120ECMup	1.34801	7.2353e-33	x	x	4287371	FLMM57DOWN	-1.08942	1.31982e-21		-0.778282	8.06144e-12		-0.263812	0.034493	x	4287371		0.0500663	0.805263	ECMM91DOWN	-1.28702	6.21788e-30		0.272677	0.0376233	jgi|Pismi2|4287781|	4287371	fgenesh1_kg.11_#_6908_#_transcript/37326	1322	fgenesh1_kg.11_#_6908_#_transcript/37326	jgi|Pismi2|4287371|	4287371	373	4287371	4287371	2350	D-amino-acid oxidase activity	molecular_function
92227	jgi|Pismi2|92356|		0.797391	3.92975e-07	M57ECMUP	2.24712	1.27087e-46		-0.105003	0.676883	M120ECMup	1.43416	1.47412e-21	x	x	92227	FLMM57DOWN	-1.63898	4.5667e-25		-0.747951	1.16942e-06		-0.446666	0.0058961	x	92227		-0.189248	0.338668	ECMM91DOWN	-1.65034	1.14964e-25		0.190106	0.338442	jgi|Pismi2|92356|	92227	Pismi1.e_gw1.10.232.1	954	Pismi1.e_gw1.10.232.1	jgi|Pismi2|92227|	92227	318	92227	92227	No GO	-	-
4232258	jgi|Pismi2|4232668|		0.560383	6.38544e-07	M57ECMUP	1.33904	1.38541e-36		-0.246604	0.0911725	M120ECMup	1.07014	6.82541e-24	x		4232258		-0.3489	0.00228923		-0.656302	1.46318e-09		-0.112914	0.375833	x	4232258		0.429759	0.0001307	ECMM91DOWN	-1.46329	9.12048e-39		0.396838	0.000479925	jgi|Pismi2|4232668|	4232258	fgenesh1_kg.5_#_6409_#_transcript/38536	1246	fgenesh1_kg.5_#_6409_#_transcript/38536	jgi|Pismi2|4232258|	4232258	311	4232258	4232258	3166	triacylglycerol lipase activity	molecular_function
4344940	jgi|Pismi2|4345350|		0.159219	0.280629	M57ECMUP	1.64166	4.04077e-51		0.0200748	0.925332	M120ECMup	1.01986	3.2354e-20	x		4344940		-0.825124	1.37617e-13		-0.939393	1.34633e-17		-0.484234	2.40447e-05	x	4344940		0.65732	5.74688e-09	ECMM91DOWN	-1.07854	5.54769e-22		0.376411	0.00170595	jgi|Pismi2|4345350|	4344940	fgenesh1_kg.26_#_1462_#_transcript/6306	2790	fgenesh1_kg.26_#_1462_#_transcript/6306	jgi|Pismi2|4344940|	4344940	825	4344940	4344940	4993	regulation of pH	biological_process
95634	jgi|Pismi2|95763|		0.898766	0.0185271	M57ECMUP	1.30755	0.000180167		0.383275	0.418502	M120ECMup	1.58764	4.02126e-06	x		95634		-0.173956	0.69969		-0.688512	0.0488976		-0.461582	0.224898	x	95634		0.234825	0.643917	ECMM91DOWN	-1.204	0.000426316		0.227294	0.662305	jgi|Pismi2|95763|	95634	Pismi1.e_gw1.20.267.1	822	Pismi1.e_gw1.20.267.1	jgi|Pismi2|95634|	95634	274	95634	95634	No GO	-	-
4227448	jgi|Pismi2|4227858|		0.319198	0.121094	M57ECMUP	1.28184	4.04871e-07		-0.403464	0.0278755	M120ECMup	1.37442	1.06571e-09	x	x	4227448	FLMM57DOWN	-1.87074	5.21769e-16	FLMM91UP	1.35396	2.42974e-20	FLMM120DOWN	-1.68469	3.52826e-16		4227448		-0.908097	1.90177e-06		0.6313	0.00023998		-0.629462	0.00136335	jgi|Pismi2|4227858|	4227448	fgenesh1_kg.5_#_1599_#_TRINITY_DN5596_c3_g1_i5	638	fgenesh1_kg.5_#_1599_#_TRINITY_DN5596_c3_g1_i5	jgi|Pismi2|4227448|	4227448	71	4227448	4227448	No GO	-	-
4047293	jgi|Pismi2|4047703|		-0.242092	0.0623839	M57ECMUP	7.38249	0	M91ECMup	2.88381	1.53896e-164	M120ECMup	2.38198	1.52445e-113	x	x	4047293	FLMM57DOWN	-7.29062	0	FLMM91DOWN	-2.53521	1.06347e-128	FLMM120DOWN	-2.15972	1.82265e-93		4047293		0.333959	0.00472997		0.59069	4.23383e-08		0.464349	4.10922e-05	jgi|Pismi2|4047703|	4047293	e_gw1.4.88.1	1497	e_gw1.4.88.1	jgi|Pismi2|4047293|	4047293	499	4047293	4047293	8468	inorganic anion transmembrane transporter activity	molecular_function
676664	jgi|Pismi2|676793|		0.357896	0.0576653	M57ECMUP	4.27085	3.26817e-168	M91ECMup	2.50011	7.06259e-59	M120ECMup	2.00922	1.04921e-38	x	x	676664	FLMM57DOWN	-3.82446	5.52442e-135	FLMM91DOWN	-1.33843	4.77828e-18	FLMM120DOWN	-1.1926	2.87493e-14		676664		0.0884955	0.731837		0.803781	3.12005e-07		0.458724	0.00823029	jgi|Pismi2|676793|	676664	Pismi1.fgenesh1_kg.20_#_240_#_Locus1991v4rpkm13.37	4246	Pismi1.fgenesh1_kg.20_#_240_#_Locus1991v4rpkm13.37	jgi|Pismi2|676664|	676664	1283	676664	676664	6556	nitrite reductase [NAD(P)H] activity	molecular_function
4344917	jgi|Pismi2|4345327|		0.166815	0.0794699	M57ECMUP	2.08618	1.36871e-159	M91ECMup	1.31555	1.11831e-63	M120ECMup	1.40303	9.44996e-74	x	x	4344917	FLMM57DOWN	-1.85324	3.9073e-126	FLMM91DOWN	-1.24253	6.72382e-59	FLMM120DOWN	-1.38158	5.94702e-72		4344917		0.0661293	0.56659		-0.0937916	0.284484		-0.145368	0.124481	jgi|Pismi2|4345327|	4344917	fgenesh1_kg.26_#_1439_#_transcript/5858	2870	fgenesh1_kg.26_#_1439_#_transcript/5858	jgi|Pismi2|4344917|	4344917	887	4344917	4344917	4993	regulation of pH	biological_process
2358966	jgi|Pismi2|2359376|		-0.211294	0.745269	M57ECMUP	1.36447	0.00851182		0.390329	0.607797	M120ECMup	1.83659	0.000108283	x	x	2358966	FLMM57DOWN	-1.85283	8.64923e-05	FLMM91DOWN	-1.57793	0.000335366	FLMM120DOWN	-1.84441	5.03511e-05		2358966		-0.277064	0.669811		-0.976311	0.0549454		0.203476	0.773218	jgi|Pismi2|2359376|	2358966	CE1358966_349	576	CE1358966_349	jgi|Pismi2|2358966|	2358966	102	2358966	2358966	No GO	-	-
623607	jgi|Pismi2|623736|		-0.802874	0.0950486	M57ECMUP	1.87671	3.88673e-06		0.534579	0.310801	M120ECMup	1.01985	0.0195811	x	x	623607	FLMM57DOWN	-3.61039	1.22212e-20	FLMM91DOWN	-2.00869	2.80093e-07	FLMM120DOWN	-1.73044	1.7904e-05		623607		-0.930802	0.0384244		-0.671241	0.11034		0.0922853	0.917827	jgi|Pismi2|623736|	623607	Pismi1.CE499155_37873	2480	Pismi1.CE499155_37873	jgi|Pismi2|623607|	623607	719	623607	623607	No GO	-	-
4061616	jgi|Pismi2|4062026|		-0.397407	0.00278672	M57ECMUP	2.42701	2.48179e-43	M91ECMup	1.02694	1.23359e-10	M120ECMup	1.34723	5.23823e-24	x	x	4061616	FLMM57DOWN	-3.22461	1.15491e-80	FLMM91DOWN	-1.95719	3.99312e-50	FLMM120DOWN	-1.74216	3.94707e-43		4061616		-0.400191	0.00377689		-0.532847	0.000170032		0.00247349	1	jgi|Pismi2|4062026|	4061616	e_gw1.27.471.1	1374	e_gw1.27.471.1	jgi|Pismi2|4061616|	4061616	458	4061616	4061616	17652	alginic acid catabolic process	biological_process
4363847	jgi|Pismi2|4364257|		0.406858	1.13104e-05	M57ECMUP	1.27081	6.3169e-47		0.253279	0.0136364	M120ECMup	1.17839	3.33844e-41	x	x	4363847	FLMM57DOWN	-1.40255	1.38841e-57		0.466511	7.16601e-08	FLMM120DOWN	-1.18542	3.12666e-42		4363847		-0.538603	1.46143e-09		0.312933	0.000449914		-0.413891	5.64462e-06	jgi|Pismi2|4364257|	4363847	fgenesh1_kg.33_#_1434_#_transcript/10351	2453	fgenesh1_kg.33_#_1434_#_transcript/10351	jgi|Pismi2|4363847|	4363847	668	4363847	4363847	3827	intracellular	cellular_component
4261467	jgi|Pismi2|4261877|		0.25929	0.414473	M57ECMUP	1.32129	1.84718e-07		0.499042	0.085369	M120ECMup	1.33266	5.22179e-08	x	x	4261467	FLMM57DOWN	-2.02394	4.77648e-17		-0.355396	0.147227	FLMM120DOWN	-1.61166	8.84709e-12		4261467		-0.961939	7.91768e-05		-0.115645	0.687705		-0.538286	0.0422336	jgi|Pismi2|4261877|	4261467	fgenesh1_kg.8_#_583_#_transcript/38677	1240	fgenesh1_kg.8_#_583_#_transcript/38677	jgi|Pismi2|4261467|	4261467	292	4261467	4261467	No GO	-	-
4235758	jgi|Pismi2|4236168|		0.413108	0.288252	M57ECMUP	1.2429	0.000137023		0.616211	0.098668	M120ECMup	1.12265	0.00102664	x	x	4235758	FLMM57DOWN	-1.05547	0.00104164		-0.00569779	1	FLMM120DOWN	-1.46596	4.11811e-06		4235758		-0.225675	0.611093		0.197405	0.577546		-0.756421	0.0266594	jgi|Pismi2|4236168|	4235758	fgenesh1_kg.5_#_9909_#_FWMTHQO01B00AS	272	fgenesh1_kg.5_#_9909_#_FWMTHQO01B00AS	jgi|Pismi2|4235758|	4235758	80	4235758	4235758	No GO	-	-
677452	jgi|Pismi2|677581|		0.636437	5.31323e-06	M57ECMUP	1.30142	6.42473e-20		-0.120847	0.535179	M120ECMup	1.64092	2.20515e-33	x	x	677452	FLMM57DOWN	-1.46571	1.156e-25		0.427742	0.00144526	FLMM120DOWN	-1.23242	2.29138e-19		677452		-0.800726	3.87479e-09		-0.329542	0.0194168		-0.227941	0.160257	jgi|Pismi2|677581|	677452	Pismi1.fgenesh1_kg.26_#_101_#_Locus19271v3rpkm0.25	1098	Pismi1.fgenesh1_kg.26_#_101_#_Locus19271v3rpkm0.25	jgi|Pismi2|677452|	677452	290	677452	677452	No GO	-	-
4488637	jgi|Pismi2|4489047|		0.652999	0.00451006	M57ECMUP	1.0452	9.98582e-07		0.203288	0.485524	M120ECMup	1.77198	1.08068e-17	x	x	4488637		-0.782814	0.000263596		0.544153	0.00970427	FLMM120DOWN	-1.11391	1.25946e-07		4488637		-0.390614	0.111414		0.0944428	0.714536		0.0050676	1	jgi|Pismi2|4489047|	4488637	gm1.3675_g	996	gm1.3675_g	jgi|Pismi2|4488637|	4488637	332	4488637	4488637	4448	nucleotide-excision repair	biological_process
288193	jgi|Pismi2|288322|		0.82426	1.24719e-29	M57ECMUP	1.44436	2.16293e-88		-0.232755	0.00463821	M120ECMup	1.60639	1.30316e-109	x	x	288193		-0.198034	0.016939	FLMM91UP	1.40276	4.81745e-91		-0.36995	2.33772e-06		288193		0.422064	4.60118e-09		0.345747	2.85287e-06		0.412178	1.40097e-08	jgi|Pismi2|288322|	288193	Pismi1.CE163741_1342	1958	Pismi1.CE163741_1342	jgi|Pismi2|288193|	288193	586	288193	288193	2888	monooxygenase activity	molecular_function
4240825	jgi|Pismi2|4241235|		0.529243	5.55375e-10	M57ECMUP	1.34323	7.47455e-63		-0.571644	3.46435e-12	M120ECMup	1.11214	3.17856e-42	x	x	4240825		-0.0736318	0.486195	FLMM91UP	1.78044	3.34615e-117		-0.259576	0.00365804		4240825		0.740357	2.57016e-20		0.679554	8.54876e-17		0.323315	0.000193446	jgi|Pismi2|4241235|	4240825	fgenesh1_kg.6_#_2435_#_transcript/28241	1470	fgenesh1_kg.6_#_2435_#_transcript/28241	jgi|Pismi2|4240825|	4240825	346	4240825	4240825	No GO	-	-
677411	jgi|Pismi2|677540|		0.640837	9.8113e-10	M57ECMUP	1.01131	3.14841e-23		-0.580155	4.86726e-08	M120ECMup	1.15372	1.83651e-29	x	x	677411		-0.422593	7.04558e-05	FLMM91UP	1.78674	1.77425e-74		-0.782424	3.63412e-14		677411		-0.052116	0.76175		0.565749	2.52759e-08		-0.26954	0.0189244	jgi|Pismi2|677540|	677411	Pismi1.fgenesh1_kg.26_#_60_#_Locus4452v1rpkm40.72	1214	Pismi1.fgenesh1_kg.26_#_60_#_Locus4452v1rpkm40.72	jgi|Pismi2|677411|	677411	326	677411	677411	23498	pyridoxine 4-dehydrogenase activity	molecular_function
574887	jgi|Pismi2|575016|		0.951766	0.00019626	M57ECMUP	1.19714	4.25189e-06		-0.0662636	0.871088	M120ECMup	1.00592	0.000117017	x	x	574887		-0.452619	0.116402	FLMM91UP	1.08243	3.09518e-06		-0.378049	0.179774		574887		-0.207244	0.533836		0.0644012	0.844433		-0.323896	0.28666	jgi|Pismi2|575016|	574887	Pismi1.CE450435_44	430	Pismi1.CE450435_44	jgi|Pismi2|574887|	574887	86	574887	574887	No GO	-	-
2691684	jgi|Pismi2|2692094|		1.69398	0.144602	M57ECMUP	4.00436	0.015134		0.845034	0.477286	M120ECMup	2.81882	0.013489	x	x	2691684		-3.12785	0.0592727	FLMM91UP	1.88166	0.0488639		-1.06583	0.408876		2691684		-0.817469	0.52268		1.03272	0.275048		0.0590123	0.996342	jgi|Pismi2|2692094|	2691684	CE1691684_86	832	CE1691684_86	jgi|Pismi2|2691684|	2691684	228	2691684	2691684	No GO	-	-
22205	jgi|Pismi2|22334|		0.209184	0.109029	M57ECMUP	1.21942	3.23564e-29		0.624223	5.28601e-07	M120ECMup	1.3616	4.77715e-38	x	x	22205	FLMM57DOWN	-1.07734	3.13991e-23	FLMM91DOWN	-1.22478	4.06099e-30		-0.815536	2.95573e-14		22205		-0.067104	0.69178		-0.809745	4.073e-13		0.33688	0.00341289	jgi|Pismi2|22334|	22205	Pismi1.fgenesh1_pg.13_#_45	1461	Pismi1.fgenesh1_pg.13_#_45	jgi|Pismi2|22205|	22205	487	22205	22205	3161	transaldolase activity	molecular_function
203585	jgi|Pismi2|203714|		0.0853322	0.673245	M57ECMUP	1.02839	3.39744e-13	M91ECMup	1.16881	1.51896e-13	M120ECMup	1.08207	2.18707e-16	x	x	203585	FLMM57DOWN	-1.18822	4.98524e-18	FLMM91DOWN	-1.63289	7.0057e-32		-0.701769	1.40236e-07		203585		-0.245157	0.121756		-0.549414	0.00013345		0.294973	0.0487571	jgi|Pismi2|203714|	203585	Pismi1.CE79133_409	664	Pismi1.CE79133_409	jgi|Pismi2|203585|	203585	141	203585	203585	No GO	-	-
4319144	jgi|Pismi2|4319554|		0.306913	0.332737	M57ECMUP	1.06787	1.97579e-05	M91ECMup	1.03364	0.000110335	M120ECMup	1.00708	6.00476e-05	x	x	4319144	FLMM57DOWN	-1.01811	3.338e-05	FLMM91DOWN	-1.01687	2.1359e-05		-0.916165	0.000200091		4319144		-0.257151	0.424979		-0.290147	0.272249		-0.215998	0.528453	jgi|Pismi2|4319554|	4319144	fgenesh1_kg.17_#_3453_#_transcript/28148	1663	fgenesh1_kg.17_#_3453_#_transcript/28148	jgi|Pismi2|4319144|	4319144	465	4319144	4319144	No GO	-	-
359592	jgi|Pismi2|359721|		0.577819	0.00405708	M57ECMUP	1.47919	1.5275e-16		0.372852	0.0963938	M120ECMup	1.87667	3.38503e-26	x	x	359592	FLMM57DOWN	-1.31944	1.73951e-13		0.349628	0.0638429		-0.520317	0.00644108		359592		-0.418073	0.042596		0.144661	0.487618		0.778529	3.32041e-05	jgi|Pismi2|359721|	359592	Pismi1.CE235140_8453	3538	Pismi1.CE235140_8453	jgi|Pismi2|359592|	359592	1054	359592	359592	3671	sodium:potassium-exchanging ATPase activity	molecular_function
88931	jgi|Pismi2|89060|		0.733942	2.83595e-26	M57ECMUP	1.26778	3.07788e-67		0.324951	6.87877e-05	M120ECMup	2.0032	1.0606e-185	x	x	88931	FLMM57DOWN	-1.02744	1.32925e-44		-0.215059	0.00311324		-0.741179	3.54594e-25		88931		-0.493601	2.12107e-12		-0.624051	4.05334e-18		0.528083	1.24241e-14	jgi|Pismi2|89060|	88931	Pismi1.e_gw1.5.344.1	1332	Pismi1.e_gw1.5.344.1	jgi|Pismi2|88931|	88931	444	88931	88931	2933	hydrolase activity, hydrolyzing O-glycosyl compounds	molecular_function
4258269	jgi|Pismi2|4258679|		0.501773	0.192973	M57ECMUP	1.55531	2.44635e-06		0.405441	0.322656	M120ECMup	1.09972	0.000575187	x	x	4258269	FLMM57DOWN	-1.93675	1.11751e-09		0.0133406	0.98492		-0.0133783	0.996866		4258269		-0.883216	0.00834663		-0.0829922	0.842883		0.584571	0.100794	jgi|Pismi2|4258679|	4258269	fgenesh1_kg.7_#_8753_#_TRINITY_DN7631_c4_g1_i13	1090	fgenesh1_kg.7_#_8753_#_TRINITY_DN7631_c4_g1_i13	jgi|Pismi2|4258269|	4258269	93	4258269	4258269	No GO	-	-
12275	jgi|Pismi2|12404|		0.668537	0.00148656	M57ECMUP	1.49736	1.02961e-13		0.609296	0.00790729	M120ECMup	1.08722	2.93619e-08	x	x	12275	FLMM57DOWN	-1.12919	2.65441e-08		-0.255687	0.224268		-0.265588	0.228344		12275		-0.30037	0.207325		-0.314928	0.133401		0.153097	0.59305	jgi|Pismi2|12404|	12275	Pismi1.gm1.6799_g	726	Pismi1.gm1.6799_g	jgi|Pismi2|12275|	12275	242	12275	12275	No GO	-	-
88954	jgi|Pismi2|89083|		0.724397	2.92898e-05	M57ECMUP	1.79588	4.06135e-21		0.190429	0.443414	M120ECMup	1.69365	2.4191e-22	x	x	88954	FLMM57DOWN	-1.27936	4.43118e-11		0.130788	0.494203		-0.908865	5.55486e-07		88954		-0.207874	0.323498		-0.403179	0.0271049		0.0603864	0.844077	jgi|Pismi2|89083|	88954	Pismi1.e_gw1.5.375.1	1305	Pismi1.e_gw1.5.375.1	jgi|Pismi2|88954|	88954	435	88954	88954	23303	lactate 2-monooxygenase activity	molecular_function
4124939	jgi|Pismi2|4125349|		0.765185	0.0103783	M57ECMUP	1.22519	1.69106e-05		-0.354643	0.376963	M120ECMup	1.04392	6.56908e-05			4124939		-0.361532	0.272813		0.374486	0.186933		0.359517	0.228596		4124939		0.0984739	0.830265		-0.745342	0.0137373		0.63825	0.0231739	jgi|Pismi2|4125349|	4124939	fgenesh1_pg.7_#_437	324	fgenesh1_pg.7_#_437	jgi|Pismi2|4124939|	4124939	108	4124939	4124939	No GO	-	-
92093	jgi|Pismi2|92222|		0.226524	0.162078	M57ECMUP	1.1567	1.14844e-19		-0.371153	0.0150239	M120ECMup	1.50511	1.67858e-32			92093		-0.471292	0.000427135		0.363413	0.00535296		-0.778921	2.15316e-09		92093		0.458887	0.000766298		-0.234264	0.091999		0.499669	0.000216347	jgi|Pismi2|92222|	92093	Pismi1.e_gw1.10.425.1	822	Pismi1.e_gw1.10.425.1	jgi|Pismi2|92093|	92093	274	92093	92093	No GO	-	-
2598816	jgi|Pismi2|2599226|		0.638799	1.2641e-22	M57ECMUP	1.78354	6.57065e-173		-0.182245	0.0357276	M120ECMup	1.69162	5.85895e-151			2598816		-0.290774	2.91599e-05		-0.0170113	0.849395		-0.603755	3.07591e-19		2598816		0.853972	4.63425e-43		-0.838056	2.21321e-33		0.449062	3.63808e-12	jgi|Pismi2|2599226|	2598816	CE1598816_2459	1912	CE1598816_2459	jgi|Pismi2|2598816|	2598816	542	2598816	2598816	6319	3-(3-hydroxy-phenyl)propionate hydroxylase activity	molecular_function
4414984	jgi|Pismi2|4415394|		0.485884	1.21681e-08	M57ECMUP	1.64914	1.26646e-86		0.277988	0.00271211	M120ECMup	1.76108	3.71917e-102			4414984		-0.955283	3.68126e-29		0.843937	2.45863e-26		-0.88142	9.25473e-26		4414984		0.207975	0.0243095		0.636041	5.52133e-15		0.393776	3.29537e-06	jgi|Pismi2|4415394|	4414984	fgenesh1_kg.71_#_223_#_transcript/3122	3355	fgenesh1_kg.71_#_223_#_transcript/3122	jgi|Pismi2|4414984|	4414984	1054	4414984	4414984	3671	sodium:potassium-exchanging ATPase activity	molecular_function
30571	jgi|Pismi2|30700|		0.00886955	0.968638	M57ECMUP	1.31239	2.8985e-27		0.0329895	0.868506	M120ECMup	1.05813	5.83807e-18			30571		-0.701292	2.44103e-08		0.815988	2.0356e-13		-0.72782	3.159e-09		30571		0.602225	6.43971e-07		0.840107	2.63075e-12		0.321436	0.0173192	jgi|Pismi2|30700|	30571	Pismi1.fgenesh1_pm.127_#_5	1098	Pismi1.fgenesh1_pm.127_#_5	jgi|Pismi2|30571|	30571	366	30571	30571	No GO	-	-
4183324	jgi|Pismi2|4183734|		0.862741	2.67208e-25	M57ECMUP	1.34521	2.78777e-61		-0.276694	0.0040305	M120ECMup	1.31179	3.45723e-58			4183324		-0.158823	0.0875957		0.143868	0.105439		-0.162202	0.0790712		4183324		0.323642	0.000254305		-0.995566	5.12582e-34		0.286844	0.0014145	jgi|Pismi2|4183734|	4183324	fgenesh1_kg.2_#_6692_#_transcript/22904	1832	fgenesh1_kg.2_#_6692_#_transcript/22904	jgi|Pismi2|4183324|	4183324	509	4183324	4183324	2888	monooxygenase activity	molecular_function
4354526	jgi|Pismi2|4354936|		0.795996	4.19198e-61	M57ECMUP	1.49032	1.51393e-209		0.260084	3.74035e-06	M120ECMup	1.47667	6.14818e-207			4354526		-0.346671	6.63004e-12		-0.327496	4.54178e-11		-0.396787	2.07259e-15		4354526		0.347649	1.17433e-12		-0.863408	6.92729e-67		0.283884	1.14584e-08	jgi|Pismi2|4354936|	4354526	fgenesh1_kg.29_#_2786_#_transcript/12491	2333	fgenesh1_kg.29_#_2786_#_transcript/12491	jgi|Pismi2|4354526|	4354526	744	4354526	4354526	3722	copper ion binding	molecular_function
110519	jgi|Pismi2|110648|		0.390209	0.0993321	M57ECMUP	1.09339	4.47208e-08		0.629651	0.00762214	M120ECMup	1.12095	1.33097e-08			110519		-0.395979	0.0701452		-0.359603	0.0827017		-0.305835	0.164336		110519		0.307201	0.196249		-0.120161	0.619359		0.424909	0.0553088	jgi|Pismi2|110648|	110519	Pismi1.e_gw1.132.63.1	1626	Pismi1.e_gw1.132.63.1	jgi|Pismi2|110519|	110519	542	110519	110519	No GO	-	-
4344884	jgi|Pismi2|4345294|		0.859395	2.61216e-05	M57ECMUP	1.09741	7.85328e-08		0.376696	0.14705	M120ECMup	1.58755	3.20793e-16			4344884		-0.282543	0.23514		0.233029	0.277637		-0.371365	0.0968447		4344884		-0.0445244	0.913053		-0.249669	0.259032		0.356789	0.104866	jgi|Pismi2|4345294|	4344884	fgenesh1_kg.26_#_1406_#_TRINITY_DN6975_c1_g2_i2	570	fgenesh1_kg.26_#_1406_#_TRINITY_DN6975_c1_g2_i2	jgi|Pismi2|4344884|	4344884	94	4344884	4344884	No GO	-	-
4464976	jgi|Pismi2|4465386|		0.410356	5.31422e-06	M57ECMUP	1.46548	4.19708e-65		0.0943997	0.442715	M120ECMup	1.21205	7.98256e-44			4464976		-0.800613	9.0604e-20		0.212127	0.0157337		-0.961373	2.48043e-28		4464976		0.25451	0.00610409		-0.10383	0.288428		-0.15968	0.122773	jgi|Pismi2|4465386|	4464976	fgenesh1_pm.16_#_77	1563	fgenesh1_pm.16_#_77	jgi|Pismi2|4464976|	4464976	521	4464976	4464976	2290	catalytic activity	molecular_function
23861	jgi|Pismi2|23990|		0.361675	0.588043	M57ECMUP	1.16787	0.0233606		-0.00220153	1	M120ECMup	1.17861	0.0142485			23861		-0.479569	0.398469		0.41601	0.398182		-0.114608	0.862466		23861		0.326625	0.623965		0.0521341	0.948563		0.70233	0.193153	jgi|Pismi2|23990|	23861	Pismi1.fgenesh1_pg.62_#_23	615	Pismi1.fgenesh1_pg.62_#_23	jgi|Pismi2|23861|	23861	205	23861	23861	No GO	-	-
4220198	jgi|Pismi2|4220608|		0.350672	0.0270187	M57ECMUP	1.11864	3.33717e-16		0.289119	0.0834945	M120ECMup	1.03838	3.35191e-14			4220198		-0.6764	1.35039e-06		0.947712	8.65063e-13		-0.482772	0.00072617		4220198		0.0915665	0.666258		0.886159	4.17411e-11		0.204932	0.233191	jgi|Pismi2|4220608|	4220198	fgenesh1_kg.4_#_6638_#_transcript/23110	1832	fgenesh1_kg.4_#_6638_#_transcript/23110	jgi|Pismi2|4220198|	4220198	559	4220198	4220198	9836	12-oxophytodienoate reductase activity	molecular_function
486773	jgi|Pismi2|486902|		0.966386	0.000808222	M57ECMUP	1.1833	1.66405e-05		0.716448	0.0217201	M120ECMup	2.20473	5.63393e-17			486773		-0.559338	0.0535248		0.261051	0.377479		-0.882948	0.00148322		486773		-0.34242	0.320333		0.0111131	0.992255		0.355394	0.299773	jgi|Pismi2|486902|	486773	Pismi1.CE362321_2336	3425	Pismi1.CE362321_2336	jgi|Pismi2|486773|	486773	1009	486773	486773	No GO	-	-
2390451	jgi|Pismi2|2390861|		0.550405	0.139865	M57ECMUP	1.04696	0.0010914		0.519136	0.183832	M120ECMup	1.53147	7.18814e-07			2390451		-0.400564	0.252005		-0.269429	0.428736		-0.583336	0.0782708		2390451		0.0959888	0.865899		-0.300698	0.377279		0.397732	0.306761	jgi|Pismi2|2390861|	2390451	CE1390451_1336	2034	CE1390451_1336	jgi|Pismi2|2390451|	2390451	573	2390451	2390451	No GO	-	-
614003	jgi|Pismi2|614132|		0.656268	1.56486e-09	M57ECMUP	1.44551	4.83265e-40		0.318778	0.0125169	M120ECMup	1.37282	1.78527e-38			614003		-0.905249	3.872e-16		0.153776	0.179456		-0.586677	1.02466e-07		614003		-0.116004	0.419727		-0.183714	0.113944		0.12987	0.353936	jgi|Pismi2|614132|	614003	Pismi1.CE489551_701	1092	Pismi1.CE489551_701	jgi|Pismi2|614003|	614003	227	614003	614003	No GO	-	-
6592	jgi|Pismi2|6721|		0.55731	0.0372483	M57ECMUP	1.21079	3.86591e-06		-0.196722	0.551226	M120ECMup	1.05578	8.86436e-06			6592		-0.840651	0.00158197		0.887728	5.37993e-05		-0.244635	0.372082		6592		-0.187175	0.574668		0.133696	0.639918		0.253833	0.403188	jgi|Pismi2|6721|	6592	Pismi1.gm1.1116_g	750	Pismi1.gm1.1116_g	jgi|Pismi2|6592|	6592	250	6592	6592	No GO	-	-
1757088	jgi|Pismi2|1757498|		0.86543	0.00924402	M57ECMUP	1.65358	1.53506e-07		-0.123896	0.809643	M120ECMup	1.75754	1.35581e-08			1757088		-0.618455	0.0770858		0.407358	0.200491		-0.662979	0.0501158		1757088		0.169698	0.710686		-0.581968	0.0769681		0.229129	0.595322	jgi|Pismi2|1757498|	1757088	CE757088_253	834	CE757088_253	jgi|Pismi2|1757088|	1757088	152	1757088	1757088	No GO	-	-
671895	jgi|Pismi2|672024|		0.476373	0.323226	M57ECMUP	1.60782	5.26018e-05		0.365635	0.541461	M120ECMup	1.18702	0.00279036			671895		-0.603804	0.182095		-0.243348	0.579476		-0.438482	0.313429		671895		0.527643	0.216493		-0.354086	0.442993		0.272168	0.612449	jgi|Pismi2|672024|	671895	Pismi1.fgenesh1_kg.4_#_292_#_Locus29869v1rpkm0.40	300	Pismi1.fgenesh1_kg.4_#_292_#_Locus29869v1rpkm0.40	jgi|Pismi2|671895|	671895	69	671895	671895	No GO	-	-
2902192	jgi|Pismi2|2902602|		0.538178	2.3149e-05	M57ECMUP	1.18517	3.08174e-23		0.479006	0.000409095	M120ECMup	1.19593	6.12906e-23			2902192		-0.291935	0.0279684		0.200786	0.114259		-0.578611	4.22785e-06		2902192		0.355061	0.00581289		0.141613	0.296179		0.0791402	0.678118	jgi|Pismi2|2902602|	2902192	CE1902192_867	1159	CE1902192_867	jgi|Pismi2|2902192|	2902192	298	2902192	2902192	6209	xenobiotic-transporting ATPase activity	molecular_function
4061473	jgi|Pismi2|4061883|		0.959654	2.32568e-22	M57ECMUP	1.71206	1.20875e-61		0.190806	0.187096	M120ECMup	1.21722	1.92259e-34			4061473		-0.705689	9.35651e-11		-0.174088	0.11276		-0.291788	0.0079339		4061473		0.0467205	0.776149		-0.942936	7.1808e-19		-0.0342176	0.857517	jgi|Pismi2|4061883|	4061473	e_gw1.26.176.1	618	e_gw1.26.176.1	jgi|Pismi2|4061473|	4061473	206	4061473	4061473	3007	phosphopantothenoylcysteine decarboxylase activity	molecular_function
4259365	jgi|Pismi2|4259775|	D2ECMup	3.74002	2.47561e-252	M57ECMdown	-2.65961	1.36773e-131		0.208888	0.17635	M120ECMup	3.24232	6.98584e-186	x	x	4259365	FLMM57UP	7.2954	0		-0.808318	2.15971e-12		-0.71999	7.69743e-10	x	4259365		0.895768	1.75499e-15	ECMM91DOWN	-4.33945	0	ECMM120DOWN	-1.21769	9.07321e-28	jgi|Pismi2|4259775|	4259365	fgenesh1_kg.7_#_9849_#_transcript/29658	1599	fgenesh1_kg.7_#_9849_#_transcript/29658	jgi|Pismi2|4259365|	4259365	480	4259365	4259365	2983	phosphatidylserine decarboxylase activity	molecular_function
4252015	jgi|Pismi2|4252425|		-0.0977399	0.657244	M57ECMdown	-4.28462	9.02242e-217		0.199751	0.302732	M120ECMup	2.02563	1.00103e-48	x	x	4252015	FLMM57UP	4.39177	9.13407e-228	FLMM91DOWN	-3.42742	8.535e-137		-0.484311	0.00107745	x	4252015		0.204891	0.255903	ECMM91DOWN	-3.12993	1.84099e-112	ECMM120UP	1.63906	4.44861e-32	jgi|Pismi2|4252425|	4252015	fgenesh1_kg.7_#_2499_#_transcript/46259	927	fgenesh1_kg.7_#_2499_#_transcript/46259	jgi|Pismi2|4252015|	4252015	216	4252015	4252015	No GO	-	-
4273650	jgi|Pismi2|4274060|		-0.395756	8.07873e-09	M57ECMdown	-1.03114	1.07374e-64		-0.0540142	0.579394	M120ECMup	2.43245	0.0264795	x	x	4273650	FLMM57UP	1.3355	4.80081e-108		0.26151	4.48028e-05	FLMM120DOWN	-10.9557	7.16472e-38	x	4273650		0.700116	1.41708e-26		0.603251	6.82383e-19	ECMM120DOWN	-8.12748	2.10253e-74	jgi|Pismi2|4274060|	4273650	fgenesh1_kg.9_#_4747_#_transcript/10206	2471	fgenesh1_kg.9_#_4747_#_transcript/10206	jgi|Pismi2|4273650|	4273650	753	4273650	4273650	5830	metabolic process	biological_process
267246	jgi|Pismi2|267375|		0.0567937	0.868904	M57ECMdown	-1.1367	7.10706e-09		-0.367555	0.192073	M120ECMup	1.07605	3.26058e-08	x		267246		0.306149	0.148175		-0.996168	2.2929e-07		-0.630617	0.0015944	x	267246		-0.887341	1.22179e-05	ECMM91DOWN	-1.42052	1.81896e-11		0.38864	0.0804613	jgi|Pismi2|267375|	267246	Pismi1.CE142794_3995	574	Pismi1.CE142794_3995	jgi|Pismi2|267246|	267246	106	267246	267246	No GO	-	-
4342164	jgi|Pismi2|4342574|	D2ECMup	2.63858	1.90332e-16		0.224746	0.619471	M91ECMdow,	-1.24237	0.000621657	M120ECMup	2.32133	3.621e-13	x	x	4342164	FLMM57UP	3.78471	8.27941e-34		0.22152	0.556378	FLMM120UP	1.82697	1.44596e-08	x	4342164	ECMM57UP	1.37088	3.72498e-05	ECMM91DOWN	-3.65944	6.44403e-31	ECMM120UP	1.50971	4.52516e-06	jgi|Pismi2|4342574|	4342164	fgenesh1_kg.25_#_1240_#_Pisolithus_microcarpus_c847	338	fgenesh1_kg.25_#_1240_#_Pisolithus_microcarpus_c847	jgi|Pismi2|4342164|	4342164	71	4342164	4342164	No GO	-	-
688218	jgi|Pismi2|688347|	D2ECMup	2.52452	1.8771e-06		0.215603	0.785155		-0.912986	0.172154	M120ECMup	1.7623	0.00100927	x	x	688218	FLMM57UP	3.61196	5.47425e-13		-0.0292142	0.975684	FLMM120UP	2.12182	4.36421e-05	x	688218	ECMM57UP	1.30304	0.020525	ECMM91DOWN	-3.46672	1.19633e-11	ECMM120UP	1.3596	0.0149841	jgi|Pismi2|688347|	688218	Pismi1.fgenesh1_kg.270_#_28_#_Locus193v1rpkm601.62	760	Pismi1.fgenesh1_kg.270_#_28_#_Locus193v1rpkm601.62	jgi|Pismi2|688218|	688218	73	688218	688218	No GO	-	-
4342163	jgi|Pismi2|4342573|	D2ECMup	2.1982	2.67592e-10		-0.128053	0.816781		0.329086	0.500258	M120ECMup	1.71157	9.94907e-07	x	x	4342163	FLMM57UP	3.40874	1.82885e-24		-0.0815787	0.860682	FLMM120UP	1.82217	1.21502e-07	x	4342163	ECMM57UP	1.08249	0.00326608	ECMM91DOWN	-1.95069	8.63321e-09	ECMM120UP	1.33554	0.000188239	jgi|Pismi2|4342573|	4342163	fgenesh1_kg.25_#_1239_#_transcript/55308	383	fgenesh1_kg.25_#_1239_#_transcript/55308	jgi|Pismi2|4342163|	4342163	73	4342163	4342163	No GO	-	-
4238055	jgi|Pismi2|4238465|	D2ECMup	1.40544	0.000463207		1.45701	0.481132		2.49664	0.214674	M120ECMup	1.16283	0.00308839	x	x	4238055	FLMM57DOWN	-8.87453	3.42993e-12	FLMM91DOWN	-9.04491	7.32811e-13	FLMM120UP	2.40306	6.36027e-11	x	4238055	ECMM57DOWN	-8.82297	3.40079e-21	ECMM91DOWN	-7.95371	7.47495e-18	ECMM120UP	2.16046	5.14127e-09	jgi|Pismi2|4238465|	4238055	fgenesh1_kg.5_#_12206_#_Pisolithus_microcarpus_c574	644	fgenesh1_kg.5_#_12206_#_Pisolithus_microcarpus_c574	jgi|Pismi2|4238055|	4238055	158	4238055	4238055	No GO	-	-
4258767	jgi|Pismi2|4259177|	D2ECMup	1.27848	3.92563e-129		0.331018	0.00128518		-0.106848	0.146971	M120ECMup	2.27953	0	x	x	4258767	FLMM57DOWN	-3.04642	0		0.468234	6.09933e-18		0.450385	1.89759e-16	x	4258767	ECMM57DOWN	-3.99388	0		-0.917094	1.09562e-61	ECMM120UP	1.45143	1.66136e-184	jgi|Pismi2|4259177|	4258767	fgenesh1_kg.7_#_9251_#_transcript/35720	1292	fgenesh1_kg.7_#_9251_#_transcript/35720	jgi|Pismi2|4258767|	4258767	343	4258767	4258767	15275	2-alkenal reductase activity	molecular_function
4360323	jgi|Pismi2|4360733|	D2ECMup	1.05635	1.81414e-13		0.715969	0.655211		0.255387	0.155884	M120ECMup	1.87866	6.55032e-47	x	x	4360323	FLMM57DOWN	-7.96252	3.72035e-20		0.961656	4.50778e-12		0.939616	2.55749e-11	x	4360323	ECMM57DOWN	-8.3029	6.18497e-35		0.160695	0.307578	ECMM120UP	1.76193	1.42002e-40	jgi|Pismi2|4360733|	4360323	fgenesh1_kg.32_#_23_#_transcript/37350	1341	fgenesh1_kg.32_#_23_#_transcript/37350	jgi|Pismi2|4360323|	4360323	366	4360323	4360323	No GO	-	-
3530231	jgi|Pismi2|3530641|	D2ECMup	1.35865	1.68079e-16		-0.193155	0.828752		-0.198847	0.514743	M120ECMup	1.4684	0.000286489	x	x	3530231	FLMM57DOWN	-10.4078	9.23655e-168	FLMM91DOWN	-6.0947	1.249e-269	FLMM120DOWN	-10.0764	7.45096e-228	x	3530231	ECMM57DOWN	-11.9596	6.52745e-200	ECMM91DOWN	-7.6522	0	ECMM120DOWN	-9.96669	0	jgi|Pismi2|3530641|	3530231	CE2530231_1414	815	CE2530231_1414	jgi|Pismi2|3530231|	3530231	150	3530231	3530231	No GO	-	-
4352899	jgi|Pismi2|4353309|	D2ECMup	2.24668	7.6494e-14		0.234131	0.679173		0.224875	0.598404	M120ECMup	1.44766	8.61533e-05	x	x	4352899	FLMM57DOWN	-1.61499	7.29254e-06	FLMM91UP	1.87005	1.99728e-10	FLMM120DOWN	-1.58947	5.46095e-06	x	4352899	ECMM57DOWN	-3.62753	2.60054e-28		-0.151753	0.668551	ECMM120DOWN	-2.38849	6.9125e-15	jgi|Pismi2|4353309|	4352899	fgenesh1_kg.29_#_1159_#_transcript/36722	1321	fgenesh1_kg.29_#_1159_#_transcript/36722	jgi|Pismi2|4352899|	4352899	345	4352899	4352899	19356	methylglyoxal reductase (NADPH-dependent) activity	molecular_function
573862	jgi|Pismi2|573991|	D2ECMup	1.30377	8.34602e-06		0.0788049	0.869159		0.09739	0.843604	M120ECMup	2.22022	9.28789e-16	x	x	573862	FLMM57DOWN	-3.04251	4.10977e-29	FLMM91DOWN	-6.63013	4.3777e-131	FLMM120DOWN	-1.41099	5.26594e-07	x	573862	ECMM57DOWN	-4.26747	4.48492e-56	ECMM91DOWN	-7.83651	7.50129e-177		-0.494532	0.139958	jgi|Pismi2|573991|	573862	Pismi1.CE449410_1194	835	Pismi1.CE449410_1194	jgi|Pismi2|573862|	573862	149	573862	573862	No GO	-	-
2950459	jgi|Pismi2|2950869|	D2ECMup	1.31782	0.015635		0.434268	0.509493		0.503227	0.474268	M120ECMup	1.33025	0.0108496	x	x	2950459		-0.98903	0.0621797	FLMM91DOWN	-1.40056	0.00467792		-0.0464695	0.9616	x	2950459	ECMM57DOWN	-1.87258	0.000206236	ECMM91DOWN	-2.21515	5.91977e-06		-0.0340403	0.994726	jgi|Pismi2|2950869|	2950459	CE1950459_1604	2283	CE1950459_1604	jgi|Pismi2|2950459|	2950459	694	2950459	2950459	No GO	-	-
4465808	jgi|Pismi2|4466218|	D2ECMup	1.21736	3.72238e-25		0.51889	0.000124202		0.740025	4.52294e-08	M120ECMup	1.78695	2.4768e-46	x	x	4465808		-0.501593	0.000125621		-0.273732	0.0339251	FLMM120DOWN	-1.01622	2.34421e-15	x	4465808	ECMM57DOWN	-1.20006	5.07758e-24		-0.751069	7.7706e-10		-0.44664	0.000317684	jgi|Pismi2|4466218|	4465808	fgenesh1_pm.27_#_119	1410	fgenesh1_pm.27_#_119	jgi|Pismi2|4465808|	4465808	470	4465808	4465808	3546	transporter activity	molecular_function
688217	jgi|Pismi2|688346|	D2ECMup	1.37229	1.28654e-06		-0.403462	0.172888		-0.63905	0.0780204	M120ECMup	1.31745	1.10954e-07	x	x	688217	FLMM57UP	2.38605	3.95533e-20		0.840059	0.00245206	FLMM120UP	2.14961	1.86296e-16	x	688217		0.610294	0.0351666	ECMM91DOWN	-1.17128	6.6162e-05	ECMM120UP	2.09477	3.42379e-17	jgi|Pismi2|688346|	688217	Pismi1.fgenesh1_kg.270_#_27_#_Locus4954v1rpkm35.52	437	Pismi1.fgenesh1_kg.270_#_27_#_Locus4954v1rpkm35.52	jgi|Pismi2|688217|	688217	80	688217	688217	No GO	-	-
4171228	jgi|Pismi2|4171638|	D2ECMup	3.70662	1.10752e-288		0.794526	4.23016e-15		0.12937	0.410768	M120ECMup	1.37079	4.0181e-42	x	x	4171228	FLMM57UP	2.04831	1.11619e-86		0.428978	0.000111051	FLMM120UP	1.22142	9.44974e-31	x	4171228		-0.863782	4.8446e-18	ECMM91DOWN	-3.14827	1.08926e-196	ECMM120DOWN	-1.11441	2.86094e-29	jgi|Pismi2|4171638|	4171228	fgenesh1_kg.1_#_15532_#_transcript/34568	1406	fgenesh1_kg.1_#_15532_#_transcript/34568	jgi|Pismi2|4171228|	4171228	417	4171228	4171228	No GO	-	-
689762	jgi|Pismi2|689891|	D2ECMup	1.33126	0.0255997		0.408242	0.467962		-0.241204	0.711147	M120ECMup	2.31961	0.00132029	x	x	689762	FLMM57UP	1.77343	0.000552023	FLMM91UP	2.63339	2.73723e-08	FLMM120DOWN	-1.52785	0.040074	x	689762		0.850416	0.107338	ECMM91UP	1.06092	0.0262967		-0.539502	0.43169	jgi|Pismi2|689891|	689762	Pismi1.fgenesh1_kg.431_#_28_#_FWMTHQO01BW7DW	150	Pismi1.fgenesh1_kg.431_#_28_#_FWMTHQO01BW7DW	jgi|Pismi2|689762|	689762	50	689762	689762	No GO	-	-
4204066	jgi|Pismi2|4204476|	D2ECMup	1.62031	4.08134e-20		0.846298	2.50207e-08		0.206085	0.071142	M120ECMup	2.36028	3.2046e-48	x	x	4204066	FLMM57UP	1.12564	6.82575e-10	FLMM91UP	6.51226	0		0.0577268	0.838374	x	4204066		0.351628	0.0296194	ECMM91UP	5.09804	0		0.797698	2.00937e-08	jgi|Pismi2|4204476|	4204066	fgenesh1_kg.3_#_9325_#_transcript/15591	1979	fgenesh1_kg.3_#_9325_#_transcript/15591	jgi|Pismi2|4204066|	4204066	510	4204066	4204066	3721	iron ion binding	molecular_function
475991	jgi|Pismi2|476120|	D2ECMup	1.19081	0.027822		0.863784	0.0667526		0.600078	0.160539	M120ECMup	1.49528	0.00316115	x	x	475991		0.962085	0.0602771	FLMM91UP	3.45975	4.85155e-17		-0.144184	0.84104	x	475991		0.63506	0.213606	ECMM91UP	2.86902	5.14747e-14		0.160289	0.844128	jgi|Pismi2|476120|	475991	Pismi1.CE351539_82	820	Pismi1.CE351539_82	jgi|Pismi2|475991|	475991	165	475991	475991	No GO	-	-
214758	jgi|Pismi2|214887|	D2ECMup	2.28039	1.24742e-67		0.90943	1.13625e-11		-0.142789	0.464076	M120ECMup	1.40724	8.75529e-27	x	x	214758	FLMM57UP	1.20402	1.83956e-19		0.346775	0.0134223	FLMM120UP	1.10259	1.94378e-16	x	214758		-0.166945	0.340794	ECMM91DOWN	-2.0764	6.92949e-55		0.229437	0.156648	jgi|Pismi2|214887|	214758	Pismi1.CE90306_13318	2216	Pismi1.CE90306_13318	jgi|Pismi2|214758|	214758	624	214758	214758	10968	phenol 2-monooxygenase activity	molecular_function
4197815	jgi|Pismi2|4198225|	D2ECMup	1.46104	1.18524e-27		0.858716	2.45076e-10		0.240555	0.185868	M120ECMup	1.01235	4.85981e-14	x	x	4197815		0.979293	3.83154e-13		-0.64802	2.35745e-06	FLMM120UP	1.26054	3.83508e-21	x	4197815		0.376965	0.0114117	ECMM91DOWN	-1.86851	1.6708e-43		0.811848	2.414e-09	jgi|Pismi2|4198225|	4197815	fgenesh1_kg.3_#_3074_#_transcript/43609	997	fgenesh1_kg.3_#_3074_#_transcript/43609	jgi|Pismi2|4197815|	4197815	245	4197815	4197815	9333	maleylacetoacetate isomerase activity	molecular_function
4218175	jgi|Pismi2|4218585|	D2ECMup	1.03028	8.11334e-75		0.288063	8.77989e-07		0.391415	4.39414e-06	M120ECMup	1.10103	1.2455e-87	x	x	4218175	FLMM57UP	1.48786	2.17835e-157	FLMM91DOWN	-3.40499	0		0.819453	6.71144e-48	x	4218175		0.745638	2.68657e-40	ECMM91DOWN	-4.04386	0		0.890193	3.75136e-57	jgi|Pismi2|4218585|	4218175	fgenesh1_kg.4_#_4615_#_transcript/25179	1521	fgenesh1_kg.4_#_4615_#_transcript/25179	jgi|Pismi2|4218175|	4218175	425	4218175	4218175	16609	25-hydroxycholesterol 7alpha-hydroxylase activity	molecular_function
4257591	jgi|Pismi2|4258001|	D2ECMup	1.56049	0.000548637		0.479033	0.37428		0.396987	0.605698	M120ECMup	2.8252	2.93631e-11	x	x	4257591		0.335098	0.533844	FLMM91DOWN	-1.13335	0.0172473		-0.521553	0.305909	x	4257591		-0.746355	0.127798	ECMM91DOWN	-2.29685	1.55958e-06		0.743159	0.116804	jgi|Pismi2|4258001|	4257591	fgenesh1_kg.7_#_8075_#_TRINITY_DN6830_c5_g3_i8	678	fgenesh1_kg.7_#_8075_#_TRINITY_DN6830_c5_g3_i8	jgi|Pismi2|4257591|	4257591	78	4257591	4257591	No GO	-	-
690423	jgi|Pismi2|690552|	D2ECMup	1.39385	0.00181978		0.896832	0.0493326		-0.37228	0.634667	M120ECMup	1.08405	0.0134884	x	x	690423		0.47105	0.334532	FLMM91DOWN	-1.00441	0.0270732		0.497695	0.29266	x	690423		-0.0259711	0.994141	ECMM91DOWN	-2.77055	1.6929e-08		0.187887	0.784944	jgi|Pismi2|690552|	690423	Pismi1.fgenesh1_kg.553_#_1_#_Locus14462v1rpkm2.52	431	Pismi1.fgenesh1_kg.553_#_1_#_Locus14462v1rpkm2.52	jgi|Pismi2|690423|	690423	93	690423	690423	No GO	-	-
4120598	jgi|Pismi2|4121008|	D2ECMup	1.10436	0.0325486		0.773368	0.138499		0.377154	0.556407	M120ECMup	1.24278	0.0101776	x	x	4120598		-0.485703	0.355465	FLMM91DOWN	-1.7506	7.75584e-05		-0.218394	0.702993	x	4120598		-0.816694	0.123168	ECMM91DOWN	-2.4778	1.61907e-08		-0.079976	0.945109	jgi|Pismi2|4121008|	4120598	fgenesh1_pg.1_#_728	1977	fgenesh1_pg.1_#_728	jgi|Pismi2|4120598|	4120598	659	4120598	4120598	No GO	-	-
2600961	jgi|Pismi2|2601371|	D2ECMup	2.16539	4.09977e-203		0.805517	1.12168e-29		-0.737135	1.92361e-18	M120ECMup	2.40294	5.14887e-246	x	x	2600961	FLMM57UP	1.51941	6.22738e-100		-0.488262	7.52146e-11		-0.34961	6.09822e-06	x	2600961		0.159532	0.0570499	ECMM91DOWN	-3.39079	0		-0.112057	0.218732	jgi|Pismi2|2601371|	2600961	CE1600961_13231	979	CE1600961_13231	jgi|Pismi2|2600961|	2600961	246	2600961	2600961	2304	sterol 24-C-methyltransferase activity	molecular_function
4050704	jgi|Pismi2|4051114|	D2ECMup	1.2135	3.02767e-06		-0.119305	0.753827		0.637452	0.0338432	M120ECMup	1.56042	4.18429e-10	x	x	4050704	FLMM57UP	1.73169	1.72812e-12		-0.976063	9.42933e-05		0.381402	0.17181	x	4050704		0.398884	0.192617	ECMM91DOWN	-1.55211	3.07427e-10		0.728316	0.00718809	jgi|Pismi2|4051114|	4050704	e_gw1.6.916.1	2850	e_gw1.6.916.1	jgi|Pismi2|4050704|	4050704	950	4050704	4050704	9491	4-coumarate-CoA ligase activity	molecular_function
3376947	jgi|Pismi2|3377357|	D2ECMup	1.10464	8.8695e-07		0.172865	0.555184		0.125708	0.757221	M120ECMup	1.10331	3.37621e-06	x		3376947		0.60451	0.00919632		-0.216263	0.401903		-0.463383	0.0676864	x	3376947		-0.327264	0.209032	ECMM91DOWN	-1.19519	9.61029e-07		-0.464707	0.059841	jgi|Pismi2|3377357|	3376947	CE2376947_2059	828	CE2376947_2059	jgi|Pismi2|3376947|	3376947	112	3376947	3376947	No GO	-	-
4249685	jgi|Pismi2|4250095|	D2ECMup	1.46318	1.12095e-77		0.864934	1.40315e-27		-0.227489	0.0171312	M120ECMup	1.21092	5.69086e-54	x	x	4249685		0.210271	0.0159736	FLMM91UP	1.08493	1.24374e-43		0.326321	9.92986e-05		4249685		-0.387976	2.51145e-06		-0.60574	3.12793e-14		0.074063	0.520512	jgi|Pismi2|4250095|	4249685	fgenesh1_kg.7_#_169_#_transcript/18122	2042	fgenesh1_kg.7_#_169_#_transcript/18122	jgi|Pismi2|4249685|	4249685	612	4249685	4249685	10968	phenol 2-monooxygenase activity	molecular_function
1115765	jgi|Pismi2|1116175|	D2ECMup	1.07317	1.19648e-10		0.517551	0.00239123		-0.00395622	0.995844	M120ECMup	1.33635	5.55409e-17	x	x	1115765		0.53873	0.00212916	FLMM91UP	1.10865	1.84768e-12		0.0322281	0.906953		1115765		-0.016893	0.972448		0.0315163	0.893593		0.295408	0.103871	jgi|Pismi2|1116175|	1115765	CE115765_932	1390	CE115765_932	jgi|Pismi2|1115765|	1115765	367	1115765	1115765	No GO	-	-
4249665	jgi|Pismi2|4250075|	D2ECMup	1.3827	0.000381041		0.679417	0.105565		0.32835	0.522591	M120ECMup	1.46122	0.000110003			4249665		0.227659	0.625501		0.923258	0.0122964		-0.113504	0.822337		4249665		-0.475626	0.307499		-0.131094	0.778781		-0.0349835	0.982048	jgi|Pismi2|4250075|	4249665	fgenesh1_kg.7_#_149_#_TRINITY_DN6389_c2_g1_i2	1516	fgenesh1_kg.7_#_149_#_TRINITY_DN6389_c2_g1_i2	jgi|Pismi2|4249665|	4249665	311	4249665	4249665	No GO	-	-
687894	jgi|Pismi2|688023|	D2ECMup	1.13052	0.0115694		0.224997	0.690996	M91ECMup	1.30649	0.00537551	M120ECMup	1.11786	0.0094272			687894		0.862142	0.0444141		-0.162548	0.751733		0.0365821	0.966066		687894		-0.0433848	0.970613		0.0134164	0.997262		0.023915	0.998542	jgi|Pismi2|688023|	687894	Pismi1.fgenesh1_kg.250_#_27_#_Locus19598v1rpkm1.17	726	Pismi1.fgenesh1_kg.250_#_27_#_Locus19598v1rpkm1.17	jgi|Pismi2|687894|	687894	77	687894	687894	No GO	-	-
188028	jgi|Pismi2|188157|	D2ECMup	1.00323	5.83428e-18		0.520549	6.35092e-06		-0.023831	0.912543	M120ECMup	1.01003	2.27694e-21			188028		0.657272	2.53081e-08		0.845634	8.07692e-14		0.731018	2.43375e-10		188028		0.174586	0.203872		-0.181431	0.159658		0.737811	1.35116e-11	jgi|Pismi2|188157|	188028	Pismi1.CE63576_482	2893	Pismi1.CE63576_482	jgi|Pismi2|188028|	188028	876	188028	188028	15136	MutSalpha complex	cellular_component
682669	jgi|Pismi2|682798|		-0.851617	3.71905e-12		0.0596458	0.742912		0.54574	1.60787e-05	M120ECMup	3.10778	1.63912e-147	x	x	682669		0.369552	0.00306619	FLMM91UP	2.88937	3.83694e-142	FLMM120DOWN	-2.48868	1.29689e-94	x	682669	ECMM57UP	1.28081	4.62602e-27	ECMM91UP	4.28672	1.9287e-302	ECMM120UP	1.47072	1.87298e-35	jgi|Pismi2|682798|	682669	Pismi1.fgenesh1_kg.89_#_44_#_Locus2271v2rpkm1.46_PRE	360	Pismi1.fgenesh1_kg.89_#_44_#_Locus2271v2rpkm1.46_PRE	jgi|Pismi2|682669|	682669	73	682669	682669	No GO	-	-
4037921	jgi|Pismi2|4038331|		0.734281	0.0949165		0.66825	0.0523215		0.2931	0.587563	M120ECMup	1.1495	0.000435834	x	x	4037921	FLMM57UP	1.47591	2.23855e-05		0.544373	0.153627	FLMM120UP	1.01525	0.00530507	x	4037921	ECMM57UP	1.40988	2.90671e-05		0.103193	0.839727	ECMM120UP	1.43047	2.46318e-05	jgi|Pismi2|4038331|	4037921	gw1.3.2640.1	291	gw1.3.2640.1	jgi|Pismi2|4037921|	4037921	97	4037921	4037921	No GO	-	-
675642	jgi|Pismi2|675771|		0.536971	2e-06		-0.555873	1.16765e-07		-0.721018	2.36825e-10	M120ECMup	1.59657	1.17199e-55	x	x	675642	FLMM57UP	2.57859	3.69899e-142		0.841549	7.97209e-16		0.672207	3.23439e-10	x	675642	ECMM57UP	1.48575	2.963e-47		-0.41644	0.00020379	ECMM120UP	1.73181	4.99027e-64	jgi|Pismi2|675771|	675642	Pismi1.fgenesh1_kg.16_#_139_#_Locus7394v1rpkm17.83	2618	Pismi1.fgenesh1_kg.16_#_139_#_Locus7394v1rpkm17.83	jgi|Pismi2|675642|	675642	763	675642	675642	10028	oxo-acid-lyase activity	molecular_function
4324158	jgi|Pismi2|4324568|		-0.0991414	0.437763		-0.0330742	0.766449		0.0970816	0.274856	M120ECMup	1.74996	0.0214539	x	x	4324158	FLMM57UP	1.38534	7.48153e-74	FLMM91UP	2.25309	3.44634e-212	FLMM120DOWN	-7.32313	4.81885e-39	x	4324158	ECMM57UP	1.45141	2.83301e-69	ECMM91UP	2.44931	6.432e-200	ECMM120DOWN	-5.47402	3.82079e-48	jgi|Pismi2|4324568|	4324158	fgenesh1_kg.18_#_3361_#_transcript/25384	1567	fgenesh1_kg.18_#_3361_#_transcript/25384	jgi|Pismi2|4324158|	4324158	389	4324158	4324158	No GO	-	-
4293592	jgi|Pismi2|4294002|		-0.0168705	0.947154		-0.453422	0.000631452		-0.0298839	0.895995	M120ECMup	3.71468	0.0105802	x	x	4293592	FLMM57UP	1.55365	9.13597e-36	FLMM91UP	1.33061	9.58124e-27	FLMM120DOWN	-10.4905	8.89706e-18	x	4293592	ECMM57UP	1.11709	6.99196e-18	ECMM91UP	1.3176	2.25799e-24	ECMM120DOWN	-6.75896	9.23749e-45	jgi|Pismi2|4294002|	4293592	fgenesh1_kg.12_#_4020_#_transcript/48668	809	fgenesh1_kg.12_#_4020_#_transcript/48668	jgi|Pismi2|4293592|	4293592	180	4293592	4293592	No GO	-	-
199042	jgi|Pismi2|199171|		-0.0716839	0.886909		0.619218	0.0173012		-0.0992811	0.750175	M120ECMup	1.3342	0.00506027	x	x	199042		0.665453	0.0134227	FLMM91UP	3.29491	3.45333e-50	FLMM120DOWN	-2.57162	3.42212e-11	x	199042	ECMM57UP	1.35635	2.87039e-07	ECMM91UP	3.26731	1.99596e-41	ECMM120DOWN	-1.16573	0.00142545	jgi|Pismi2|199171|	199042	Pismi1.CE74590_57	1115	Pismi1.CE74590_57	jgi|Pismi2|199042|	199042	237	199042	199042	No GO	-	-
18937	jgi|Pismi2|19066|		-0.118311	0.779683		0.315237	0.251007		0.339112	0.208027	M120ECMup	1.39025	0.00947787	x	x	18937		0.621519	0.0127922	FLMM91UP	1.51035	3.51917e-12	FLMM120DOWN	-3.23381	1.19862e-14	x	18937	ECMM57UP	1.05507	3.58127e-05	ECMM91UP	1.96777	2.12532e-16	ECMM120DOWN	-1.72525	2.36561e-06	jgi|Pismi2|19066|	18937	Pismi1.gm1.13461_g	819	Pismi1.gm1.13461_g	jgi|Pismi2|18937|	18937	273	18937	18937	No GO	-	-
4042985	jgi|Pismi2|4043395|		-0.0731637	0.798817		0.581559	0.000491577		0.52035	0.00350618	M120ECMup	1.79949	0.00304902	x	x	4042985		0.917781	2.06287e-08	FLMM91UP	1.45138	2.30592e-20	FLMM120DOWN	-6.08913	2.0746e-38	x	4042985	ECMM57UP	1.5725	6.48465e-22	ECMM91UP	2.0449	1.57256e-36	ECMM120DOWN	-4.21648	1.57728e-37	jgi|Pismi2|4043395|	4042985	e_gw1.2.2735.1	1011	e_gw1.2.2735.1	jgi|Pismi2|4042985|	4042985	337	4042985	4042985	No GO	-	-
4324296	jgi|Pismi2|4324706|		0.579752	0.000481861		0.848479	4.93259e-09		0.0619774	0.790619	M120ECMup	3.01019	0.0176681	x	x	4324296		0.945003	2.71212e-10	FLMM91UP	1.61853	1.15418e-29	FLMM120DOWN	-8.60175	1.58932e-16	x	4324296	ECMM57UP	1.21373	6.70009e-17	ECMM91UP	1.10075	7.8068e-14	ECMM120DOWN	-6.17131	4.26603e-40	jgi|Pismi2|4324706|	4324296	fgenesh1_kg.18_#_3499_#_transcript/20508	1937	fgenesh1_kg.18_#_3499_#_transcript/20508	jgi|Pismi2|4324296|	4324296	522	4324296	4324296	No GO	-	-
4361198	jgi|Pismi2|4361608|		-0.047934	0.911363		0.0819828	0.783997		1.0175	0.706341	M120ECMup	3.35218	0.0402325	x	x	4361198	FLMM57UP	1.27229	5.13527e-10	FLMM91DOWN	-7.32889	2.48924e-09	FLMM120DOWN	-8.43148	1.11991e-11	x	4361198	ECMM57UP	1.4022	1.14928e-10	ECMM91DOWN	-6.26346	4.55455e-07	ECMM120DOWN	-5.03137	1.51418e-10	jgi|Pismi2|4361608|	4361198	fgenesh1_kg.32_#_898_#_transcript/29584	1562	fgenesh1_kg.32_#_898_#_transcript/29584	jgi|Pismi2|4361198|	4361198	412	4361198	4361198	3058	cAMP-dependent protein kinase activity	molecular_function
4260402	jgi|Pismi2|4260812|		0.187599	0.152223		-0.252718	0.0157957		3.23341	0.0598153	M120ECMup	2.87521	0.024913	x	x	4260402	FLMM57UP	1.46635	6.30982e-53	FLMM91DOWN	-10.2496	2.02934e-17	FLMM120DOWN	-9.55179	2.40334e-20	x	4260402	ECMM57UP	1.02603	5.71513e-25	ECMM91DOWN	-7.20375	1.82946e-27	ECMM120DOWN	-6.86417	1.8953e-47	jgi|Pismi2|4260812|	4260402	fgenesh1_kg.7_#_10886_#_transcript/32596	1409	fgenesh1_kg.7_#_10886_#_transcript/32596	jgi|Pismi2|4260402|	4260402	404	4260402	4260402	No GO	-	-
4259871	jgi|Pismi2|4260281|		0.0459441	0.770152		0.0570349	0.667206		0.215637	0.900125	M120ECMup	1.55826	0.034921	x	x	4259871	FLMM57UP	1.23099	3.11603e-42	FLMM91DOWN	-8.69833	9.68814e-55	FLMM120DOWN	-8.70225	1.08075e-61	x	4259871	ECMM57UP	1.24208	1.28406e-41	ECMM91DOWN	-8.52864	7.7534e-31	ECMM120DOWN	-7.18993	1.99411e-81	jgi|Pismi2|4260281|	4259871	fgenesh1_kg.7_#_10355_#_transcript/47935	801	fgenesh1_kg.7_#_10355_#_transcript/47935	jgi|Pismi2|4259871|	4259871	186	4259871	4259871	No GO	-	-
4051777	jgi|Pismi2|4052187|		0.284134	0.115539		-0.337599	0.0369755		-0.713866	0.634133	M120ECMup	2.97561	0.00428611	x	x	4051777	FLMM57UP	1.8327	1.43007e-38	FLMM91DOWN	-8.46979	2.51051e-69	FLMM120DOWN	-10.407	2.0599e-33	x	4051777	ECMM57UP	1.21097	4.678e-17	ECMM91DOWN	-9.46779	2.99347e-28	ECMM120DOWN	-7.71549	1.53186e-86	jgi|Pismi2|4052187|	4051777	e_gw1.7.981.1	246	e_gw1.7.981.1	jgi|Pismi2|4051777|	4051777	82	4051777	4051777	No GO	-	-
4259950	jgi|Pismi2|4260360|		-0.194639	0.183792		0.793768	5.22429e-13		-1.15053	0.493143	M120ECMup	3.93809	0.00913932	x	x	4259950		0.2206	0.0746303	FLMM91DOWN	-7.56439	2.27024e-52	FLMM120DOWN	-11.7286	4.81405e-22	x	4259950	ECMM57UP	1.20901	1.39667e-27	ECMM91DOWN	-8.52028	5.15412e-16	ECMM120DOWN	-7.59591	2.30654e-35	jgi|Pismi2|4260360|	4259950	fgenesh1_kg.7_#_10434_#_transcript/22568	1858	fgenesh1_kg.7_#_10434_#_transcript/22568	jgi|Pismi2|4259950|	4259950	593	4259950	4259950	No GO	-	-
4273964	jgi|Pismi2|4274374|		0.700845	3.60022e-07		0.765489	1.10269e-08		-0.277684	0.0907935	M120ECMup	6.20754	2.29728e-294	x	x	4273964	FLMM57UP	1.16544	3.44292e-19	FLMM91UP	1.76573	3.61078e-43	FLMM120DOWN	-8.82615	0	x	4273964	ECMM57UP	1.23008	5.18198e-21		0.787201	1.84434e-09	ECMM120DOWN	-3.31945	1.1339e-146	jgi|Pismi2|4274374|	4273964	fgenesh1_kg.9_#_5061_#_transcript/34747	1390	fgenesh1_kg.9_#_5061_#_transcript/34747	jgi|Pismi2|4273964|	4273964	382	4273964	4273964	4598	protein modification process	biological_process
686722	jgi|Pismi2|686851|		-0.715673	6.70924e-07		0.337235	0.0216874		0.327265	0.0718775	M120ECMup	2.29446	0.0416258	x	x	686722		-0.00862239	0.985355		-0.809225	1.76287e-09	FLMM120DOWN	-8.99724	1.91222e-25	x	686722	ECMM57UP	1.04429	3.2083e-14		0.233713	0.145508	ECMM120DOWN	-5.98711	4.45822e-35	jgi|Pismi2|686851|	686722	Pismi1.fgenesh1_kg.184_#_42_#_Locus14300v1rpkm2.60	989	Pismi1.fgenesh1_kg.184_#_42_#_Locus14300v1rpkm2.60	jgi|Pismi2|686722|	686722	181	686722	686722	No GO	-	-
684545	jgi|Pismi2|684674|		0.220269	0.757873		0.399955	0.30837		-0.183765	0.628933	M120ECMup	1.99021	0.00374401	x	x	684545	FLMM57UP	1.55706	5.34206e-05	FLMM91UP	4.02533	3.18574e-33	FLMM120DOWN	-2.03587	0.00141633	x	684545	ECMM57UP	1.73675	1.26261e-05	ECMM91UP	3.62129	1.12419e-23		-0.265925	0.734126	jgi|Pismi2|684674|	684545	Pismi1.fgenesh1_kg.129_#_29_#_Locus20982v1rpkm0.96	540	Pismi1.fgenesh1_kg.129_#_29_#_Locus20982v1rpkm0.96	jgi|Pismi2|684545|	684545	151	684545	684545	No GO	-	-
105175	jgi|Pismi2|105304|		0.522719	0.147149		0.0783375	0.868226		0.611813	0.10374	M120ECMup	1.12526	0.000143021	x	x	105175	FLMM57UP	1.51038	1.01148e-07		-0.274801	0.403911		0.328373	0.324606	x	105175	ECMM57UP	1.066	0.000338881		-0.185706	0.600657		0.930917	0.00223769	jgi|Pismi2|105304|	105175	Pismi1.e_gw1.75.96.1	2751	Pismi1.e_gw1.75.96.1	jgi|Pismi2|105175|	105175	917	105175	105175	3724	calcium ion binding	molecular_function
4362142	jgi|Pismi2|4362552|		0.0225517	0.947204		-0.446938	0.246485		0.154213	0.498098	M120ECMup	1.03088	8.3081e-10	x	x	4362142	FLMM57DOWN	-2.32702	8.77621e-23	FLMM91UP	1.3412	5.09128e-17		0.111763	0.602291	x	4362142	ECMM57DOWN	-2.79651	3.06189e-26	ECMM91UP	1.47286	8.34174e-18	ECMM120UP	1.12009	1.11311e-10	jgi|Pismi2|4362552|	4362142	fgenesh1_kg.32_#_1842_#_transcript/15215	2070	fgenesh1_kg.32_#_1842_#_transcript/15215	jgi|Pismi2|4362142|	4362142	585	4362142	4362142	No GO	-	-
682239	jgi|Pismi2|682368|		-0.0648508	0.930419		0	1		1.97929	0.424618	M120ECMup	1.15284	0.00676888	x	x	682239	FLMM57DOWN	-9.45664	1.38104e-13	FLMM91DOWN	-9.62702	2.75993e-14		0.279837	0.564378	x	682239	ECMM57DOWN	-9.41094	3.03462e-13	ECMM91DOWN	-7.58288	2.99277e-09	ECMM120UP	1.49753	0.000318894	jgi|Pismi2|682368|	682239	Pismi1.fgenesh1_kg.79_#_37_#_Locus9010v8rpkm2.28	1306	Pismi1.fgenesh1_kg.79_#_37_#_Locus9010v8rpkm2.28	jgi|Pismi2|682239|	682239	297	682239	682239	3425	Rho guanyl-nucleotide exchange factor activity	molecular_function
326860	jgi|Pismi2|326989|		0.214736	0.427851		0.739578	0.00470966		0.111916	0.785174	M120ECMup	1.14552	2.6e-09	x	x	326860	FLMM57DOWN	-2.81847	1.46113e-37	FLMM91DOWN	-2.46625	3.93547e-32		0.428067	0.039743	x	326860	ECMM57DOWN	-2.29363	3.85465e-28	ECMM91DOWN	-2.56907	7.3586e-29	ECMM120UP	1.35886	1.3945e-12	jgi|Pismi2|326989|	326860	Pismi1.CE202408_519	695	Pismi1.CE202408_519	jgi|Pismi2|326860|	326860	142	326860	326860	No GO	-	-
4214208	jgi|Pismi2|4214618|		0.03887	0.963256		0.764335	0.17011		0.832956	0.169965	M120ECMup	1.18463	0.0135201	x	x	4214208	FLMM57DOWN	-2.58715	1.53725e-08	FLMM91DOWN	-2.63073	4.62214e-09		0.129598	0.834224	x	4214208	ECMM57DOWN	-1.86169	7.18711e-05	ECMM91DOWN	-1.83664	6.71461e-05	ECMM120UP	1.27535	0.00789002	jgi|Pismi2|4214618|	4214208	fgenesh1_kg.4_#_648_#_TRINITY_DN7605_c1_g2_i2	513	fgenesh1_kg.4_#_648_#_TRINITY_DN7605_c1_g2_i2	jgi|Pismi2|4214208|	4214208	62	4214208	4214208	No GO	-	-
4192820	jgi|Pismi2|4193230|		0.159839	0.139865		0.475984	1.17393e-06		-0.481043	1.90095e-06	M120ECMup	1.41351	3.29299e-64	x	x	4192820	FLMM57DOWN	-1.83424	2.65176e-94		-0.742396	5.71023e-18		-0.162874	0.0885905	x	4192820	ECMM57DOWN	-1.5181	7.5922e-67	ECMM91DOWN	-1.38328	2.13938e-52	ECMM120UP	1.0908	2.71906e-38	jgi|Pismi2|4193230|	4192820	fgenesh1_kg.2_#_16188_#_transcript/24764	1692	fgenesh1_kg.2_#_16188_#_transcript/24764	jgi|Pismi2|4192820|	4192820	501	4192820	4192820	2473	aldehyde dehydrogenase (NAD) activity	molecular_function
4359885	jgi|Pismi2|4360295|		0.0492899	0.917004		0.51202	0.0879754		-0.106435	0.796618	M120ECMup	1.89023	2.6288e-14	x	x	4359885	FLMM57DOWN	-2.24771	3.29693e-19		-0.718613	0.00474578		-0.524128	0.0535913	x	4359885	ECMM57DOWN	-1.78498	1.84898e-12		-0.874338	0.000642605	ECMM120UP	1.31681	2.05209e-07	jgi|Pismi2|4360295|	4359885	fgenesh1_kg.31_#_2911_#_transcript/24764	1692	fgenesh1_kg.31_#_2911_#_transcript/24764	jgi|Pismi2|4359885|	4359885	501	4359885	4359885	2473	aldehyde dehydrogenase (NAD) activity	molecular_function
4415005	jgi|Pismi2|4415415|		0.100343	0.870198		1.27926	0.0691263		-0.509013	0.311019	M120ECMup	1.33807	0.000110248	x	x	4415005	FLMM57DOWN	-3.71642	1.3493e-11		-0.0131782	0.987997		-0.132585	0.770087	x	4415005	ECMM57DOWN	-2.5375	6.63222e-09		-0.622534	0.124028	ECMM120UP	1.10515	0.00199743	jgi|Pismi2|4415415|	4415005	fgenesh1_kg.71_#_244_#_TRINITY_DN6417_c1_g1_i12	1204	fgenesh1_kg.71_#_244_#_TRINITY_DN6417_c1_g1_i12	jgi|Pismi2|4415005|	4415005	320	4415005	4415005	No GO	-	-
4267758	jgi|Pismi2|4268168|		-0.527838	0.0124443		0.815557	0.208403		0.160411	0.540603	M120ECMup	1.1951	0.0263888	x	x	4267758	FLMM57DOWN	-7.79062	4.25969e-74	FLMM91UP	1.25546	2.64593e-12	FLMM120DOWN	-7.74646	1.64822e-91	x	4267758	ECMM57DOWN	-6.44723	4.49208e-79	ECMM91UP	1.9437	3.79963e-27	ECMM120DOWN	-6.02352	5.83573e-77	jgi|Pismi2|4268168|	4267758	fgenesh1_kg.8_#_6874_#_transcript/10385	2477	fgenesh1_kg.8_#_6874_#_transcript/10385	jgi|Pismi2|4267758|	4267758	717	4267758	4267758	3727	protein binding	molecular_function
3628439	jgi|Pismi2|3628849|		-0.28535	0.600243		-0.0527408	0.965761		0.334603	0.508959	M120ECMup	1.57431	0.00407934	x	x	3628439	FLMM57DOWN	-3.02693	4.96857e-13		0.635418	0.0887429	FLMM120DOWN	-4.08455	5.12091e-19	x	3628439	ECMM57DOWN	-2.79432	9.01228e-11	ECMM91UP	1.25537	0.000634976	ECMM120DOWN	-2.22489	1.2683e-07	jgi|Pismi2|3628849|	3628439	CE2628439_697	783	CE2628439_697	jgi|Pismi2|3628439|	3628439	146	3628439	3628439	2290	catalytic activity	molecular_function
463362	jgi|Pismi2|463491|		-0.0896049	0.801728		-0.301401	0.620313		0.447583	0.07627	M120ECMup	1.4454	0.00259769	x	x	463362	FLMM57DOWN	-3.75983	2.83462e-32		0.689867	0.000850159	FLMM120DOWN	-4.78296	7.803e-38	x	463362	ECMM57DOWN	-3.97163	5.68274e-31	ECMM91UP	1.22706	5.32642e-09	ECMM120DOWN	-3.24796	4.79165e-26	jgi|Pismi2|463491|	463362	Pismi1.CE338910_748	1092	Pismi1.CE338910_748	jgi|Pismi2|463362|	463362	231	463362	463362	2378	GTPase activity	molecular_function
2216957	jgi|Pismi2|2217367|		-0.184942	0.370964		0.784441	0.0010729		0.36891	0.333691	M120ECMup	1.19977	3.47213e-07	x	x	2216957	FLMM57DOWN	-2.76824	3.20414e-45	FLMM91DOWN	-3.1211	7.60846e-54	FLMM120DOWN	-3.13925	3.5565e-57	x	2216957	ECMM57DOWN	-1.79886	6.70723e-24	ECMM91DOWN	-2.56725	2.75605e-27	ECMM120DOWN	-1.75455	7.84311e-22	jgi|Pismi2|2217367|	2216957	CE1216957_1640	1052	CE1216957_1640	jgi|Pismi2|2216957|	2216957	200	2216957	2216957	No GO	-	-
156604	jgi|Pismi2|156733|		0.742559	0.00541582		0.739754	0.0330447		-0.678464	0.16709	M120ECMup	1.22742	0.00019278	x	x	156604	FLMM57DOWN	-1.97441	5.68558e-12	FLMM91DOWN	-1.74153	1.2207e-10	FLMM120DOWN	-2.33442	4.02813e-16	x	156604	ECMM57DOWN	-1.97722	4.62531e-14	ECMM91DOWN	-3.16256	1.86649e-19	ECMM120DOWN	-1.84956	3.09584e-12	jgi|Pismi2|156733|	156604	Pismi1.CE32152_389	640	Pismi1.CE32152_389	jgi|Pismi2|156604|	156604	113	156604	156604	No GO	-	-
683223	jgi|Pismi2|683352|		0.0362622	0.945132		0.669452	0.11352		-0.343277	0.551226	M120ECMup	1.23609	0.00192192	x	x	683223	FLMM57DOWN	-2.77776	2.13788e-17	FLMM91DOWN	-2.34051	1.5688e-14	FLMM120DOWN	-3.26778	1.23246e-22	x	683223	ECMM57DOWN	-2.14457	6.15212e-12	ECMM91DOWN	-2.72005	1.21423e-13	ECMM120DOWN	-2.06795	6.3916e-11	jgi|Pismi2|683352|	683223	Pismi1.fgenesh1_kg.101_#_4_#_Locus7381v2rpkm10.11	1316	Pismi1.fgenesh1_kg.101_#_4_#_Locus7381v2rpkm10.11	jgi|Pismi2|683223|	683223	328	683223	683223	3036	Rab-protein geranylgeranyltransferase activity	molecular_function
4340597	jgi|Pismi2|4341007|		-0.125789	0.658274		0	1		0.0557013	0.99212	M120ECMup	3.35391	0.0402325	x	x	4340597	FLMM57DOWN	-10.2825	4.75617e-17	FLMM91DOWN	-9.49107	6.42612e-15	FLMM120DOWN	-10.5937	5.89999e-18	x	4340597	ECMM57DOWN	-10.1758	1.754e-16	ECMM91DOWN	-9.30958	2.48025e-14	ECMM120DOWN	-7.11396	1.42438e-20	jgi|Pismi2|4341007|	4340597	fgenesh1_kg.24_#_1618_#_TRINITY_DN7567_c6_g1_i6	1050	fgenesh1_kg.24_#_1618_#_TRINITY_DN7567_c6_g1_i6	jgi|Pismi2|4340597|	4340597	156	4340597	4340597	No GO	-	-
4362545	jgi|Pismi2|4362955|		0.327876	0.0255205		-0.02	1		-0.561599	0.721054	M120ECMup	3.19819	0.0364582	x	x	4362545	FLMM57DOWN	-11.1204	3.5861e-26	FLMM91DOWN	-9.12855	2.21792e-74	FLMM120DOWN	-12.3268	3.46716e-24	x	4362545	ECMM57DOWN	-11.4682	1.64656e-27	ECMM91DOWN	-10.018	1.11868e-31	ECMM120DOWN	-9.4565	1.97834e-62	jgi|Pismi2|4362955|	4362545	fgenesh1_kg.33_#_132_#_transcript/48334	812	fgenesh1_kg.33_#_132_#_transcript/48334	jgi|Pismi2|4362545|	4362545	212	4362545	4362545	5795	peptide-methionine-(S)-S-oxide reductase activity	molecular_function
682620	jgi|Pismi2|682749|		0.864999	2.23498e-27		1.15003	0.0564798	M91ECMup	1.80393	4.84503e-50	M120ECMup	1.70701	0.000201385	x	x	682620	FLMM57DOWN	-10.9664	9.20867e-146	FLMM91DOWN	-6.06969	0	FLMM120DOWN	-10.7522	6.00964e-206	x	682620	ECMM57DOWN	-10.6813	8.42122e-298	ECMM91DOWN	-5.13076	0	ECMM120DOWN	-9.91014	0	jgi|Pismi2|682749|	682620	Pismi1.fgenesh1_kg.88_#_63_#_Locus633v1rpkm256.94	649	Pismi1.fgenesh1_kg.88_#_63_#_Locus633v1rpkm256.94	jgi|Pismi2|682620|	682620	151	682620	682620	No GO	-	-
4362996	jgi|Pismi2|4363406|		0.367625	0.0124056		-0.434444	0.657033		-0.557628	6.34556e-05	M120ECMup	2.67606	0.0125232	x	x	4362996	FLMM57DOWN	-8.46907	3.59657e-83	FLMM91UP	1.5653	1.40783e-36	FLMM120DOWN	-10.8447	1.7557e-36	x	4362996	ECMM57DOWN	-9.27114	6.11264e-76		0.640046	6.39309e-07	ECMM120DOWN	-8.53628	1.82863e-90	jgi|Pismi2|4363406|	4362996	fgenesh1_kg.33_#_583_#_TRINITY_DN7519_c3_g1_i4	802	fgenesh1_kg.33_#_583_#_TRINITY_DN7519_c3_g1_i4	jgi|Pismi2|4362996|	4362996	177	4362996	4362996	3200	ubiquitin-protein ligase activity	molecular_function
3629175	jgi|Pismi2|3629585|		0.318497	0.427851		-0.605934	0.783947		0.514931	0.150677	M120ECMup	3.67801	0.0201567	x	x	3629175	FLMM57DOWN	-6.59551	3.03904e-13		0.795462	0.00581621	FLMM120DOWN	-9.34993	8.21057e-14	x	3629175	ECMM57DOWN	-7.51994	9.8467e-12		0.991896	0.000634383	ECMM120DOWN	-5.99042	1.23647e-16	jgi|Pismi2|3629585|	3629175	CE2629175_580	450	CE2629175_580	jgi|Pismi2|3629175|	3629175	84	3629175	3629175	2290	catalytic activity	molecular_function
4352722	jgi|Pismi2|4353132|		0.253207	0.178315		-1.02001	0.576072		-0.0648645	0.784931	M120ECMup	3.01403	0.0175549	x	x	4352722	FLMM57DOWN	-7.63522	2.94491e-24		0.749183	1.59028e-07	FLMM120DOWN	-9.00372	5.25491e-18	x	4352722	ECMM57DOWN	-8.90844	7.23789e-17		0.431112	0.00534829	ECMM120DOWN	-6.2429	3.7276e-41	jgi|Pismi2|4353132|	4352722	fgenesh1_kg.29_#_982_#_transcript/29819	1489	fgenesh1_kg.29_#_982_#_transcript/29819	jgi|Pismi2|4352722|	4352722	455	4352722	4352722	9710	oxidoreductase activity	molecular_function
4351762	jgi|Pismi2|4352172|		-0.118786	0.218424		0.71687	0.652743		0.190682	0.0297308	M120ECMup	1.82231	0.00320044	x	x	4351762	FLMM57DOWN	-10.7504	1.42929e-36		0.584888	2.41383e-16	FLMM120DOWN	-9.38772	5.60161e-90	x	4351762	ECMM57DOWN	-9.91473	6.45993e-51		0.894355	3.19225e-34	ECMM120DOWN	-7.44663	3.23868e-131	jgi|Pismi2|4352172|	4351762	fgenesh1_kg.29_#_22_#_transcript/4205	2835	fgenesh1_kg.29_#_22_#_transcript/4205	jgi|Pismi2|4351762|	4351762	889	4351762	4351762	No GO	-	-
684068	jgi|Pismi2|684197|		0.0989221	0.750837		0.978447	0.502242		-0.101961	0.735521	M120ECMup	2.04164	0.0229706	x	x	684068	FLMM57DOWN	-11.4721	6.65471e-40		-0.243497	0.242534	FLMM120DOWN	-11.1024	6.42048e-60	x	684068	ECMM57DOWN	-10.5926	4.50443e-64		-0.444381	0.0265093	ECMM120DOWN	-9.15965	4.19238e-100	jgi|Pismi2|684197|	684068	Pismi1.fgenesh1_kg.117_#_65_#_Locus2773v1rpkm67.98	1013	Pismi1.fgenesh1_kg.117_#_65_#_Locus2773v1rpkm67.98	jgi|Pismi2|684068|	684068	219	684068	684068	No GO	-	-
2172010	jgi|Pismi2|2172420|		0.380455	0.00877606		0.0781311	0.73339		0.0226637	0.907442	M120ECMup	1.3287	2.59063e-19	x	x	2172010		-0.701448	7.57535e-07	FLMM91UP	2.47346	4.65976e-108	FLMM120DOWN	-1.27874	3.82987e-19	x	2172010	ECMM57DOWN	-1.00377	6.50855e-13	ECMM91UP	2.11567	1.96689e-74		-0.330503	0.0279904	jgi|Pismi2|2172420|	2172010	CE1172010_1241	2597	CE1172010_1241	jgi|Pismi2|2172010|	2172010	746	2172010	2172010	3045	protein serine/threonine kinase activity	molecular_function
4268102	jgi|Pismi2|4268512|		-0.165526	0.659456		0.741599	0.0429195		0.499958	0.0687398	M120ECMup	1.05263	0.00164019	x	x	4268102	FLMM57DOWN	-1.95319	3.87664e-11		0.737373	0.00118177	FLMM120DOWN	-2.02687	7.97818e-13	x	4268102	ECMM57DOWN	-1.04606	0.000306496	ECMM91UP	1.40286	4.0735e-09		-0.808717	0.00697129	jgi|Pismi2|4268512|	4268102	fgenesh1_kg.8_#_7218_#_TRINITY_DN6917_c2_g3_i1	880	fgenesh1_kg.8_#_7218_#_TRINITY_DN6917_c2_g3_i1	jgi|Pismi2|4268102|	4268102	92	4268102	4268102	3708	binding	molecular_function
4462222	jgi|Pismi2|4462632|		-0.0481648	0.79388		0.16728	0.2429		0.355239	0.00943825	M120ECMup	1.15383	1.98583e-25	x	x	4462222	FLMM57DOWN	-1.5596	2.92097e-45	FLMM91DOWN	-1.46371	6.53219e-41	FLMM120DOWN	-1.21457	1.42416e-28	x	4462222	ECMM57DOWN	-1.34416	1.43875e-33	ECMM91DOWN	-1.06031	7.40386e-21		-0.0125744	0.974776	jgi|Pismi2|4462632|	4462222	fgenesh1_pm.4_#_411	1734	fgenesh1_pm.4_#_411	jgi|Pismi2|4462222|	4462222	578	4462222	4462222	No GO	-	-
682224	jgi|Pismi2|682353|		0.287245	0.766487		0	1		0	1	M120ECMup	1.84385	0.0034624	x	x	682224	FLMM57DOWN	-6.05116	9.40751e-06	FLMM91DOWN	-6.22154	3.30848e-06		-0.489851	0.503741	x	682224	ECMM57DOWN	-6.35755	4.69869e-06	ECMM91DOWN	-5.49129	4.90444e-05		1.06676	0.117796	jgi|Pismi2|682353|	682224	Pismi1.fgenesh1_kg.79_#_22_#_Locus29698v1rpkm0.41	181	Pismi1.fgenesh1_kg.79_#_22_#_Locus29698v1rpkm0.41	jgi|Pismi2|682224|	682224	60	682224	682224	No GO	-	-
4235226	jgi|Pismi2|4235636|		0.463492	0.429752		0.942646	0.725865		0.0557013	0.99212	M120ECMup	1.25473	0.00598118	x	x	4235226	FLMM57DOWN	-7.02409	5.98115e-08	FLMM91DOWN	-6.23267	1.1797e-06		-0.288656	0.586791	x	4235226	ECMM57DOWN	-6.54493	7.50028e-07	ECMM91DOWN	-6.64046	2.30981e-07		0.502578	0.360534	jgi|Pismi2|4235636|	4235226	fgenesh1_kg.5_#_9377_#_FWMTHQO01AR5C1	314	fgenesh1_kg.5_#_9377_#_FWMTHQO01AR5C1	jgi|Pismi2|4235226|	4235226	104	4235226	4235226	2175	nucleic acid binding	molecular_function
326515	jgi|Pismi2|326644|		0.0205325	0.973038		-0.887992	0.04139		-0.313513	0.615017	M120ECMup	1.00216	0.00482761	x	x	326515		-0.828185	0.0241912	FLMM91DOWN	-1.2081	0.000564246		-0.386131	0.311434	x	326515	ECMM57DOWN	-1.73671	6.92596e-06	ECMM91DOWN	-1.54215	0.000161979		0.595497	0.130776	jgi|Pismi2|326644|	326515	Pismi1.CE202063_246	585	Pismi1.CE202063_246	jgi|Pismi2|326515|	326515	87	326515	326515	No GO	-	-
8626	jgi|Pismi2|8755|		0.685336	0.578026		-0.00156246	1		0	1	M120ECMup	2.36734	0.0077689	x	x	8626		-2.7241	0.0563672	FLMM91DOWN	-4.74886	0.00114189		-0.397874	0.726505	x	8626	ECMM57DOWN	-3.411	0.0181974	ECMM91DOWN	-4.4167	0.0025575		1.28413	0.177017	jgi|Pismi2|8755|	8626	Pismi1.gm1.3150_g	309	Pismi1.gm1.3150_g	jgi|Pismi2|8626|	8626	103	8626	8626	No GO	-	-
682219	jgi|Pismi2|682348|		0.629349	0.0373934		0.180288	0.669657		0.575026	0.109629	M120ECMup	1.51044	5.8094e-09	x	x	682219	FLMM57DOWN	-1.19919	1.97728e-05		-0.977386	0.000315594		-0.174086	0.589997	x	682219	ECMM57DOWN	-1.64825	1.85955e-09	ECMM91DOWN	-1.03171	0.000208014		0.707007	0.0114834	jgi|Pismi2|682348|	682219	Pismi1.fgenesh1_kg.79_#_17_#_Locus9010v8rpkm2.28	1070	Pismi1.fgenesh1_kg.79_#_17_#_Locus9010v8rpkm2.28	jgi|Pismi2|682219|	682219	335	682219	682219	3425	Rho guanyl-nucleotide exchange factor activity	molecular_function
682225	jgi|Pismi2|682354|		0.485859	0.505209		-0.561022	0.621176		-0.675295	0.398869	M120ECMup	1.71259	0.00160547	x	x	682225	FLMM57DOWN	-2.52592	0.000113827		-0.18487	0.779598		-0.436545	0.485223	x	682225	ECMM57DOWN	-3.5728	5.68504e-07	ECMM91DOWN	-1.34602	0.0243376		0.790188	0.200334	jgi|Pismi2|682354|	682225	Pismi1.fgenesh1_kg.79_#_23_#_Locus18628v1rpkm1.33	510	Pismi1.fgenesh1_kg.79_#_23_#_Locus18628v1rpkm1.33	jgi|Pismi2|682225|	682225	56	682225	682225	No GO	-	-
232586	jgi|Pismi2|232715|		0.829105	0.0155345		0.994157	0.00498145		0.154693	0.742675	M120ECMup	1.34839	5.94874e-05	x	x	232586	FLMM57DOWN	-1.38324	2.41184e-05		0.813458	0.00749628	FLMM120DOWN	-1.39928	1.54282e-05	x	232586	ECMM57DOWN	-1.21819	0.000141274		0.139046	0.710724		-0.879992	0.00832311	jgi|Pismi2|232715|	232586	Pismi1.CE108134_1831	1246	Pismi1.CE108134_1831	jgi|Pismi2|232586|	232586	244	232586	232586	No GO	-	-
364964	jgi|Pismi2|365093|		0.464589	0.270709		-0.125298	0.828002		0.55035	0.239184	M120ECMup	1.03481	0.00486495	x	x	364964		-0.84217	0.0187134		-0.973513	0.00425547	FLMM120DOWN	-1.04591	0.0028525	x	364964	ECMM57DOWN	-1.43206	4.61359e-05		-0.887752	0.0122657		-0.475681	0.249863	jgi|Pismi2|365093|	364964	Pismi1.CE240512_916	511	Pismi1.CE240512_916	jgi|Pismi2|364964|	364964	116	364964	364964	No GO	-	-
1805288	jgi|Pismi2|1805698|		0.412054	0.0727711		0.83087	0.000307856	M91ECMup	1.02835	2.43874e-06	M120ECMup	1.02495	1.04967e-07	x	x	1805288	FLMM57DOWN	-2.54892	1.13969e-35	FLMM91DOWN	-1.5617	6.93062e-16		0.328186	0.119941	x	1805288	ECMM57DOWN	-2.13011	2.68411e-27		-0.945396	1.62313e-06		0.941084	1.26913e-06	jgi|Pismi2|1805698|	1805288	CE805288_700	2127	CE805288_700	jgi|Pismi2|1805288|	1805288	534	1805288	1805288	No GO	-	-
682233	jgi|Pismi2|682362|		0.348586	0.487086		0.13282	0.829231		-0.0698964	0.916004	M120ECMup	1.09381	0.00365715	x	x	682233	FLMM57DOWN	-1.37987	0.000229031		-0.280653	0.489345		0.151887	0.743995	x	682233	ECMM57DOWN	-1.59564	2.31965e-05		-0.699136	0.0674987		0.897115	0.0218699	jgi|Pismi2|682362|	682233	Pismi1.fgenesh1_kg.79_#_31_#_Locus9010v21rpkm0.28_PRE	959	Pismi1.fgenesh1_kg.79_#_31_#_Locus9010v21rpkm0.28_PRE	jgi|Pismi2|682233|	682233	50	682233	682233	No GO	-	-
29985	jgi|Pismi2|30114|		0.710767	0.0235064		0.485194	0.154419		0.883323	0.00937713	M120ECMup	2.04911	1.6517e-13	x		29985		-0.824602	0.00548445		-0.986953	0.000519579		-0.97206	0.000895609	x	29985	ECMM57DOWN	-1.05018	0.000307136		-0.814397	0.00485452		0.366282	0.290632	jgi|Pismi2|30114|	29985	Pismi1.fgenesh1_pm.72_#_4	891	Pismi1.fgenesh1_pm.72_#_4	jgi|Pismi2|29985|	29985	297	29985	29985	2175	nucleic acid binding	molecular_function
4009741	jgi|Pismi2|4010151|		0.766655	0.161448		-0.225109	0.747237		0.23721	0.722029	M120ECMup	1.06294	0.0290961	x		4009741		-0.174926	0.783422		0.98831	0.0262867		-0.158801	0.792702	x	4009741	ECMM57DOWN	-1.16669	0.0191297		0.458865	0.34403		0.137487	0.874482	jgi|Pismi2|4010151|	4009741	gw1.6.580.1	237	gw1.6.580.1	jgi|Pismi2|4009741|	4009741	79	4009741	4009741	2175	nucleic acid binding	molecular_function
4625319	jgi|Pismi2|4625729|		0.405496	0.1564		0.90964	0.000202203		0.460443	0.0880166	M120ECMup	2.91851	9.44256e-38	x	x	4625319		-0.589295	0.0179697	FLMM91UP	2.37274	4.89107e-28	FLMM120DOWN	-1.20854	4.36632e-07	x	4625319		-0.0851512	0.838076	ECMM91UP	2.42769	5.59216e-29	ECMM120UP	1.30447	9.0374e-09	jgi|Pismi2|4625729|	4625319	estExt_Genemark1.C_4_t20111	1856	estExt_Genemark1.C_4_t20111	jgi|Pismi2|4625319|	4625319	396	4625319	4625319	No GO	-	-
4365092	jgi|Pismi2|4365502|		0.957818	0.00111479		0.184354	0.620913		-0.862041	0.00354318	M120ECMup	2.11409	8.46698e-16	x	x	4365092	FLMM57UP	1.39081	2.12992e-07	FLMM91UP	3.33004	9.59079e-39		0.281496	0.373236	x	4365092		0.617342	0.0405864	ECMM91UP	1.51018	7.53683e-09	ECMM120UP	1.43777	7.75753e-08	jgi|Pismi2|4365502|	4365092	fgenesh1_kg.34_#_984_#_transcript/21987	1877	fgenesh1_kg.34_#_984_#_transcript/21987	jgi|Pismi2|4365092|	4365092	515	4365092	4365092	2744	glucan 1,3-beta-glucosidase activity	molecular_function
4275110	jgi|Pismi2|4275520|		0.778081	1.96956e-08		-0.0212202	0.935202		-0.993898	5.98287e-15	M120ECMup	1.36334	4.74641e-27	x	x	4275110	FLMM57UP	1.72753	2.10966e-41	FLMM91UP	3.68315	1.86886e-191		0.76817	9.70026e-09	x	4275110		0.928225	1.12262e-12	ECMM91UP	1.91118	7.16983e-52	ECMM120UP	1.35343	3.89255e-26	jgi|Pismi2|4275520|	4275110	fgenesh1_kg.9_#_6207_#_transcript/18047	2047	fgenesh1_kg.9_#_6207_#_transcript/18047	jgi|Pismi2|4275110|	4275110	516	4275110	4275110	2744	glucan 1,3-beta-glucosidase activity	molecular_function
4020682	jgi|Pismi2|4021092|		0.67095	0.142074		0.755611	0.0633794		0.263262	0.544233	M120ECMup	1.82846	2.42017e-07	x	x	4020682		0.239101	0.623613	FLMM91UP	1.97923	1.84102e-09		-0.0879379	0.876167	x	4020682		0.323762	0.509954	ECMM91UP	1.57154	3.05595e-06	ECMM120UP	1.06957	0.00311779	jgi|Pismi2|4021092|	4020682	gw1.1.1672.1	621	gw1.1.1672.1	jgi|Pismi2|4020682|	4020682	207	4020682	4020682	No GO	-	-
274144	jgi|Pismi2|274273|		0.0184084	0.981753		0.634788	0.166002	M91ECMup	1.2248	0.00424996	M120ECMup	1.52494	0.000207173	x		274144		0.241903	0.640504		0.483947	0.250028		-0.324201	0.509388	x	274144		0.858282	0.0609699	ECMM91UP	1.69034	2.0204e-05	ECMM120UP	1.18233	0.00598085	jgi|Pismi2|274273|	274144	Pismi1.CE149692_71	529	Pismi1.CE149692_71	jgi|Pismi2|274144|	274144	105	274144	274144	No GO	-	-
683426	jgi|Pismi2|683555|		0.892714	4.05518e-08		0.710813	1.84073e-06		0.51134	0.434192	M120ECMup	1.4241	4.38735e-25	x	x	683426	FLMM57UP	1.08833	1.53809e-12	FLMM91DOWN	-4.03363	1.47219e-37	FLMM120UP	1.33826	5.44745e-19	x	683426		0.906427	1.18166e-09	ECMM91DOWN	-4.41501	5.98608e-34	ECMM120UP	1.86966	1.40054e-39	jgi|Pismi2|683555|	683426	Pismi1.fgenesh1_kg.104_#_46_#_Locus12736v1rpkm3.75	708	Pismi1.fgenesh1_kg.104_#_46_#_Locus12736v1rpkm3.75	jgi|Pismi2|683426|	683426	166	683426	683426	No GO	-	-
102233	jgi|Pismi2|102362|		0.197687	0.107322		0.731179	1.97806e-10		0.0194452	0.944064	M120ECMup	2.74617	4.90509e-159	x	x	102233	FLMM57DOWN	-1.38056	5.90505e-38	FLMM91DOWN	-1.91493	2.25742e-67	FLMM120DOWN	-1.48259	4.08734e-45	x	102233		-0.847063	3.88984e-16	ECMM91DOWN	-2.09317	7.38584e-60	ECMM120UP	1.06589	1.38057e-28	jgi|Pismi2|102362|	102233	Pismi1.e_gw1.54.42.1	1848	Pismi1.e_gw1.54.42.1	jgi|Pismi2|102233|	102233	616	102233	102233	934	L-amino-acid oxidase activity	molecular_function
550091	jgi|Pismi2|550220|		-0.136414	0.18927		0.614999	4.08846e-14	M91ECMdow,	-1.49414	1.09244e-74	M120ECMup	1.2582	6.6042e-57	x	x	550091	FLMM57DOWN	-1.09374	3.90034e-43	FLMM91DOWN	-1.41409	7.49537e-72		-0.369858	8.74657e-06	x	550091		-0.342329	5.93586e-05	ECMM91DOWN	-2.77181	3.24542e-260	ECMM120UP	1.02475	7.37946e-38	jgi|Pismi2|550220|	550091	Pismi1.CE425639_75498	2766	Pismi1.CE425639_75498	jgi|Pismi2|550091|	550091	778	550091	550091	2290	catalytic activity	molecular_function
4167335	jgi|Pismi2|4167745|		0.507966	9.88882e-05		0.224172	0.133922		-0.359053	0.0376707	M120ECMup	1.56467	8.85578e-41	x	x	4167335		-0.62918	5.77021e-07	FLMM91DOWN	-1.28419	3.16293e-25		0.170977	0.216239	x	4167335		-0.912974	1.50889e-13	ECMM91DOWN	-2.15121	2.43642e-57	ECMM120UP	1.22768	2.84905e-25	jgi|Pismi2|4167745|	4167335	fgenesh1_kg.1_#_11639_#_transcript/18435	1951	fgenesh1_kg.1_#_11639_#_transcript/18435	jgi|Pismi2|4167335|	4167335	578	4167335	4167335	2988	phosphoglucomutase activity	molecular_function
4492971	jgi|Pismi2|4493381|		0.692947	0.0675771		0.383328	0.321961		0.61222	0.559907	M120ECMup	1.24732	0.00011017	x	x	4492971		0.809884	0.0155143	FLMM91DOWN	-4.42386	1.74548e-17		0.472553	0.182483	x	4492971		0.500264	0.1925	ECMM91DOWN	-4.50459	4.89683e-15	ECMM120UP	1.02692	0.0019564	jgi|Pismi2|4493381|	4492971	gm1.8009_g	939	gm1.8009_g	jgi|Pismi2|4492971|	4492971	313	4492971	4492971	No GO	-	-
4287982	jgi|Pismi2|4288392|		0.856265	2.20577e-36		0.579698	2.75326e-18		0.175174	0.0645077	M120ECMup	1.00694	6.89648e-55	x		4287982		0.804136	8.97863e-33		-0.456405	1.10081e-10		0.88285	8.65225e-40	x	4287982		0.527569	3.82167e-15	ECMM91DOWN	-1.1375	2.31289e-55	ECMM120UP	1.03353	1.98684e-56	jgi|Pismi2|4288392|	4287982	fgenesh1_kg.11_#_7519_#_transcript/24133	1710	fgenesh1_kg.11_#_7519_#_transcript/24133	jgi|Pismi2|4287982|	4287982	533	4287982	4287982	247	C-3 sterol dehydrogenase (C-4 sterol decarboxylase) activity	molecular_function
4245951	jgi|Pismi2|4246361|		0.232305	0.368172		-0.0258767	0.94157		-0.32674	0.165142	M120ECMup	1.06223	5.48077e-10	x	x	4245951	FLMM57UP	1.20158	9.80409e-12	FLMM91UP	1.032	3.97585e-09		0.639692	0.00062085	x	4245951		0.9434	3.27323e-07		0.472953	0.0190797	ECMM120UP	1.46962	1.32026e-16	jgi|Pismi2|4246361|	4245951	fgenesh1_kg.6_#_7561_#_Pisolithus_microcarpus_c5696	237	fgenesh1_kg.6_#_7561_#_Pisolithus_microcarpus_c5696	jgi|Pismi2|4245951|	4245951	72	4245951	4245951	No GO	-	-
441239	jgi|Pismi2|441368|		-0.298888	0.248632		-0.393724	0.0785444		-0.896419	1.95528e-05	M120ECMup	1.32956	9.29234e-12	x	x	441239		0.732846	0.000248888	FLMM91UP	1.58378	4.34408e-17		-0.066675	0.806169	x	441239		0.63801	0.00294782		0.98625	7.60601e-07	ECMM120UP	1.56177	1.51447e-15	jgi|Pismi2|441368|	441239	Pismi1.CE316787_694	1024	Pismi1.CE316787_694	jgi|Pismi2|441239|	441239	186	441239	441239	No GO	-	-
671722	jgi|Pismi2|671851|		0.349793	0.0527878		0.455968	0.00290298		-0.471693	0.00282203	M120ECMup	1.12767	1.30392e-16	x	x	671722		0.575892	0.000153398	FLMM91UP	1.77309	1.14607e-38		0.606697	5.11618e-05	x	671722		0.682068	6.05727e-06		0.951604	1.49563e-10	ECMM120UP	1.38458	1.28123e-22	jgi|Pismi2|671851|	671722	Pismi1.fgenesh1_kg.4_#_119_#_Locus11838v1rpkm4.68	802	Pismi1.fgenesh1_kg.4_#_119_#_Locus11838v1rpkm4.68	jgi|Pismi2|671722|	671722	186	671722	671722	No GO	-	-
684195	jgi|Pismi2|684324|		0.859639	0.0334893		0.0993452	0.838264		0.925827	0.0366812	M120ECMup	1.04786	0.00100772	x	x	684195	FLMM57UP	1.47631	9.77544e-06		0.0237872	0.969869		0.88428	0.0129992	x	684195		0.716013	0.0464006		0.0899751	0.851134	ECMM120UP	1.0725	0.00126962	jgi|Pismi2|684324|	684195	Pismi1.fgenesh1_kg.122_#_15_#_Locus18648v1rpkm1.32	190	Pismi1.fgenesh1_kg.122_#_15_#_Locus18648v1rpkm1.32	jgi|Pismi2|684195|	684195	52	684195	684195	No GO	-	-
676306	jgi|Pismi2|676435|		0.549378	0.0340951		-0.520431	0.0362024		-0.391985	0.166392	M120ECMup	1.1385	5.17883e-07	x	x	676306	FLMM57UP	1.32253	2.08816e-09		0.498023	0.0295675		0.451501	0.0616429	x	676306		0.252726	0.396099		-0.44334	0.0571376	ECMM120UP	1.04062	5.08653e-06	jgi|Pismi2|676435|	676306	Pismi1.fgenesh1_kg.19_#_56_#_Locus587v1rpkm270.01	3616	Pismi1.fgenesh1_kg.19_#_56_#_Locus587v1rpkm270.01	jgi|Pismi2|676306|	676306	1135	676306	676306	9823	oxidoreductase activity, acting on the CH-OH group of donors, NAD or NADP as acceptor	molecular_function
4246621	jgi|Pismi2|4247031|		0.122055	0.885877		-0.116418	0.880252		-0.00518203	1	M120ECMup	1.15586	0.0175985	x		4246621		0.706346	0.162944		-0.0219087	0.982654		0.109524	0.870113	x	4246621		0.467873	0.45885		-0.149146	0.822757	ECMM120UP	1.14333	0.0237319	jgi|Pismi2|4247031|	4246621	fgenesh1_kg.6_#_8231_#_TRINITY_DN7379_c1_g2_i7	757	fgenesh1_kg.6_#_8231_#_TRINITY_DN7379_c1_g2_i7	jgi|Pismi2|4246621|	4246621	150	4246621	4246621	No GO	-	-
91829	jgi|Pismi2|91958|		0.394586	0.52095		0.809554	0.085793		-0.653844	0.2973	M120ECMup	1.20106	0.00651447	x		91829		0.377472	0.46834		0.342112	0.476502		0.206888	0.704159	x	91829		0.79244	0.10417		-0.706318	0.16818	ECMM120UP	1.01336	0.0289665	jgi|Pismi2|91958|	91829	Pismi1.e_gw1.10.198.1	219	Pismi1.e_gw1.10.198.1	jgi|Pismi2|91829|	91829	73	91829	91829	No GO	-	-
687736	jgi|Pismi2|687865|		0.373586	0.690714		-0.350863	0.682567		0.742415	0.271158	M120ECMup	3.35518	0.0492301	x	x	687736		0.572357	0.415533	FLMM91UP	1.47535	0.00860371	FLMM120DOWN	-5.68817	3.28241e-05	x	687736		-0.152092	0.904321	ECMM91UP	1.84418	0.00116204	ECMM120DOWN	-2.70658	0.0071841	jgi|Pismi2|687865|	687736	Pismi1.fgenesh1_kg.240_#_26_#_Locus25357v1rpkm0.62	251	Pismi1.fgenesh1_kg.240_#_26_#_Locus25357v1rpkm0.62	jgi|Pismi2|687736|	687736	52	687736	687736	No GO	-	-
4324234	jgi|Pismi2|4324644|		0.683729	1.21249e-07		0.591605	5.79967e-07		-0.251842	0.0707354	M120ECMup	4.16069	0.00484604	x	x	4324234		0.859131	1.6361e-12	FLMM91UP	1.98254	2.87056e-68	FLMM120DOWN	-10.4257	1.32862e-17	x	4324234		0.767007	9.97436e-11	ECMM91UP	1.04697	7.7709e-19	ECMM120DOWN	-6.94878	2.53093e-34	jgi|Pismi2|4324644|	4324234	fgenesh1_kg.18_#_3437_#_TRINITY_DN7443_c2_g1_i13	1379	fgenesh1_kg.18_#_3437_#_TRINITY_DN7443_c2_g1_i13	jgi|Pismi2|4324234|	4324234	314	4324234	4324234	No GO	-	-
7693	jgi|Pismi2|7822|		0.102149	0.426784		-0.132227	0.19003		0.10981	0.34065	M120ECMup	3.67522	0.0181249	x	x	7693		0.984285	2.48897e-31	FLMM91UP	1.09731	6.25995e-40	FLMM120DOWN	-11.4033	5.91311e-21	x	7693		0.749908	3.04207e-17	ECMM91UP	1.10497	3.5424e-35	ECMM120DOWN	-7.8302	6.69019e-32	jgi|Pismi2|7822|	7693	Pismi1.gm1.2217_g	2592	Pismi1.gm1.2217_g	jgi|Pismi2|7693|	7693	864	7693	7693	No GO	-	-
4341886	jgi|Pismi2|4342296|		-0.0881376	0.67731		-0.530513	3.59896e-05		0.33585	0.0288078	M120ECMup	3.3537	0.0394375	x	x	4341886	FLMM57UP	1.35755	4.33453e-28		0.68924	5.53782e-08	FLMM120DOWN	-10.7773	1.0235e-18	x	4341886		0.915179	5.26181e-12	ECMM91UP	1.11323	6.43425e-17	ECMM120DOWN	-7.33544	2.30662e-22	jgi|Pismi2|4342296|	4341886	fgenesh1_kg.25_#_962_#_TRINITY_DN6585_c2_g2_i3	1437	fgenesh1_kg.25_#_962_#_TRINITY_DN6585_c2_g2_i3	jgi|Pismi2|4341886|	4341886	345	4341886	4341886	No GO	-	-
4279176	jgi|Pismi2|4279586|		-0.0834793	0.821628		-0.0382853	0.92567		0.48417	0.056611	M120ECMup	3.20038	0.0376805	x	x	4279176		0.771342	0.000374748		0.873467	2.98973e-05	FLMM120DOWN	-9.31214	5.46896e-14	x	4279176		0.816536	0.000301558	ECMM91UP	1.44112	1.02629e-11	ECMM120DOWN	-6.02829	6.36284e-24	jgi|Pismi2|4279586|	4279176	fgenesh1_kg.10_#_3923_#_transcript/12363	1587	fgenesh1_kg.10_#_3923_#_transcript/12363	jgi|Pismi2|4279176|	4279176	529	4279176	4279176	No GO	-	-
4498020	jgi|Pismi2|4498430|		0.0479509	0.896055		0.342802	0.159294	M91ECMup	1.04167	6.6075e-07	M120ECMup	3.35398	0.0406927	x	x	4498020		-0.81886	7.40642e-05		0.109957	0.643	FLMM120DOWN	-11.4418	1.09233e-20	x	4498020		-0.524009	0.0201397	ECMM91UP	1.10367	2.1571e-08	ECMM120DOWN	-8.13579	2.33963e-26	jgi|Pismi2|4498430|	4498020	gm1.13058_g	1608	gm1.13058_g	jgi|Pismi2|4498020|	4498020	536	4498020	4498020	No GO	-	-
4274023	jgi|Pismi2|4274433|		-0.721575	2.8116e-68		-0.364909	1.90353e-22		-0.246315	2.34154e-09	M120ECMup	1.82069	0.0445437	x	x	4274023		0.512135	1.65225e-44		0.631665	8.3203e-70	FLMM120DOWN	-10.7184	3.95613e-60	x	4274023		0.8688	3.23079e-97	ECMM91UP	1.10692	4.0733e-145	ECMM120DOWN	-8.17614	5.13433e-83	jgi|Pismi2|4274433|	4274023	fgenesh1_kg.9_#_5120_#_transcript/16578	2040	fgenesh1_kg.9_#_5120_#_transcript/16578	jgi|Pismi2|4274023|	4274023	616	4274023	4274023	3827	intracellular	cellular_component
4361875	jgi|Pismi2|4362285|		0.563576	0.000254392		0.534086	0.00032352		0.136953	0.636797	M120ECMup	2.34842	1.4527e-51	x	x	4361875		0.801782	1.83757e-08	FLMM91DOWN	-3.02882	9.34272e-84	FLMM120DOWN	-2.80952	1.22622e-75	x	4361875		0.772292	8.1775e-08	ECMM91DOWN	-3.45545	3.9959e-90	ECMM120DOWN	-1.02468	1.76313e-12	jgi|Pismi2|4362285|	4361875	fgenesh1_kg.32_#_1575_#_transcript/35720	1302	fgenesh1_kg.32_#_1575_#_transcript/35720	jgi|Pismi2|4361875|	4361875	348	4361875	4361875	No GO	-	-
3281251	jgi|Pismi2|3281661|		-0.179473	0.734822		-0.145915	0.77503		0.574858	0.19556	M120ECMup	1.02489	0.00697409	x	x	3281251		0.656946	0.0663692	FLMM91DOWN	-2.28417	3.27701e-12	FLMM120DOWN	-3.12766	8.93375e-21	x	3281251		0.690503	0.0704484	ECMM91DOWN	-1.52984	5.97553e-06	ECMM120DOWN	-1.9233	1.64665e-08	jgi|Pismi2|3281661|	3281251	CE2281251_3839	1300	CE2281251_3839	jgi|Pismi2|3281251|	3281251	277	3281251	3281251	No GO	-	-
677233	jgi|Pismi2|677362|		-0.201848	0.0767555		-0.121162	0.282761		0.28409	0.827616	M120ECMup	1.88102	0.0208577	x	x	677233		0.897391	1.78112e-23	FLMM91DOWN	-8.50119	1.29638e-73	FLMM120DOWN	-9.43633	6.8859e-55	x	677233		0.978077	2.43472e-26	ECMM91DOWN	-8.01525	3.50256e-40	ECMM120DOWN	-7.35346	3.29453e-80	jgi|Pismi2|677362|	677233	Pismi1.fgenesh1_kg.23_#_130_#_Locus2328v1rpkm80.15	2853	Pismi1.fgenesh1_kg.23_#_130_#_Locus2328v1rpkm80.15	jgi|Pismi2|677233|	677233	871	677233	677233	3546	transporter activity	molecular_function
159212	jgi|Pismi2|159341|		-0.35318	0.265165		-0.357969	0.21877		1.0175	0.707536	M120ECMup	3.35266	0.0419255	x	x	159212		0.807097	0.00116256	FLMM91DOWN	-11.0759	1.45249e-19	FLMM120DOWN	-12.1784	4.87912e-23	x	159212		0.802308	0.00197914	ECMM91DOWN	-9.70518	3.08443e-15	ECMM120DOWN	-8.47261	1.1991e-27	jgi|Pismi2|159341|	159212	Pismi1.CE34760_4119	1082	Pismi1.CE34760_4119	jgi|Pismi2|159212|	159212	357	159212	159212	4929	cation transport	biological_process
205500	jgi|Pismi2|205629|		0.635069	3.39941e-07		0.623491	4.98458e-07		-0.195182	0.260748	M120ECMup	1.12412	2.69333e-17	x	x	205500		-0.119385	0.420702		-0.271324	0.0316813	FLMM120DOWN	-1.57574	1.55187e-35	x	205500		-0.130962	0.420134	ECMM91DOWN	-1.10157	3.61646e-18	ECMM120DOWN	-1.08669	1.02425e-18	jgi|Pismi2|205629|	205500	Pismi1.CE81048_860	427	Pismi1.CE81048_860	jgi|Pismi2|205500|	205500	74	205500	205500	No GO	-	-
684802	jgi|Pismi2|684931|		0.196347	0.542229		0.037777	0.925287		-0.209105	0.477214	M120ECMup	3.35374	0.0406316	x	x	684802	FLMM57UP	1.09948	2.36828e-07	FLMM91UP	1.39087	1.2708e-11	FLMM120DOWN	-9.30485	5.63603e-14	x	684802		0.940908	2.37474e-05		0.985414	7.93073e-06	ECMM120DOWN	-6.14745	2.69464e-15	jgi|Pismi2|684931|	684802	Pismi1.fgenesh1_kg.133_#_15_#_Locus12241v1rpkm4.23	737	Pismi1.fgenesh1_kg.133_#_15_#_Locus12241v1rpkm4.23	jgi|Pismi2|684802|	684802	171	684802	684802	No GO	-	-
4061184	jgi|Pismi2|4061594|		0.121658	0.647986		-0.26048	0.164462		0.481424	0.0128416	M120ECMup	3.67584	0.0185348	x	x	4061184	FLMM57UP	1.23117	1.77915e-14		0.609309	0.000244061	FLMM120DOWN	-9.81226	1.34821e-15	x	4061184		0.849029	7.48971e-07		0.969075	1.64652e-08	ECMM120DOWN	-6.25807	6.55715e-20	jgi|Pismi2|4061594|	4061184	e_gw1.25.28.1	588	e_gw1.25.28.1	jgi|Pismi2|4061184|	4061184	196	4061184	4061184	No GO	-	-
606598	jgi|Pismi2|606727|		0.874131	0.0643083		0.567717	0.239266		0.485387	0.374455	M120ECMup	1.3937	0.00135635	x	x	606598		0.388553	0.417581		-0.361721	0.419522	FLMM120DOWN	-1.69786	4.17286e-05	x	606598		0.0821385	0.927758		-0.750465	0.0745437	ECMM120DOWN	-1.17829	0.00677023	jgi|Pismi2|606727|	606598	Pismi1.CE482146_737	2724	Pismi1.CE482146_737	jgi|Pismi2|606598|	606598	842	606598	606598	No GO	-	-
2427886	jgi|Pismi2|2428296|		0.497818	0.479425		0.0271057	0.995543		-0.459063	0.527998	M120ECMup	1.50615	0.025058	x	x	2427886		0.984629	0.0644292		0.716548	0.169284	FLMM120DOWN	-2.20727	0.000217095	x	2427886		0.513917	0.440892		-0.240333	0.708416	ECMM120DOWN	-1.19893	0.0468372	jgi|Pismi2|2428296|	2427886	CE1427886_3799	1888	CE1427886_3799	jgi|Pismi2|2427886|	2427886	479	2427886	2427886	6319	3-(3-hydroxy-phenyl)propionate hydroxylase activity	molecular_function
4326182	jgi|Pismi2|4326592|		0.289616	0.669248		0.689747	0.171189		0.165188	0.828256	M120ECMup	1.55245	0.0276169	x	x	4326182		0.194448	0.746095		0.178256	0.7406	FLMM120DOWN	-2.58218	1.46675e-05	x	4326182		0.59458	0.272072		0.053828	0.94453	ECMM120DOWN	-1.31935	0.0180631	jgi|Pismi2|4326592|	4326182	fgenesh1_kg.19_#_1245_#_transcript/38168	1277	fgenesh1_kg.19_#_1245_#_transcript/38168	jgi|Pismi2|4326182|	4326182	299	4326182	4326182	No GO	-	-
4181310	jgi|Pismi2|4181720|		0.513811	0.0257113		0.46744	0.0309317		0.345292	0.19113	M120ECMup	1.03682	2.42678e-05	x	x	4181310		0.734949	0.000285559		-0.0532387	0.840865	FLMM120DOWN	-2.20478	5.85327e-24	x	4181310		0.688578	0.000935619		-0.221758	0.329535	ECMM120DOWN	-1.68177	2.0656e-15	jgi|Pismi2|4181720|	4181310	fgenesh1_kg.2_#_4678_#_transcript/34977	1012	fgenesh1_kg.2_#_4678_#_transcript/34977	jgi|Pismi2|4181310|	4181310	225	4181310	4181310	No GO	-	-
4342551	jgi|Pismi2|4342961|		0.0655688	0.742271		0.43041	0.00052804		-0.301356	0.0377629	M120ECMup	1.24442	8.84007e-09	x	x	4342551		0.399487	0.00137169		0.918808	9.94387e-16	FLMM120DOWN	-3.4425	1.23977e-82	x	4342551		0.764329	3.10791e-10		0.551882	1.41003e-05	ECMM120DOWN	-2.26364	2.47388e-46	jgi|Pismi2|4342961|	4342551	fgenesh1_kg.25_#_1627_#_transcript/39117	1240	fgenesh1_kg.25_#_1627_#_transcript/39117	jgi|Pismi2|4342551|	4342551	336	4342551	4342551	7387	1-aminocyclopropane-1-carboxylate oxidase activity	molecular_function
4276876	jgi|Pismi2|4277286|		-0.16661	0.587087		-0.242729	0.314554		-0.0611546	0.862024	M120ECMup	1.08356	0.00675067	x	x	4276876		0.9794	6.72704e-07		0.374647	0.0711545	FLMM120DOWN	-3.82335	2.80662e-36	x	4276876		0.903281	1.7608e-05		0.480102	0.0313774	ECMM120DOWN	-2.57318	3.45646e-20	jgi|Pismi2|4277286|	4276876	fgenesh1_kg.10_#_1623_#_TRINITY_DN6435_c0_g1_i3	865	fgenesh1_kg.10_#_1623_#_TRINITY_DN6435_c0_g1_i3	jgi|Pismi2|4276876|	4276876	95	4276876	4276876	No GO	-	-
323925	jgi|Pismi2|324054|		0.206801	0.363385		0.213774	0.234203		0.0124255	0.97475	M120ECMup	4.09165	0.00379957	x	x	323925		0.952966	9.4192e-10		0.533095	0.00086444	FLMM120DOWN	-8.42381	9.14018e-12	x	323925		0.959939	1.8061e-09		0.338719	0.0684285	ECMM120DOWN	-4.53896	2.45444e-25	jgi|Pismi2|324054|	323925	Pismi1.CE199473_376	831	Pismi1.CE199473_376	jgi|Pismi2|323925|	323925	183	323925	323925	No GO	-	-
4547412	jgi|Pismi2|4547822|		-0.112006	0.862943		0.719769	0.0888114		0.404213	0.412354	M120ECMup	1.24109	0.00169225	x	x	4547412	FLMM57DOWN	-1.60219	1.45782e-05	FLMM91UP	2.64523	4.61183e-14	FLMM120DOWN	-2.32913	1.85565e-10	x	4547412		-0.77042	0.0674993	ECMM91UP	3.16145	1.98131e-19		-0.976035	0.0157954	jgi|Pismi2|4547822|	4547412	MIX40981_1758_52	1612	MIX40981_1758_52	jgi|Pismi2|4547412|	4547412	415	4547412	4547412	9321	integral to membrane	cellular_component
11053	jgi|Pismi2|11182|		1.06577	0.180451		0.509939	0.497169		0.142102	0.866263	M120ECMup	4.37569	0.00028319	x	x	11053		0.848336	0.24432	FLMM91UP	2.08704	0.000284427	FLMM120DOWN	-2.84874	0.0241392	x	11053		0.292501	0.751974	ECMM91UP	1.16336	0.0450885		0.461173	0.579102	jgi|Pismi2|11182|	11053	Pismi1.gm1.5577_g	540	Pismi1.gm1.5577_g	jgi|Pismi2|11053|	11053	180	11053	11053	No GO	-	-
4268259	jgi|Pismi2|4268669|		0.0750133	0.901825		0.486177	0.240194		0.492504	0.186321	M120ECMup	1.13691	0.00420966	x	x	4268259		-0.284589	0.495196	FLMM91UP	1.06977	0.000385864	FLMM120DOWN	-1.08484	0.00370193	x	4268259		0.126575	0.833366	ECMM91UP	1.48726	3.11735e-06		-0.0229479	0.996547	jgi|Pismi2|4268669|	4268259	fgenesh1_kg.8_#_7375_#_TRINITY_DN7545_c0_g1_i1	1603	fgenesh1_kg.8_#_7375_#_TRINITY_DN7545_c0_g1_i1	jgi|Pismi2|4268259|	4268259	350	4268259	4268259	No GO	-	-
3073754	jgi|Pismi2|3074164|		0.0843653	0.929008		0.459414	0.504805		0.888848	0.168606	M120ECMup	1.63387	0.00316669	x	x	3073754		-0.581077	0.335101		0.805084	0.134707	FLMM120DOWN	-1.24676	0.0234355	x	3073754		-0.206029	0.821203	ECMM91UP	1.60957	0.00180191		0.30274	0.716715	jgi|Pismi2|3074164|	3073754	CE2073754_1057	855	CE2073754_1057	jgi|Pismi2|3073754|	3073754	225	3073754	3073754	No GO	-	-
3174819	jgi|Pismi2|3175229|		0.401018	0.599146		0.153767	0.821419		0.558117	0.244712	M120ECMup	1.06857	0.0483761	x	x	3174819	FLMM57UP	1.16547	0.0191971	FLMM91UP	2.21647	2.90028e-07		-0.0330529	0.983123	x	3174819		0.918222	0.0938768	ECMM91UP	2.37357	9.97043e-08		0.634495	0.313709	jgi|Pismi2|3175229|	3174819	CE2174819_93	859	CE2174819_93	jgi|Pismi2|3174819|	3174819	175	3174819	3174819	No GO	-	-
218602	jgi|Pismi2|218731|		0.133489	0.512726		0.591189	8.49631e-05		0.349109	0.0319652	M120ECMup	1.06766	9.4179e-14	x	x	218602		-0.463327	0.00194704	FLMM91UP	1.26126	5.56666e-21		-0.67408	3.72621e-06	x	218602		-0.0056262	1	ECMM91UP	1.47688	2.57332e-27		0.260087	0.126032	jgi|Pismi2|218731|	218602	Pismi1.CE94150_402	1485	Pismi1.CE94150_402	jgi|Pismi2|218602|	218602	346	218602	218602	No GO	-	-
4251063	jgi|Pismi2|4251473|		0.252868	0.281478		0.814609	8.29839e-05		0.0891195	0.717737	M120ECMup	1.05964	8.54295e-09	x	x	4251063		-0.817372	3.83834e-05	FLMM91UP	1.52662	1.4482e-21		-0.484204	0.0125194	x	4251063		-0.255632	0.271042	ECMM91UP	1.36287	1.00098e-15		0.322565	0.129138	jgi|Pismi2|4251473|	4251063	fgenesh1_kg.7_#_1547_#_transcript/45174	1004	fgenesh1_kg.7_#_1547_#_transcript/45174	jgi|Pismi2|4251063|	4251063	288	4251063	4251063	No GO	-	-
6823	jgi|Pismi2|6952|		-0.0153575	0.994941		1.21743	0.190139		-0.73141	0.370644	M120ECMup	2.40934	0.0302479	x	x	6823		0.690722	0.54356	FLMM91UP	3.6787	1.42671e-06		-0.895482	0.492377	x	6823		1.92351	0.0636989	ECMM91UP	2.96265	0.00097888		1.52921	0.178252	jgi|Pismi2|6952|	6823	Pismi1.gm1.1347_g	354	Pismi1.gm1.1347_g	jgi|Pismi2|6823|	6823	118	6823	6823	3531	structural constituent of cell wall	molecular_function
4322732	jgi|Pismi2|4323142|		0.0264592	0.973864		0.369831	0.594336		-0.433272	0.434192	M120ECMup	1.49321	0.00204904	x	x	4322732		-0.990242	0.0530959	FLMM91UP	1.63871	4.06149e-05		-0.934796	0.0580121	x	4322732		-0.646871	0.274347	ECMM91UP	1.17898	0.00792822		0.531954	0.355217	jgi|Pismi2|4323142|	4322732	fgenesh1_kg.18_#_1935_#_TRINITY_DN7597_c8_g8_i2	410	fgenesh1_kg.18_#_1935_#_TRINITY_DN7597_c8_g8_i2	jgi|Pismi2|4322732|	4322732	101	4322732	4322732	No GO	-	-
4546856	jgi|Pismi2|4547266|		0.337684	0.647753		0.141209	0.84837		0.615422	0.234025	M120ECMup	1.4486	0.00637263	x	x	4546856		0.603	0.257499	FLMM91UP	1.33602	0.00220314		-0.558359	0.341162	x	4546856		0.406525	0.539855	ECMM91UP	1.61376	0.000362468		0.552556	0.372366	jgi|Pismi2|4547266|	4546856	MIX40425_4_31	912	MIX40425_4_31	jgi|Pismi2|4546856|	4546856	258	4546856	4546856	No GO	-	-
4344119	jgi|Pismi2|4344529|		0.490735	0.121714		0.631487	0.0332778		-0.325166	0.274178	M120ECMup	1.11835	4.48465e-05	x	x	4344119		-0.148222	0.678117	FLMM91UP	2.12395	2.47149e-20		-0.392249	0.192034	x	4344119		-0.00747045	1	ECMM91UP	1.30805	9.27111e-08		0.235367	0.517841	jgi|Pismi2|4344529|	4344119	fgenesh1_kg.26_#_641_#_TRINITY_DN7003_c0_g1_i3	651	fgenesh1_kg.26_#_641_#_TRINITY_DN7003_c0_g1_i3	jgi|Pismi2|4344119|	4344119	77	4344119	4344119	4283	electron transport	biological_process
4229576	jgi|Pismi2|4229986|		0.374686	0.0968715		0.771883	0.000169095		-0.263933	0.168119	M120ECMup	1.3288	1.9251e-11	x	x	4229576		-0.452929	0.0320769	FLMM91UP	3.92595	1.75759e-132		-0.825143	4.44763e-05	x	4229576		-0.0557314	0.876825	ECMM91UP	3.28733	1.37636e-89		0.12897	0.65634	jgi|Pismi2|4229986|	4229576	fgenesh1_kg.5_#_3727_#_TRINITY_DN7224_c0_g1_i1	824	fgenesh1_kg.5_#_3727_#_TRINITY_DN7224_c0_g1_i1	jgi|Pismi2|4229576|	4229576	229	4229576	4229576	2196	transcription factor activity	molecular_function
3097139	jgi|Pismi2|3097549|		0.269703	0.379396		0.20643	0.496533		0.226613	0.450697	M120ECMup	1.17964	4.94153e-07	x	x	3097139		-0.12683	0.67128	FLMM91UP	1.27659	2.39165e-09		-0.756612	0.00151946	x	3097139		-0.190103	0.562403	ECMM91UP	1.23349	1.80302e-08		0.153325	0.663339	jgi|Pismi2|3097549|	3097139	CE2097139_1134	1036	CE2097139_1134	jgi|Pismi2|3097139|	3097139	239	3097139	3097139	No GO	-	-
679187	jgi|Pismi2|679316|		0.591205	0.309522		0.7316	0.163885		0.371087	0.551954	M120ECMup	1.31784	0.00565325	x	x	679187		-0.562155	0.273155	FLMM91UP	1.34592	0.00223228		-0.513066	0.313497	x	679187		-0.42176	0.492741	ECMM91UP	1.1258	0.0119344		0.213566	0.775734	jgi|Pismi2|679316|	679187	Pismi1.fgenesh1_kg.41_#_32_#_Locus19076v3rpkm1.06	603	Pismi1.fgenesh1_kg.41_#_32_#_Locus19076v3rpkm1.06	jgi|Pismi2|679187|	679187	129	679187	679187	No GO	-	-
373929	jgi|Pismi2|374058|		0.546545	0.0124865		0.767365	0.000141608		-0.346725	0.15278	M120ECMup	1.19123	9.83952e-10	x	x	373929		-0.242036	0.281453	FLMM91UP	2.23588	1.61584e-33		-0.595997	0.00327934	x	373929		-0.0212166	0.972072	ECMM91UP	1.34261	9.92859e-13		0.0486911	0.907348	jgi|Pismi2|374058|	373929	Pismi1.CE249477_7899	1984	Pismi1.CE249477_7899	jgi|Pismi2|373929|	373929	482	373929	373929	23760	hyaluronan synthase activity	molecular_function
9181	jgi|Pismi2|9310|		0.337353	0.0111428		0.961669	1.25609e-16		0.746683	3.37397e-10	M120ECMup	1.47623	6.86297e-38	x		9181		-0.270605	0.0336904		0.746915	5.08357e-11		-0.590564	8.24396e-07	x	9181		0.35371	0.00522374	ECMM91UP	1.15624	1.90002e-24		0.548315	4.78729e-06	jgi|Pismi2|9310|	9181	Pismi1.gm1.3705_g	1551	Pismi1.gm1.3705_g	jgi|Pismi2|9181|	9181	517	9181	9181	3546	transporter activity	molecular_function
129366	jgi|Pismi2|129495|		0.105239	0.760136		0.590984	0.0103276		0.772917	0.000566246	M120ECMup	1.13191	2.23081e-07	x		129366		-0.14864	0.583018		0.498411	0.0170335		-0.583725	0.0102286	x	129366		0.337105	0.192962	ECMM91UP	1.16609	1.89976e-08		0.44295	0.0701791	jgi|Pismi2|129495|	129366	Pismi1.CE4914_184	893	Pismi1.CE4914_184	jgi|Pismi2|129366|	129366	160	129366	129366	No GO	-	-
92546	jgi|Pismi2|92675|		0.191599	0.357086		0.689218	0.000107331		0.396896	0.0859209	M120ECMup	1.23929	9.60107e-14	x	x	92546	FLMM57DOWN	-1.33015	2.5595e-16	FLMM91DOWN	-1.5138	4.60349e-21	FLMM120DOWN	-1.46295	6.60876e-20	x	92546		-0.832532	2.68387e-07	ECMM91DOWN	-1.3085	3.55841e-14		-0.415257	0.0177522	jgi|Pismi2|92675|	92546	Pismi1.e_gw1.11.455.1	1536	Pismi1.e_gw1.11.455.1	jgi|Pismi2|92546|	92546	512	92546	92546	3677	nucleoside:sodium symporter activity	molecular_function
4409958	jgi|Pismi2|4410368|		0.430518	5.6658e-08		0.200264	0.0168085		0.0452199	0.764942	M120ECMup	2.01675	4.10912e-134	x	x	4409958		0.323407	3.47352e-05		-0.883659	1.1793e-28	FLMM120DOWN	-1.43886	3.61621e-68	x	4409958		0.0931532	0.353743	ECMM91DOWN	-1.26896	6.44889e-47		0.147373	0.104866	jgi|Pismi2|4410368|	4409958	fgenesh1_kg.66_#_573_#_transcript/21745	1894	fgenesh1_kg.66_#_573_#_transcript/21745	jgi|Pismi2|4409958|	4409958	601	4409958	4409958	2988	phosphoglucomutase activity	molecular_function
4478998	jgi|Pismi2|4479408|		-0.0728598	0.896055		0.124109	0.828752		-0.382059	0.516403	M120ECMup	1.34598	0.000209527	x	x	4478998		-0.795164	0.0213746		-0.728752	0.0241103	FLMM120DOWN	-1.34762	8.25903e-05	x	4478998		-0.598195	0.13213	ECMM91DOWN	-1.03795	0.0126137		0.0712111	0.921751	jgi|Pismi2|4479408|	4478998	estExt_fgenesh1_pg.C_6_t10437	647	estExt_fgenesh1_pg.C_6_t10437	jgi|Pismi2|4478998|	4478998	119	4478998	4478998	No GO	-	-
4230235	jgi|Pismi2|4230645|		-0.114295	0.835941		0.606726	0.101439		0.296686	0.650423	M120ECMup	1.3271	4.79165e-05	x	x	4230235		-0.268106	0.49925	FLMM91DOWN	-1.6922	1.86746e-06		-0.454769	0.205093	x	4230235		0.452915	0.26348	ECMM91DOWN	-1.28122	0.00178893		0.986626	0.00379934	jgi|Pismi2|4230645|	4230235	fgenesh1_kg.5_#_4386_#_TRINITY_DN1321_c0_g6_i1	320	fgenesh1_kg.5_#_4386_#_TRINITY_DN1321_c0_g6_i1	jgi|Pismi2|4230235|	4230235	93	4230235	4230235	No GO	-	-
4159790	jgi|Pismi2|4160200|		0.809303	1.87258e-08		0.0938536	0.637705		0.0241264	0.933255	M120ECMup	2.04922	1.79936e-51	x	x	4159790		0.872542	3.61544e-10	FLMM91DOWN	-2.20472	1.10547e-56		-0.260612	0.0916333	x	4159790		0.157093	0.404801	ECMM91DOWN	-2.9899	3.28475e-97		0.979306	2.0482e-12	jgi|Pismi2|4160200|	4159790	fgenesh1_kg.1_#_4094_#_transcript/23977	1724	fgenesh1_kg.1_#_4094_#_transcript/23977	jgi|Pismi2|4159790|	4159790	478	4159790	4159790	3546	transporter activity	molecular_function
350242	jgi|Pismi2|350371|		0.713601	0.000198164		0.756263	1.60725e-05		-0.242046	0.538675	M120ECMup	1.07664	3.76213e-10	x	x	350242		0.674301	0.000214847	FLMM91DOWN	-1.46773	5.54984e-13		0.387361	0.0440055	x	350242		0.716962	5.44416e-05	ECMM91DOWN	-2.42337	9.08849e-23		0.750401	2.45666e-05	jgi|Pismi2|350371|	350242	Pismi1.CE225790_277	695	Pismi1.CE225790_277	jgi|Pismi2|350242|	350242	154	350242	350242	No GO	-	-
4330130	jgi|Pismi2|4330540|		0.294877	0.543214		0.639397	0.0720815		-1.14751	0.500423	M120ECMup	1.15774	0.000575716	x	x	4330130		0.29712	0.460711	FLMM91DOWN	-2.86079	4.84771e-07		-0.139082	0.753145	x	4330130		0.641641	0.0830484	ECMM91DOWN	-4.30318	0.000105954		0.723778	0.047521	jgi|Pismi2|4330540|	4330130	fgenesh1_kg.20_#_2190_#_TRINITY_DN6828_c1_g1_i14	354	fgenesh1_kg.20_#_2190_#_TRINITY_DN6828_c1_g1_i14	jgi|Pismi2|4330130|	4330130	73	4330130	4330130	No GO	-	-
4485833	jgi|Pismi2|4486243|		0.279197	0.0919541		-0.762164	2.73643e-08		0.23994	0.266508	M120ECMup	1.59778	1.02919e-32	x	x	4485833		0.803337	2.24092e-09	FLMM91DOWN	-1.83101	1.70688e-38		-0.687161	8.94142e-07	x	4485833		-0.238024	0.152414	ECMM91DOWN	-1.87026	2.00561e-35		0.631422	6.09725e-06	jgi|Pismi2|4486243|	4485833	gm1.871_g	1578	gm1.871_g	jgi|Pismi2|4485833|	4485833	526	4485833	4485833	No GO	-	-
484695	jgi|Pismi2|484824|		0.867167	3.7136e-05		0.588068	0.00631533		0.363499	0.153702	M120ECMup	1.979	3.44841e-24	x	x	484695		-0.194168	0.420119	FLMM91DOWN	-1.00507	3.34233e-07		-0.618562	0.00301062	x	484695		-0.473267	0.0353684	ECMM91DOWN	-1.50874	1.18623e-14		0.493274	0.0269831	jgi|Pismi2|484824|	484695	Pismi1.CE360243_2607	2868	Pismi1.CE360243_2607	jgi|Pismi2|484695|	484695	880	484695	484695	No GO	-	-
4228258	jgi|Pismi2|4228668|		0.285321	0.0416454		0.293061	0.0282248		-0.328852	0.0254679	M120ECMup	1.19694	1.76709e-24	x	x	4228258		-0.673386	1.6902e-08	FLMM91DOWN	-1.54854	1.60187e-40		-0.740823	5.02589e-10	x	4228258		-0.665647	3.69508e-08	ECMM91DOWN	-2.16271	3.71159e-74		0.170798	0.259588	jgi|Pismi2|4228668|	4228258	fgenesh1_kg.5_#_2409_#_transcript/9339	2508	fgenesh1_kg.5_#_2409_#_transcript/9339	jgi|Pismi2|4228258|	4228258	675	4228258	4228258	No GO	-	-
4191351	jgi|Pismi2|4191761|		0.240315	0.619589		0.676689	0.0631458		0.89469	0.0169776	M120ECMup	1.00173	0.00366672	x	x	4191351		-0.596358	0.0907635	FLMM91DOWN	-2.53099	5.01821e-16		-0.327755	0.382023	x	4191351		-0.159984	0.766227	ECMM91DOWN	-1.87661	2.74254e-09		0.433663	0.293127	jgi|Pismi2|4191761|	4191351	fgenesh1_kg.2_#_14719_#_transcript/25304	1758	fgenesh1_kg.2_#_14719_#_transcript/25304	jgi|Pismi2|4191351|	4191351	452	4191351	4191351	2196	transcription factor activity	molecular_function
4248274	jgi|Pismi2|4248684|		0.25236	0.714571		0.33541	0.575837		-0.743247	0.326698	M120ECMup	1.0462	0.0294516	x	x	4248274		-0.0204864	0.995809	FLMM91DOWN	-2.9446	9.21153e-11		-0.235949	0.667785	x	4248274		0.0625631	0.957816	ECMM91DOWN	-3.94021	9.46349e-14		0.557889	0.323498	jgi|Pismi2|4248684|	4248274	fgenesh1_kg.6_#_9884_#_TRINITY_DN514_c0_g2_i1	431	fgenesh1_kg.6_#_9884_#_TRINITY_DN514_c0_g2_i1	jgi|Pismi2|4248274|	4248274	78	4248274	4248274	No GO	-	-
158431	jgi|Pismi2|158560|		0.147907	0.854062		-0.245199	0.72064		0.858909	0.464099	M120ECMup	1.30181	0.00928823	x	x	158431		0.21248	0.729101	FLMM91DOWN	-3.48097	9.57725e-08		-0.643992	0.217357	x	158431		-0.180625	0.825931	ECMM91DOWN	-2.76997	5.72503e-05		0.509915	0.404591	jgi|Pismi2|158560|	158431	Pismi1.CE33979_42	297	Pismi1.CE33979_42	jgi|Pismi2|158431|	158431	54	158431	158431	No GO	-	-
4182831	jgi|Pismi2|4183241|		0.896977	8.54859e-09		0.550766	0.000601526		-0.628645	0.000572777	M120ECMup	1.57001	7.44225e-26	x	x	4182831		0.199899	0.256004	FLMM91DOWN	-2.0785	6.71046e-44		-0.507969	0.00140197	x	4182831		-0.146312	0.492404	ECMM91DOWN	-3.60412	1.08004e-118		0.165062	0.428508	jgi|Pismi2|4183241|	4182831	fgenesh1_kg.2_#_6199_#_transcript/2917	3334	fgenesh1_kg.2_#_6199_#_transcript/2917	jgi|Pismi2|4182831|	4182831	963	4182831	4182831	2176	DNA binding	molecular_function
11965	jgi|Pismi2|12094|		0.740896	0.00697801		-0.261112	0.409357		-0.140456	0.748451	M120ECMup	1.03947	4.67336e-05	x	x	11965		0.691174	0.00723484	FLMM91DOWN	-5.5473	3.18791e-113		-0.555049	0.0354019	x	11965		-0.310833	0.331325	ECMM91DOWN	-6.42865	1.9023e-137		-0.256478	0.450831	jgi|Pismi2|12094|	11965	Pismi1.gm1.6489_g	423	Pismi1.gm1.6489_g	jgi|Pismi2|11965|	11965	141	11965	11965	No GO	-	-
85664	jgi|Pismi2|85793|		0.187692	0.723605		0.581784	0.135208		-0.190064	0.710915	M120ECMup	1.00372	0.00506027	x	x	85664		-0.887272	0.011229	FLMM91DOWN	-1.85266	1.34466e-08		-0.518751	0.161052	x	85664		-0.49318	0.235251	ECMM91DOWN	-2.23041	7.85533e-12		0.297274	0.535613	jgi|Pismi2|85793|	85664	Pismi1.e_gw1.1.393.1	1722	Pismi1.e_gw1.1.393.1	jgi|Pismi2|85664|	85664	574	85664	85664	2176	DNA binding	molecular_function
86746	jgi|Pismi2|86875|		0.401286	0.384706		0.0636354	0.922219		0.472428	0.294969	M120ECMup	1.11128	0.00201722	x	x	86746		-0.167585	0.711985	FLMM91DOWN	-3.01484	4.03672e-20		-0.565797	0.129343	x	86746		-0.505236	0.230358	ECMM91DOWN	-2.94369	4.30817e-19		0.144192	0.812737	jgi|Pismi2|86875|	86746	Pismi1.e_gw1.2.668.1	1539	Pismi1.e_gw1.2.668.1	jgi|Pismi2|86746|	86746	513	86746	86746	2196	transcription factor activity	molecular_function
690236	jgi|Pismi2|690365|		0.199312	0.675464		-0.133656	0.811504		0.321102	0.613698	M120ECMup	1.02047	0.00344398	x	x	690236		-0.467675	0.203473	FLMM91DOWN	-1.21203	0.000529176		-0.703242	0.0413845	x	690236		-0.800644	0.0338113	ECMM91DOWN	-1.09024	0.00728832		0.117911	0.841567	jgi|Pismi2|690365|	690236	Pismi1.fgenesh1_kg.500_#_20_#_Locus18898v1rpkm1.28	412	Pismi1.fgenesh1_kg.500_#_20_#_Locus18898v1rpkm1.28	jgi|Pismi2|690236|	690236	109	690236	690236	No GO	-	-
362584	jgi|Pismi2|362713|		0.930205	4.24403e-16		0.933202	4.87255e-16		-0.104795	0.570946	M120ECMup	1.35585	2.20515e-33	x	x	362584		-0.46534	9.22868e-05	FLMM91DOWN	-1.27362	1.41417e-28		-0.427435	0.000360675	x	362584		-0.462342	0.000109716	ECMM91DOWN	-2.30862	3.01624e-83		-0.00178569	1	jgi|Pismi2|362713|	362584	Pismi1.CE238132_1189	925	Pismi1.CE238132_1189	jgi|Pismi2|362584|	362584	214	362584	362584	No GO	-	-
681296	jgi|Pismi2|681425|		0.657105	1.66961e-22		-0.0175548	0.882063		-0.538031	1.34245e-13	M120ECMup	1.27369	1.66365e-84	x	x	681296	FLMM57UP	1.37321	4.57618e-98		-0.899418	8.53936e-42		0.29576	2.06016e-05	x	681296		0.698546	8.44216e-26	ECMM91DOWN	-2.09455	7.99379e-209		0.912345	1.75211e-43	jgi|Pismi2|681425|	681296	Pismi1.fgenesh1_kg.68_#_51_#_Locus535v1rpkm287.94	2684	Pismi1.fgenesh1_kg.68_#_51_#_Locus535v1rpkm287.94	jgi|Pismi2|681296|	681296	739	681296	681296	6667	biosynthetic process	biological_process
12419	jgi|Pismi2|12548|		0.448932	0.150056		0.860765	0.00141045		-0.238897	0.510507	M120ECMup	1.29998	4.07696e-07	x	x	12419	FLMM57DOWN	-1.32597	1.63463e-07		-0.807471	0.00144208		-0.776589	0.00315745	x	12419		-0.91414	0.000575531	ECMM91DOWN	-1.4953	2.5231e-09		0.0744606	0.884765	jgi|Pismi2|12548|	12419	Pismi1.gm1.6943_g	474	Pismi1.gm1.6943_g	jgi|Pismi2|12419|	12419	158	12419	12419	7744	FMN binding	molecular_function
4196839	jgi|Pismi2|4197249|		0.423214	5.79067e-10		0.914219	1.11041e-42		0.0910771	0.396787	M120ECMup	1.42682	4.89527e-110	x		4196839		-0.426362	5.81029e-10		-0.804716	1.77115e-32		-0.271106	9.73677e-05	x	4196839		0.064643	0.489388	ECMM91DOWN	-1.13685	9.96166e-55		0.732497	4.94238e-30	jgi|Pismi2|4197249|	4196839	fgenesh1_kg.3_#_2098_#_TRINITY_DN6833_c8_g1_i7	1393	fgenesh1_kg.3_#_2098_#_TRINITY_DN6833_c8_g1_i7	jgi|Pismi2|4196839|	4196839	350	4196839	4196839	No GO	-	-
676370	jgi|Pismi2|676499|		0.698685	2.74869e-34		0.223489	0.000213891	M91ECMdow,	-1.07899	1.42509e-71	M120ECMup	1.29777	5.39797e-120	x		676370		0.854495	5.44085e-52		0.366713	1.64459e-10		0.128269	0.0427647	x	676370		0.379298	5.95476e-11	ECMM91DOWN	-1.41097	1.01739e-123		0.727355	3.48743e-38	jgi|Pismi2|676499|	676370	Pismi1.fgenesh1_kg.19_#_120_#_Locus2623v1rpkm71.99	2322	Pismi1.fgenesh1_kg.19_#_120_#_Locus2623v1rpkm71.99	jgi|Pismi2|676370|	676370	523	676370	676370	No GO	-	-
4292786	jgi|Pismi2|4293196|		0.659576	0.000238214		-0.0152285	0.977001		0.00391108	0.997298	M120ECMup	1.12923	1.08157e-11	x		4292786		0.242326	0.207227		-0.89811	2.27562e-07		-0.0462066	0.848924	x	4292786		-0.432479	0.0206685	ECMM91DOWN	-1.55377	3.7958e-17		0.423446	0.0213071	jgi|Pismi2|4293196|	4292786	fgenesh1_kg.12_#_3214_#_transcript/50326	710	fgenesh1_kg.12_#_3214_#_transcript/50326	jgi|Pismi2|4292786|	4292786	208	4292786	4292786	No GO	-	-
4546264	jgi|Pismi2|4546674|		0.841418	0.595111		0.328062	0.880219		-0.819717	NA	M120ECMup	2.12491	0.0389867	x		4546264		-0.465473	0.785488		-1.65749	0.286602		0.518594	0.702127	x	4546264		-0.97883	0.541166	ECMM91DOWN	-3.31863	0.036228		1.80209	0.10171	jgi|Pismi2|4546674|	4546264	MIX39833_10_20	1430	MIX39833_10_20	jgi|Pismi2|4546264|	4546264	405	4546264	4546264	No GO	-	-
113295	jgi|Pismi2|113424|		0.891906	0.0440307		0.571719	0.276897		0.0466699	0.959554	M120ECMup	1.24643	0.00120516	x		113295		-0.658191	0.160908		-0.215996	0.647296		0.286113	0.537849	x	113295		-0.978378	0.0237548	ECMM91DOWN	-1.06123	0.015282		0.640638	0.136213	jgi|Pismi2|113424|	113295	Pismi1.e_gw1.172.21.1	309	Pismi1.e_gw1.172.21.1	jgi|Pismi2|113295|	113295	103	113295	113295	2175	nucleic acid binding	molecular_function
1684014	jgi|Pismi2|1684424|		0.597161	0.416289		0.240701	0.769798		-0.0511177	0.970653	M120ECMup	1.74676	0.00197063	x		1684014		0.335796	0.624626		-0.936965	0.108995		-0.277645	0.686928	x	1684014		-0.0206637	1	ECMM91DOWN	-1.58524	0.0094546		0.87195	0.170024	jgi|Pismi2|1684424|	1684014	CE684014_81	623	CE684014_81	jgi|Pismi2|1684014|	1684014	119	1684014	1684014	No GO	-	-
689932	jgi|Pismi2|690061|		0.702171	2.36636e-38		0.273019	2.7957e-06		0.128579	0.0970189	M120ECMup	1.39795	7.80355e-143	x		689932		-0.149661	0.01255		-0.797408	1.40449e-46		-0.771684	1.01688e-43	x	689932		-0.578814	3.58179e-26	ECMM91DOWN	-1.371	3.9446e-123		-0.0759045	0.286229	jgi|Pismi2|690061|	689932	Pismi1.fgenesh1_kg.449_#_20_#_Locus4099v1rpkm45.18	1561	Pismi1.fgenesh1_kg.449_#_20_#_Locus4099v1rpkm45.18	jgi|Pismi2|689932|	689932	284	689932	689932	2976	peroxidase activity	molecular_function
1982187	jgi|Pismi2|1982597|		0.999982	0.114878		0.182565	0.826292		-0.702193	0.404931	M120ECMup	1.18279	0.03696	x		1982187		0.710249	0.233362		-0.0651451	0.931301		0.247365	0.715455	x	1982187		-0.107168	0.926805	ECMM91DOWN	-1.76732	0.00386131		0.430172	0.560356	jgi|Pismi2|1982597|	1982187	CE982187_1895	1283	CE982187_1895	jgi|Pismi2|1982187|	1982187	302	1982187	1982187	No GO	-	-
2183275	jgi|Pismi2|2183685|		0.93343	0.00671963		0.689321	0.0616022		0.0853664	0.867739	M120ECMup	1.17687	0.000681778	x	x	2183275		-0.66555	0.0575365	FLMM91UP	1.64343	3.63137e-08	FLMM120DOWN	-1.0538	0.00179879		2183275		-0.909659	0.00716158		0.795368	0.0105591		-0.810359	0.0193626	jgi|Pismi2|2183685|	2183275	CE1183275_1367	1765	CE1183275_1367	jgi|Pismi2|2183275|	2183275	425	2183275	2183275	2983	phosphatidylserine decarboxylase activity	molecular_function
4339015	jgi|Pismi2|4339425|		0.218983	0.632945		-0.323956	0.313224		0.753854	0.0868568	M120ECMup	1.21897	0.00144002	x	x	4339015	FLMM57UP	1.2393	7.01632e-06		-0.614829	0.0655247	FLMM120DOWN	-1.25153	0.000419015		4339015		0.696361	0.0309674		-0.0799584	0.862993		-0.251545	0.598981	jgi|Pismi2|4339425|	4339015	fgenesh1_kg.24_#_36_#_transcript/40258	877	fgenesh1_kg.24_#_36_#_transcript/40258	jgi|Pismi2|4339015|	4339015	235	4339015	4339015	No GO	-	-
2114180	jgi|Pismi2|2114590|		0.160318	0.510618		0.806353	0.000351028		0.782148	0.000841494	M120ECMup	1.1233	4.65577e-08	x	x	2114180	FLMM57DOWN	-1.27613	2.38173e-10		-0.893734	1.14963e-06	FLMM120DOWN	-1.28361	1.68604e-11		2114180		-0.630097	0.00128373		-0.271905	0.201168		-0.320631	0.141574	jgi|Pismi2|2114590|	2114180	CE1114180_406	1091	CE1114180_406	jgi|Pismi2|2114180|	2114180	235	2114180	2114180	No GO	-	-
265357	jgi|Pismi2|265486|		0.267425	0.0202988		0.429316	2.45068e-05		0.174362	0.166647	M120ECMup	1.12821	1.97288e-26	x	x	265357		0.327623	0.0015133		0.742456	8.97034e-15	FLMM120DOWN	-1.27443	4.0058e-35		265357		0.489514	1.34885e-06		0.649392	6.34854e-11		-0.413651	0.000117025	jgi|Pismi2|265486|	265357	Pismi1.CE140905_1583	1262	Pismi1.CE140905_1583	jgi|Pismi2|265357|	265357	356	265357	265357	No GO	-	-
4313775	jgi|Pismi2|4314185|		-0.25801	0.318417		-0.351727	0.123377		0.0345833	0.923215	M120ECMup	1.12196	1.48039e-08	x	x	4313775		-0.88447	6.5507e-06		-0.629067	0.00128006	FLMM120DOWN	-1.83472	6.86919e-22		4313775		-0.978187	8.62359e-07		-0.336474	0.103348		-0.454751	0.0397127	jgi|Pismi2|4314185|	4313775	fgenesh1_kg.16_#_1292_#_transcript/14436	2204	fgenesh1_kg.16_#_1292_#_transcript/14436	jgi|Pismi2|4313775|	4313775	553	4313775	4313775	No GO	-	-
182859	jgi|Pismi2|182988|		0.561369	0.309522		0.638481	0.246054		-0.601988	0.290128	M120ECMup	1.59054	0.00575092	x	x	182859		-0.510994	0.328593		0.965426	0.0192484	FLMM120DOWN	-1.92051	0.000248039		182859		-0.433882	0.453234		-0.197931	0.720016		-0.891337	0.0863198	jgi|Pismi2|182988|	182859	Pismi1.CE58407_517	773	Pismi1.CE58407_517	jgi|Pismi2|182859|	182859	148	182859	182859	No GO	-	-
4225234	jgi|Pismi2|4225644|		0.315481	0.699219		0.151464	0.867463		0.146932	0.885383	M120ECMup	1.56021	0.0243185	x	x	4225234		-0.221591	0.761842		-0.625458	0.279805	FLMM120DOWN	-2.24945	0.000269401		4225234		-0.385609	0.626523		-0.794008	0.193743		-1.00473	0.123655	jgi|Pismi2|4225644|	4225234	fgenesh1_kg.4_#_11674_#_TRINITY_DN446_c0_g1_i1	458	fgenesh1_kg.4_#_11674_#_TRINITY_DN446_c0_g1_i1	jgi|Pismi2|4225234|	4225234	123	4225234	4225234	No GO	-	-
689316	jgi|Pismi2|689445|		0.100971	0.896055		0.163955	0.798799		0.310142	0.611887	M120ECMup	1.07787	0.0382345	x	x	689316		0.634127	0.171436		0.495931	0.266249	FLMM120DOWN	-1.57728	0.000691073		689316		0.697111	0.167006		0.705102	0.117507		-0.600378	0.283603	jgi|Pismi2|689445|	689316	Pismi1.fgenesh1_kg.380_#_9_#_Pisolithus_microcarpus_c3215	700	Pismi1.fgenesh1_kg.380_#_9_#_Pisolithus_microcarpus_c3215	jgi|Pismi2|689316|	689316	91	689316	689316	No GO	-	-
4290167	jgi|Pismi2|4290577|		0.412184	0.419793		0.144881	0.806869		0.117232	0.852683	M120ECMup	1.07587	0.00978946	x	x	4290167		0.00633236	1		0.354002	0.388042	FLMM120DOWN	-1.12009	0.0048559		4290167		-0.26097	0.644879		0.0590502	0.916939		-0.456408	0.355133	jgi|Pismi2|4290577|	4290167	fgenesh1_kg.12_#_595_#_transcript/19430	1976	fgenesh1_kg.12_#_595_#_transcript/19430	jgi|Pismi2|4290167|	4290167	545	4290167	4290167	No GO	-	-
4069507	jgi|Pismi2|4069917|		0.0559451	0.945082		0.72519	0.119909		0.0908007	0.914391	M120ECMup	1.40142	0.0235551	x	x	4069507		0.250406	0.645352		-0.00312726	1	FLMM120DOWN	-1.91819	0.000387221		4069507		0.919651	0.0517313		0.0317283	0.978705		-0.572718	0.36127	jgi|Pismi2|4069917|	4069507	e_gw1.66.19.1	1248	e_gw1.66.19.1	jgi|Pismi2|4069507|	4069507	416	4069507	4069507	9320	membrane	cellular_component
672375	jgi|Pismi2|672504|		0.302893	0.184575		0.841033	6.65032e-06		0.0453753	0.887743	M120ECMup	1.17587	1.10611e-10	x	x	672375		-0.92084	4.20556e-07		-0.419082	0.0240287	FLMM120DOWN	-1.06762	3.76891e-09		672375		-0.3827	0.0675414		-0.6766	0.000213712		-0.194641	0.43289	jgi|Pismi2|672504|	672375	Pismi1.fgenesh1_kg.5_#_340_#_Locus9048v1rpkm10.69	2084	Pismi1.fgenesh1_kg.5_#_340_#_Locus9048v1rpkm10.69	jgi|Pismi2|672375|	672375	459	672375	672375	2290	catalytic activity	molecular_function
206107	jgi|Pismi2|206236|		0.252203	0.510863		0.458963	0.159988		0.128754	0.773854	M120ECMup	1.05462	0.000438122	x	x	206107		-0.425565	0.167519		-0.114904	0.729111	FLMM120DOWN	-1.09537	0.000131235		206107		-0.218806	0.580589		-0.238353	0.458124		-0.292953	0.434659	jgi|Pismi2|206236|	206107	Pismi1.CE81655_174	624	Pismi1.CE81655_174	jgi|Pismi2|206107|	206107	141	206107	206107	No GO	-	-
4314376	jgi|Pismi2|4314786|		-0.35131	0.279832		0.322443	0.340759		0.189836	0.598469	M120ECMup	1.02177	0.000246918	x	x	4314376		-0.862827	0.00110321		0.194874	0.462161	FLMM120DOWN	-1.17312	6.26284e-06		4314376		-0.189074	0.633052		0.73602	0.00536189		0.199968	0.607682	jgi|Pismi2|4314786|	4314376	fgenesh1_kg.16_#_1893_#_TRINITY_DN7213_c4_g1_i2	564	fgenesh1_kg.16_#_1893_#_TRINITY_DN7213_c4_g1_i2	jgi|Pismi2|4314376|	4314376	67	4314376	4314376	No GO	-	-
4175007	jgi|Pismi2|4175417|		-0.137742	0.87006		0.0414195	0.976959		0.601748	0.328179	M120ECMup	1.5866	0.00420465	x	x	4175007		0.11939	0.866193		0.182314	0.745308	FLMM120DOWN	-1.46193	0.00599759		4175007		0.298552	0.686522		0.921804	0.0654313		0.26241	0.740035	jgi|Pismi2|4175417|	4175007	fgenesh1_kg.1_#_19311_#_transcript/13255	1809	fgenesh1_kg.1_#_19311_#_transcript/13255	jgi|Pismi2|4175007|	4175007	591	4175007	4175007	No GO	-	-
2938994	jgi|Pismi2|2939404|		0.232649	0.727958		0.5265	0.316499		0.579445	0.305238	M120ECMup	1.21941	0.00805167	x	x	2938994		-0.633567	0.182079		-0.728541	0.0978308	FLMM120DOWN	-1.21096	0.00638828		2938994		-0.339716	0.578942		-0.381746	0.424622		-0.224197	0.748293	jgi|Pismi2|2939404|	2938994	CE1938994_1064	560	CE1938994_1064	jgi|Pismi2|2938994|	2938994	108	2938994	2938994	No GO	-	-
686448	jgi|Pismi2|686577|		0.596963	0.140581		0.879886	0.0214741		0.412923	0.349507	M120ECMup	1.76742	2.80647e-06	x	x	686448		-0.470255	0.239562		0.5274	0.121666	FLMM120DOWN	-1.30443	0.000581729		686448		-0.187332	0.720857		0.343361	0.351578		-0.133975	0.824385	jgi|Pismi2|686577|	686448	Pismi1.fgenesh1_kg.178_#_26_#_FWMTHQO01EQ4PU	345	Pismi1.fgenesh1_kg.178_#_26_#_FWMTHQO01EQ4PU	jgi|Pismi2|686448|	686448	99	686448	686448	No GO	-	-
4167447	jgi|Pismi2|4167857|		-0.176167	0.665164		0.0575359	0.899524		-0.17836	0.640865	M120ECMup	1.05198	0.000495949	x	x	4167447		0.355544	0.215858		0.731252	0.00321855	FLMM120DOWN	-1.16667	3.49863e-05		4167447		0.589247	0.049037		0.729059	0.00908744		0.0614709	0.922153	jgi|Pismi2|4167857|	4167447	fgenesh1_kg.1_#_11751_#_TRINITY_DN4510_c0_g1_i1	576	fgenesh1_kg.1_#_11751_#_TRINITY_DN4510_c0_g1_i1	jgi|Pismi2|4167447|	4167447	99	4167447	4167447	No GO	-	-
4491051	jgi|Pismi2|4491461|		0.831011	6.876e-14		0.16591	0.211138		-0.564106	1.16625e-06	M120ECMup	1.06605	7.92753e-23	x	x	4491051	FLMM57UP	1.09518	2.73228e-24	FLMM91UP	2.19938	1.87174e-96		0.123694	0.33604		4491051		0.430075	0.00019167		0.804267	9.02471e-14		0.358735	0.00241737	jgi|Pismi2|4491461|	4491051	gm1.6089_g	444	gm1.6089_g	jgi|Pismi2|4491051|	4491051	148	4491051	4491051	No GO	-	-
4343518	jgi|Pismi2|4343928|		0.793351	0.0131705		0.426581	0.219763		0.0770671	0.853143	M120ECMup	1.03889	0.000124367	x	x	4343518		0.174346	0.651885	FLMM91UP	1.66113	9.00749e-11		0.394921	0.21197		4343518		-0.192424	0.645922		0.944842	0.000438759		0.640459	0.0287996	jgi|Pismi2|4343928|	4343518	fgenesh1_kg.26_#_40_#_TRINITY_DN6912_c0_g1_i13	1488	fgenesh1_kg.26_#_40_#_TRINITY_DN6912_c0_g1_i13	jgi|Pismi2|4343518|	4343518	428	4343518	4343518	No GO	-	-
410730	jgi|Pismi2|410859|		0.15276	0.768789		0.564148	0.0817375		-0.721145	0.0656861	M120ECMup	1.34469	6.76165e-05	x	x	410730		0.549319	0.0993325	FLMM91UP	1.05758	0.000235816		-0.612583	0.0900034		410730		0.960707	0.00291515		0.183673	0.664858		0.579343	0.119177	jgi|Pismi2|410859|	410730	Pismi1.CE286278_47	581	Pismi1.CE286278_47	jgi|Pismi2|410730|	410730	105	410730	410730	No GO	-	-
681391	jgi|Pismi2|681520|		0.760514	0.0516266		0.362444	0.39087		0.113651	0.836622	M120ECMup	1.22286	0.00043822	x	x	681391		0.535726	0.148808	FLMM91UP	1.05667	0.00145656		0.0315898	0.962446		681391		0.137656	0.81209		0.409808	0.255899		0.493932	0.231882	jgi|Pismi2|681520|	681391	Pismi1.fgenesh1_kg.68_#_146_#_Locus14320v3rpkm0.92	400	Pismi1.fgenesh1_kg.68_#_146_#_Locus14320v3rpkm0.92	jgi|Pismi2|681391|	681391	56	681391	681391	No GO	-	-
27312	jgi|Pismi2|27441|		0.704259	0.000228731		0.795341	1.45382e-05		-0.0977454	0.721548	M120ECMup	1.21603	1.0335e-11	x	x	27312		0.110741	0.633433	FLMM91UP	1.07386	6.36569e-10		-0.309714	0.118738		27312		0.201823	0.394794		0.271851	0.155224		0.202052	0.399654	jgi|Pismi2|27441|	27312	Pismi1.fgenesh1_pm.7_#_47	4077	Pismi1.fgenesh1_pm.7_#_47	jgi|Pismi2|27312|	27312	1359	27312	27312	2450	ATP-dependent DNA helicase activity	molecular_function
4284471	jgi|Pismi2|4284881|		0.312854	0.186505		0.672217	0.000729885		0.263806	0.281126	M120ECMup	1.09502	8.93181e-09	x	x	4284471		-0.526393	0.00781069	FLMM91UP	1.04263	1.13453e-08		-0.717655	0.000208724		4284471		-0.16703	0.532673		0.993582	7.18045e-08		0.0645112	0.85999	jgi|Pismi2|4284881|	4284471	fgenesh1_kg.11_#_4008_#_transcript/5745	2871	fgenesh1_kg.11_#_4008_#_transcript/5745	jgi|Pismi2|4284471|	4284471	759	4284471	4284471	No GO	-	-
1762801	jgi|Pismi2|1763211|		0.750543	0.126729		0.323493	0.5272		-0.0173822	0.986111	M120ECMup	1.12426	0.0130126	x	x	1762801		0.680376	0.124009	FLMM91UP	1.48983	7.69461e-05		-0.361669	0.475178		1762801		0.253325	0.667676		0.721909	0.0785805		0.0120441	1	jgi|Pismi2|1763211|	1762801	CE762801_61	402	CE762801_61	jgi|Pismi2|1762801|	1762801	79	1762801	1762801	No GO	-	-
4462932	jgi|Pismi2|4463342|		0.3113	0.022072		0.928764	3.63364e-15		0.795277	5.54923e-10	M120ECMup	1.07674	2.64338e-20	x	x	4462932		-0.530802	1.15542e-05	FLMM91DOWN	-1.0974	8.26774e-21		-0.402792	0.00109597		4462932		0.0866613	0.628077		-0.613422	3.69362e-07		0.362646	0.00453833	jgi|Pismi2|4463342|	4462932	fgenesh1_pm.6_#_331	1875	fgenesh1_pm.6_#_331	jgi|Pismi2|4462932|	4462932	625	4462932	4462932	111	imidazoleglycerol-phosphate synthase activity	molecular_function
486647	jgi|Pismi2|486776|		0.295866	0.431091		0.750557	0.011865		0.62717	0.0628929	M120ECMup	1.00998	0.000425262	x	x	486647		-0.86339	0.00227204	FLMM91DOWN	-1.16954	1.59408e-05		-0.708039	0.0139758		486647		-0.408699	0.227568		-0.838236	0.00260168		0.00607043	1	jgi|Pismi2|486776|	486647	Pismi1.CE362195_286	1335	Pismi1.CE362195_286	jgi|Pismi2|486647|	486647	299	486647	486647	No GO	-	-
4263156	jgi|Pismi2|4263566|		0.492193	3.22893e-05		-0.573834	2.07842e-07		0.224894	0.131798	M120ECMup	1.15554	3.00403e-26	x	x	4263156	FLMM57UP	1.1373	2.13198e-26		-0.132404	0.283929		-0.163358	0.199162		4263156		0.0712734	0.683312		-0.399703	0.000745261		0.499988	1.14535e-05	jgi|Pismi2|4263566|	4263156	fgenesh1_kg.8_#_2272_#_transcript/33360	1364	fgenesh1_kg.8_#_2272_#_transcript/33360	jgi|Pismi2|4263156|	4263156	389	4263156	4263156	No GO	-	-
30492	jgi|Pismi2|30621|		0.0895679	0.839055		0.63217	0.059643		0.317987	0.389924	M120ECMup	1.06009	0.000193388	x	x	30492	FLMM57DOWN	-1.09392	0.000148349		-0.0749175	0.818484		-0.877369	0.00154556		30492		-0.551321	0.0789584		0.153502	0.6406		0.0931486	0.852296	jgi|Pismi2|30621|	30492	Pismi1.fgenesh1_pm.123_#_1	975	Pismi1.fgenesh1_pm.123_#_1	jgi|Pismi2|30492|	30492	325	30492	30492	No GO	-	-
374956	jgi|Pismi2|375085|		-0.0816502	0.700869		0.404112	0.00515026		-0.0191149	0.942202	M120ECMup	1.16277	1.03926e-18			374956		-0.106228	0.525661		-0.328282	0.0167767		-0.352148	0.0131903		374956		0.379535	0.0100018		-0.265746	0.0658323		0.892272	2.4453e-11	jgi|Pismi2|375085|	374956	Pismi1.CE250504_6112	1488	Pismi1.CE250504_6112	jgi|Pismi2|374956|	374956	381	374956	374956	No GO	-	-
4234381	jgi|Pismi2|4234791|		0.0685371	0.897534		0.813094	0.00960809		0.398343	0.304036	M120ECMup	1.20419	6.2127e-05			4234381		-0.0255523	0.971108		-0.0586604	0.884102		-0.288728	0.396179		4234381		0.719005	0.0263318		0.271145	0.411761		0.84692	0.00719172	jgi|Pismi2|4234791|	4234381	fgenesh1_kg.5_#_8532_#_transcript/7454	2718	fgenesh1_kg.5_#_8532_#_transcript/7454	jgi|Pismi2|4234381|	4234381	760	4234381	4234381	2290	catalytic activity	molecular_function
4198407	jgi|Pismi2|4198817|		-0.172094	0.71658		0.171832	0.695771		0.165802	0.717818	M120ECMup	1.01071	0.0014055			4198407		-0.385069	0.262606		-0.2737	0.411403		-0.349043	0.308351		4198407		-0.0411434	0.960382		0.0641959	0.876962		0.833756	0.0107555	jgi|Pismi2|4198817|	4198407	fgenesh1_kg.3_#_3666_#_transcript/19075	1724	fgenesh1_kg.3_#_3666_#_transcript/19075	jgi|Pismi2|4198407|	4198407	462	4198407	4198407	5250	signal transduction	biological_process
146262	jgi|Pismi2|146391|		0.653632	0.00132846		0.776293	3.20031e-05		-0.276774	0.314166	M120ECMup	1.02056	1.2047e-08			146262		0.366779	0.0745542		0.258856	0.19695		0.386045	0.0539757		146262		0.48944	0.01321		-0.67155	0.00124224		0.75297	4.91685e-05	jgi|Pismi2|146391|	146262	Pismi1.CE21810_95	420	Pismi1.CE21810_95	jgi|Pismi2|146262|	146262	99	146262	146262	No GO	-	-
26026	jgi|Pismi2|26155|		0.563663	3.15565e-05		0.497381	0.00020598		0.144295	0.417023	M120ECMup	1.51772	4.63523e-34			26026		0.120481	0.440163		0.215584	0.110227		-0.301137	0.0287996		26026		0.0541992	0.810545		-0.203785	0.138357		0.652922	5.18282e-07	jgi|Pismi2|26155|	26026	Pismi1.fgenesh1_pm.1_#_93	3381	Pismi1.fgenesh1_pm.1_#_93	jgi|Pismi2|26026|	26026	1127	26026	26026	2663	insulysin activity	molecular_function
2096546	jgi|Pismi2|2096956|		0.168512	0.649251		0.724058	0.00621988		0.004732	0.997643	M120ECMup	1.06083	1.29501e-05			2096546		-0.251986	0.395995		0.225167	0.387167		-0.260965	0.349865		2096546		0.30356	0.327541		0.0613864	0.865224		0.631351	0.0157954	jgi|Pismi2|2096956|	2096546	CE1096546_361	756	CE1096546_361	jgi|Pismi2|2096546|	2096546	165	2096546	2096546	No GO	-	-
186402	jgi|Pismi2|186531|		0.70568	0.0119404		0.791712	0.00485221		0.649525	0.0347277	M120ECMup	1.71934	4.67526e-12			186402		-0.27309	0.387756		0.16068	0.585818		-0.403961	0.164607		186402		-0.187057	0.607593		0.104526	0.745283		0.609701	0.0205696	jgi|Pismi2|186531|	186402	Pismi1.CE61950_38	593	Pismi1.CE61950_38	jgi|Pismi2|186402|	186402	113	186402	186402	No GO	-	-
103213	jgi|Pismi2|103342|		0.226754	0.00320125		0.494891	1.9313e-12		0.615849	6.44589e-17	M120ECMup	1.04854	2.31211e-55			103213		-0.413536	3.57869e-09		-0.713544	2.09593e-25		-0.221853	0.00225796		103213		-0.145399	0.0733447		-0.324449	6.18952e-06		0.599933	1.31786e-18	jgi|Pismi2|103342|	103213	Pismi1.e_gw1.61.60.1	1332	Pismi1.e_gw1.61.60.1	jgi|Pismi2|103213|	103213	444	103213	103213	4977	amino acid transport	biological_process
14765	jgi|Pismi2|14894|		0.219112	0.438622		0.284416	0.362136		0.700187	0.0199862	M120ECMup	1.09998	7.73813e-08			14765		-0.87559	0.000173273		-0.913462	4.11349e-05		-0.359217	0.112232		14765		-0.810286	0.000575531		-0.432388	0.0860311		0.521648	0.0184864	jgi|Pismi2|14894|	14765	Pismi1.gm1.9289_g	432	Pismi1.gm1.9289_g	jgi|Pismi2|14765|	14765	144	14765	14765	No GO	-	-
644792	jgi|Pismi2|644921|		0.180617	0.379007		0.755897	7.06032e-07		-0.0166924	0.95838	M120ECMup	1.27565	8.42357e-18			644792		-0.0400711	0.862554		-0.79128	1.01278e-07		-0.655318	1.88387e-05		644792		0.535209	0.00072723		-0.98859	5.63058e-11		0.439712	0.00716191	jgi|Pismi2|644921|	644792	Pismi1.MIX17691_1263_27	1491	Pismi1.MIX17691_1263_27	jgi|Pismi2|644792|	644792	442	644792	644792	No GO	-	-
504008	jgi|Pismi2|504137|		0.33732	0.0698227		0.406664	0.0174969		-0.35718	0.0616852	M120ECMup	1.12002	5.05987e-13			504008		0.0369723	0.882389		0.407114	0.010002		-0.367996	0.0275978		504008		0.106316	0.656997		-0.287385	0.0836334		0.414701	0.015982	jgi|Pismi2|504137|	504008	Pismi1.CE379556_3239	1550	Pismi1.CE379556_3239	jgi|Pismi2|504008|	504008	468	504008	504008	No GO	-	-
9140	jgi|Pismi2|9269|		0.335356	0.00472227		0.949513	3.31448e-19		0.238195	0.0857728	M120ECMup	1.05314	1.26128e-23			9140		-0.391215	0.00044513		-0.349486	0.00127147		-0.398891	0.000321882		9140		0.222943	0.0701251		-0.446647	6.07552e-05		0.318892	0.00581232	jgi|Pismi2|9269|	9140	Pismi1.gm1.3664_g	1710	Pismi1.gm1.3664_g	jgi|Pismi2|9140|	9140	570	9140	9140	287	ferric-chelate reductase activity	molecular_function
1349252	jgi|Pismi2|1349662|		0.471615	0.00146813		0.886449	5.20806e-11		0.385226	0.0188902	M120ECMup	1.21492	2.39854e-19			1349252		-0.0421272	0.838008		0.107013	0.491445		-0.436518	0.00254259		1349252		0.372707	0.0109054		0.020624	0.923675		0.306789	0.0451151	jgi|Pismi2|1349662|	1349252	CE349252_1414	1542	CE349252_1414	jgi|Pismi2|1349252|	1349252	316	1349252	1349252	No GO	-	-
4183220	jgi|Pismi2|4183630|		0.409861	0.000103742		0.651224	1.82594e-10		0.142037	0.317766	M120ECMup	1.11781	1.55779e-30			4183220		-0.519992	3.39392e-07		-0.427526	1.93698e-05		-0.403985	8.31854e-05		4183220		-0.278629	0.0109057		-0.695349	1.52021e-11		0.303964	0.00440434	jgi|Pismi2|4183630|	4183220	fgenesh1_kg.2_#_6588_#_transcript/42497	1112	fgenesh1_kg.2_#_6588_#_transcript/42497	jgi|Pismi2|4183220|	4183220	269	4183220	4183220	10376	calmodulin-lysine N-methyltransferase activity	molecular_function
673948	jgi|Pismi2|674077|		0.3624	8.76927e-09		0.582565	3.47089e-21		-0.192275	0.0139639	M120ECMup	1.13749	1.59146e-71			673948		-0.228017	0.000429612		0.0326897	0.658376		-0.964869	3.46115e-53		673948		-0.00785197	0.96333		-0.521985	1.77084e-15		-0.189782	0.00521126	jgi|Pismi2|674077|	673948	Pismi1.fgenesh1_kg.9_#_181_#_Locus7409v2rpkm11.55	1056	Pismi1.fgenesh1_kg.9_#_181_#_Locus7409v2rpkm11.55	jgi|Pismi2|673948|	673948	191	673948	673948	No GO	-	-
685696	jgi|Pismi2|685825|		0.167439	0.632076		0.495173	0.0559382		0.47915	0.0936868	M120ECMup	1.12801	1.72693e-06			685696		-0.0111309	0.995379		0.156024	0.556256		-0.449865	0.0744086		685696		0.316603	0.277059		0.467735	0.055088		0.510708	0.0510803	jgi|Pismi2|685825|	685696	Pismi1.fgenesh1_kg.155_#_13_#_Locus15246v1rpkm2.17	615	Pismi1.fgenesh1_kg.155_#_13_#_Locus15246v1rpkm2.17	jgi|Pismi2|685696|	685696	84	685696	685696	No GO	-	-
350383	jgi|Pismi2|350512|		-0.0321376	0.949338		0.657375	0.0244509		0.272259	0.455311	M120ECMup	1.1171	4.93468e-05			350383		-0.206462	0.532344		0.55897	0.0380201		-0.56051	0.050228		350383		0.48305	0.125104		0.863366	0.0012727		0.588729	0.0515939	jgi|Pismi2|350512|	350383	Pismi1.CE225931_539	1192	Pismi1.CE225931_539	jgi|Pismi2|350383|	350383	327	350383	350383	No GO	-	-
4124375	jgi|Pismi2|4124785|		-0.265032	0.694395		0.150714	0.816268		0.5443	0.34065	M120ECMup	1.45118	0.00144866			4124375		0.22765	0.669259		0.0330829	0.959		-0.803974	0.0892463		4124375		0.643396	0.226775		0.842416	0.073787		0.912238	0.0624894	jgi|Pismi2|4124785|	4124375	fgenesh1_pg.6_#_471	519	fgenesh1_pg.6_#_471	jgi|Pismi2|4124375|	4124375	173	4124375	4124375	No GO	-	-
3361552	jgi|Pismi2|3361962|		0.183593	0.603524		0.0675222	0.868226		-0.294418	0.358622	M120ECMup	1.02617	2.7804e-05			3361552		-0.467158	0.0714672		0.421886	0.0862704		-0.414275	0.11152		3361552		-0.583229	0.0287439		-0.0561252	0.862965		0.428303	0.127906	jgi|Pismi2|3361962|	3361552	CE2361552_1401	1205	CE2361552_1401	jgi|Pismi2|3361552|	3361552	349	3361552	3361552	No GO	-	-
271967	jgi|Pismi2|272096|		0.673867	0.0340909		0.77279	0.00392326		0.631639	0.0579939	M120ECMup	1.04055	0.000150526			271967		0.659644	0.0218748		0.416391	0.148495		0.0998091	0.789981		271967		0.758566	0.00564795		0.374163	0.210059		0.466494	0.133237	jgi|Pismi2|272096|	271967	Pismi1.CE147515_77	484	Pismi1.CE147515_77	jgi|Pismi2|271967|	271967	107	271967	271967	No GO	-	-
273794	jgi|Pismi2|273923|		0.0892442	0.928291		0.642376	0.319568		-0.0563246	0.960545	M120ECMup	1.29951	0.0238802			273794		0.150379	0.851042		0.340297	0.574498		-0.288141	0.668078		273794		0.703511	0.293959		0.194728	0.787542		0.922127	0.141574	jgi|Pismi2|273923|	273794	Pismi1.CE149342_6649	1023	Pismi1.CE149342_6649	jgi|Pismi2|273794|	273794	218	273794	273794	No GO	-	-
4273350	jgi|Pismi2|4273760|		0.258064	0.508275		0.757259	0.0124027		0.286767	0.45532	M120ECMup	1.01523	0.000402443			4273350		-0.967203	0.000659716		-0.257318	0.398182		-0.279543	0.380932		4273350		-0.468009	0.158319		-0.228616	0.468368		0.477625	0.144366	jgi|Pismi2|4273760|	4273350	fgenesh1_kg.9_#_4447_#_TRINITY_DN7370_c7_g4_i3	498	fgenesh1_kg.9_#_4447_#_TRINITY_DN7370_c7_g4_i3	jgi|Pismi2|4273350|	4273350	103	4273350	4273350	No GO	-	-
4229825	jgi|Pismi2|4230235|		-0.302551	0.489402		0.40205	0.293217		0.201243	0.666416	M120ECMup	1.08191	0.000934866			4229825		-0.730141	0.0266546		-0.917209	0.00324544		-0.867782	0.00755112		4229825		-0.0255393	0.985375		-0.413414	0.217223		0.516681	0.168578	jgi|Pismi2|4230235|	4229825	fgenesh1_kg.5_#_3976_#_transcript/578	4382	fgenesh1_kg.5_#_3976_#_transcript/578	jgi|Pismi2|4229825|	4229825	1249	4229825	4229825	5344	small GTPase mediated signal transduction	biological_process
4125541	jgi|Pismi2|4125951|		0.418997	0.618806		0.426287	0.576072		1.04446	0.138404	M120ECMup	1.2276	0.0473675			4125541		0.425569	0.541276		0.00821136	1		0.0977947	0.914695		4125541		0.432859	0.598262		0.633674	0.303275		0.906398	0.179349	jgi|Pismi2|4125951|	4125541	fgenesh1_pg.8_#_484	1182	fgenesh1_pg.8_#_484	jgi|Pismi2|4125541|	4125541	394	4125541	4125541	No GO	-	-
16316	jgi|Pismi2|16445|		0.290208	0.225738		0.280116	0.239787		0.497223	0.0204711	M120ECMup	1.01803	9.59915e-08			16316		-0.593271	0.00292272		0.620364	0.000725818		-0.450894	0.0249395		16316		-0.603363	0.00316807		0.827379	7.96161e-06		0.276933	0.235117	jgi|Pismi2|16445|	16316	Pismi1.gm1.10840_g	1749	Pismi1.gm1.10840_g	jgi|Pismi2|16316|	16316	583	16316	16316	No GO	-	-
274343	jgi|Pismi2|274472|		0.29836	0.557254		0.41884	0.323075		0.250844	0.611563	M120ECMup	1.2327	0.000846317			274343		0.304378	0.47227		0.889184	0.00924693		-0.434242	0.282208		274343		0.424858	0.341798		0.841668	0.018569		0.500096	0.24804	jgi|Pismi2|274472|	274343	Pismi1.CE149891_43	507	Pismi1.CE149891_43	jgi|Pismi2|274343|	274343	102	274343	274343	No GO	-	-
685802	jgi|Pismi2|685931|		0.109317	0.794442		0.857178	0.00114743		-0.0257625	0.961164	M120ECMup	1.30854	6.21264e-07			685802		0.111705	0.746993		0.562426	0.0279332		-0.838781	0.0017125		685802		0.859566	0.00122495		0.427346	0.116621		0.360443	0.262091	jgi|Pismi2|685931|	685802	Pismi1.fgenesh1_kg.159_#_21_#_Locus4184v1rpkm44.14	2760	Pismi1.fgenesh1_kg.159_#_21_#_Locus4184v1rpkm44.14	jgi|Pismi2|685802|	685802	760	685802	685802	2290	catalytic activity	molecular_function
52198	jgi|Pismi2|52327|		0.544649	2.74797e-07		0.837575	2.81452e-17		0.328183	0.00948322	M120ECMup	1.09283	1.44393e-26			52198		0.167133	0.152468		0.0220521	0.876725		-0.404872	0.000195229		52198		0.460058	6.37742e-06		-0.194414	0.0898116		0.143306	0.267907	jgi|Pismi2|52327|	52198	Pismi1.gw1.1.451.1	843	Pismi1.gw1.1.451.1	jgi|Pismi2|52198|	52198	281	52198	52198	3043	protein kinase activity	molecular_function
4051271	jgi|Pismi2|4051681|		0.12841	0.70667		0.996202	2.53239e-05		-0.00384424	0.997643	M120ECMup	1.08249	1.80957e-06			4051271		-0.763354	0.00121596		0.780313	0.0001254		-0.667932	0.00378456		4051271		0.104438	0.774408		0.648059	0.00366922		0.28615	0.305981	jgi|Pismi2|4051681|	4051271	e_gw1.7.1.1	702	e_gw1.7.1.1	jgi|Pismi2|4051271|	4051271	234	4051271	4051271	3080	transmembrane receptor protein tyrosine kinase activity	molecular_function
1449883	jgi|Pismi2|1450293|		0.811269	5.28132e-11		0.952847	1.0268e-14		0.51822	0.000102691	M120ECMup	1.43452	4.07223e-32			1449883		-0.168831	0.246764		0.536189	9.33892e-06		-0.471516	0.000309648		1449883		-0.0272531	0.91898		0.243139	0.0584449		0.151739	0.336377	jgi|Pismi2|1450293|	1449883	CE449883_1805	1515	CE449883_1805	jgi|Pismi2|1449883|	1449883	432	1449883	1449883	2983	phosphatidylserine decarboxylase activity	molecular_function
4625792	jgi|Pismi2|4626202|		0.252935	0.560274		0.533724	0.0804598		0.588198	0.10646	M120ECMup	1.29964	5.37223e-05			4625792		0.602012	0.0503186		0.325079	0.298935		-0.678461	0.0437205		4625792		0.882802	0.00338936		0.660342	0.0361278		0.368243	0.341114	jgi|Pismi2|4626202|	4625792	estExt_Genemark1.C_5_t20060	855	estExt_Genemark1.C_5_t20060	jgi|Pismi2|4625792|	4625792	261	4625792	4625792	No GO	-	-
677986	jgi|Pismi2|678115|		0.425773	0.523153		-0.0841477	0.926143	M91ECMup	1.38147	0.00961843	M120ECMup	1.27602	0.0115479			677986		0.531301	0.327157		-0.143025	0.812234		-0.271373	0.640171		677986		0.0213799	1		0.812673	0.0963278		0.578871	0.342472	jgi|Pismi2|678115|	677986	Pismi1.fgenesh1_kg.29_#_192_#_Locus4303v1rpkm42.78	2678	Pismi1.fgenesh1_kg.29_#_192_#_Locus4303v1rpkm42.78	jgi|Pismi2|677986|	677986	864	677986	677986	No GO	-	-
270755	jgi|Pismi2|270884|		0.521452	0.000193233		0.687837	5.8851e-07		-0.104679	0.623168	M120ECMup	1.11739	6.60961e-17			270755		-0.147977	0.367011		0.366663	0.00499625		-0.435698	0.00237831		270755		0.0184076	0.957816		-0.259468	0.0908855		0.160238	0.344723	jgi|Pismi2|270884|	270755	Pismi1.CE146303_87	868	Pismi1.CE146303_87	jgi|Pismi2|270755|	270755	189	270755	270755	No GO	-	-
597384	jgi|Pismi2|597513|		0.410258	0.626943		0.722191	0.323365		-0.0247737	0.988648	M120ECMup	1.68807	0.00597013			597384		-0.317706	0.685477		0.323331	0.615807		-0.621808	0.363812		597384		-0.00577342	1		-0.111701	0.89866		0.656007	0.353124	jgi|Pismi2|597513|	597384	Pismi1.CE472932_56	404	Pismi1.CE472932_56	jgi|Pismi2|597384|	597384	78	597384	597384	No GO	-	-
674832	jgi|Pismi2|674961|		0.490197	0.505574		0.883491	0.168972		-0.18681	0.843425	M120ECMup	1.21056	0.0319191			674832		-0.559397	0.387345		0.0365122	0.966354		-0.107992	0.893115		674832		-0.166103	0.864123		-0.640495	0.299434		0.612366	0.35881	jgi|Pismi2|674961|	674832	Pismi1.fgenesh1_kg.12_#_128_#_FWMTHQO01DYV34	240	Pismi1.fgenesh1_kg.12_#_128_#_FWMTHQO01DYV34	jgi|Pismi2|674832|	674832	60	674832	674832	No GO	-	-
4340274	jgi|Pismi2|4340684|		1.30057	0.0666419		0.988484	0.138281		0.863894	0.311019	M120ECMup	1.45055	0.0220109			4340274		0.926258	0.169855		-0.187884	0.816913		0.467784	0.522993		4340274		0.614168	0.421415		-0.624565	0.359616		0.617759	0.424384	jgi|Pismi2|4340684|	4340274	fgenesh1_kg.24_#_1295_#_transcript/6726	2774	fgenesh1_kg.24_#_1295_#_transcript/6726	jgi|Pismi2|4340274|	4340274	874	4340274	4340274	2176	DNA binding	molecular_function
27048	jgi|Pismi2|27177|		0.852131	8.85469e-08		0.81503	2.29273e-07		0.444626	0.0150478	M120ECMup	1.87143	8.27113e-35			27048		-0.0857317	0.678442		-0.147392	0.396521		-0.858791	4.69491e-08		27048		-0.122832	0.589931		-0.554896	0.000412764		0.160511	0.453813	jgi|Pismi2|27177|	27048	Pismi1.fgenesh1_pm.5_#_123	1251	Pismi1.fgenesh1_pm.5_#_123	jgi|Pismi2|27048|	27048	417	27048	27048	9836	12-oxophytodienoate reductase activity	molecular_function
677637	jgi|Pismi2|677766|		0.856619	4.61304e-07		0.725288	6.07763e-05		0.14627	0.565335	M120ECMup	1.22857	7.18281e-14			677637		-0.570183	0.0015029		-0.0458911	0.834971		-0.207732	0.279596		677637		-0.701513	4.13496e-05		-0.75624	1.2066e-05		0.164222	0.466651	jgi|Pismi2|677766|	677637	Pismi1.fgenesh1_kg.28_#_6_#_Locus8648v4rpkm1.25	249	Pismi1.fgenesh1_kg.28_#_6_#_Locus8648v4rpkm1.25	jgi|Pismi2|677637|	677637	66	677637	677637	No GO	-	-
156599	jgi|Pismi2|156728|		0.650987	0.00146206		0.762861	0.000247822		-0.542582	0.0245169	M120ECMup	1.33094	1.67797e-11			156599		-0.596642	0.00384566		0.296935	0.134247		-0.859613	1.89057e-05		156599		-0.484768	0.0207597		-0.896634	1.07581e-05		-0.17966	0.499182	jgi|Pismi2|156728|	156599	Pismi1.CE32147_227	688	Pismi1.CE32147_227	jgi|Pismi2|156599|	156599	120	156599	156599	No GO	-	-
689639	jgi|Pismi2|689768|		0.34366	0.442973		0.0417732	0.953726		0.596257	0.154704	M120ECMup	1.3462	8.86198e-05			689639		0.104427	0.826377		-0.058354	0.896745		-0.725159	0.0416828		689639		-0.19746	0.700209		0.194243	0.622386		0.277383	0.55281	jgi|Pismi2|689768|	689639	Pismi1.fgenesh1_kg.418_#_13_#_Locus18282v1rpkm1.38	270	Pismi1.fgenesh1_kg.418_#_13_#_Locus18282v1rpkm1.38	jgi|Pismi2|689639|	689639	67	689639	689639	No GO	-	-
215823	jgi|Pismi2|215952|		0.248446	0.712378		0.641326	0.205719		-0.0650474	0.934919	M120ECMup	1.15968	0.0126098			215823		0.142212	0.818869		0.33055	0.493041		-0.558283	0.248939		215823		0.535092	0.329368		0.0170566	0.993216		0.352949	0.57262	jgi|Pismi2|215952|	215823	Pismi1.CE91371_471	1564	Pismi1.CE91371_471	jgi|Pismi2|215823|	215823	451	215823	215823	No GO	-	-
4232946	jgi|Pismi2|4233356|		0.324912	0.641782		0.282652	0.653113		0.638103	0.305902	M120ECMup	1.39537	0.00710597			4232946		0.327925	0.562456		0.122131	0.836915		-0.704076	0.196598		4232946		0.285665	0.681983		0.435322	0.416129		0.366381	0.5839	jgi|Pismi2|4233356|	4232946	fgenesh1_kg.5_#_7097_#_transcript/52398	582	fgenesh1_kg.5_#_7097_#_transcript/52398	jgi|Pismi2|4232946|	4232946	162	4232946	4232946	2353	DNA-directed DNA polymerase activity	molecular_function
4247316	jgi|Pismi2|4247726|		0.86377	0.00203		0.87706	0.00244945		0.630288	0.0665003	M120ECMup	1.62586	9.57341e-09			4247316		-0.340429	0.286294		-0.169909	0.587306		-0.951007	0.00121238		4247316		-0.327139	0.314696		-0.403391	0.163716		-0.188918	0.623951	jgi|Pismi2|4247726|	4247316	fgenesh1_kg.6_#_8926_#_TRINITY_DN6379_c2_g9_i5	753	fgenesh1_kg.6_#_8926_#_TRINITY_DN6379_c2_g9_i5	jgi|Pismi2|4247316|	4247316	151	4247316	4247316	No GO	-	-
4496193	jgi|Pismi2|4496603|		0.616887	4.67e-09		0.842075	1.34334e-15		-0.157956	0.252394	M120ECMup	1.4194	1.23766e-41			4496193		-0.415075	0.000149635		0.632236	2.57906e-10		-0.878624	1.65447e-16		4496193		-0.189886	0.120864		-0.142607	0.216837		-0.0761148	0.629235	jgi|Pismi2|4496603|	4496193	gm1.11231_g	993	gm1.11231_g	jgi|Pismi2|4496193|	4496193	331	4496193	4496193	No GO	-	-
678411	jgi|Pismi2|678540|		0.705116	0.0729889		0.464341	0.250567		0.72307	0.128447	M120ECMup	1.12077	0.00142741			678411		0.174162	0.701693		-0.335432	0.392446		-0.192518	0.654477		678411		-0.066614	0.927758		-0.317478	0.434129		0.223135	0.65063	jgi|Pismi2|678540|	678411	Pismi1.fgenesh1_kg.34_#_22_#_Locus13136v1rpkm3.38	991	Pismi1.fgenesh1_kg.34_#_22_#_Locus13136v1rpkm3.38	jgi|Pismi2|678411|	678411	187	678411	678411	No GO	-	-
4520858	jgi|Pismi2|4521268|		0.395584	0.482434		-0.218527	0.706898		0.487869	0.403459	M120ECMup	1.00384	0.0243349			4520858		0.500288	0.266375		0.00184741	1		-0.354219	0.468581		4520858		-0.113823	0.884633		0.0941323	0.872019		0.254034	0.685459	jgi|Pismi2|4521268|	4520858	MIX14427_267_20	1560	MIX14427_267_20	jgi|Pismi2|4520858|	4520858	520	4520858	4520858	3727	protein binding	molecular_function
4120677	jgi|Pismi2|4121087|		0.609537	0.112082		0.379197	0.344045		0.377294	0.368741	M120ECMup	1.02461	0.00234634			4120677		-0.137011	0.75621		0.919542	0.00342497		-0.221016	0.569726		4120677		-0.367351	0.378694		0.687299	0.0341519		0.194056	0.699182	jgi|Pismi2|4121087|	4120677	fgenesh1_pg.1_#_807	834	fgenesh1_pg.1_#_807	jgi|Pismi2|4120677|	4120677	278	4120677	4120677	No GO	-	-
16153	jgi|Pismi2|16282|		0.042299	0.953922		0.979744	0.0266393		0.189767	0.757754	M120ECMup	1.0829	0.0125347			16153		-0.679258	0.125737		0.170679	0.70702		-0.805897	0.0585093		16153		0.258187	0.661728		0.318147	0.489787		0.234705	0.706893	jgi|Pismi2|16282|	16153	Pismi1.gm1.10677_g	363	Pismi1.gm1.10677_g	jgi|Pismi2|16153|	16153	121	16153	16153	No GO	-	-
632275	jgi|Pismi2|632404|		0.370781	0.467664		0.205589	0.705129		0.293608	0.573798	M120ECMup	1.09118	0.00621626			632275		-0.163641	0.743512		0.627548	0.0967088		-0.910407	0.0198526		632275		-0.328833	0.524437		0.550376	0.156601		-0.190004	0.755738	jgi|Pismi2|632404|	632275	Pismi1.MIX5174_156_25	1318	Pismi1.MIX5174_156_25	jgi|Pismi2|632275|	632275	436	632275	632275	No GO	-	-
4283107	jgi|Pismi2|4283517|		0.560375	0.165537		0.774112	0.0309293		0.865278	0.0221513	M120ECMup	1.37682	3.91293e-05			4283107		-0.38816	0.301391		-0.257903	0.483092		-0.681967	0.0502929		4283107		-0.174423	0.741198		0.0470001	0.924735		0.134481	0.818767	jgi|Pismi2|4283517|	4283107	fgenesh1_kg.11_#_2644_#_transcript/5047	3007	fgenesh1_kg.11_#_2644_#_transcript/5047	jgi|Pismi2|4283107|	4283107	884	4283107	4283107	2196	transcription factor activity	molecular_function
4109268	jgi|Pismi2|4109678|		-0.0308531	0.966667		0.305229	0.570869		0.219372	0.717737	M120ECMup	1.08222	0.0109864			4109268		-0.610021	0.164113		-0.680067	0.0956311		-0.956396	0.0213112		4109268		-0.273939	0.645602		-0.429841	0.323295		0.156677	0.828139	jgi|Pismi2|4109678|	4109268	estExt_Genewise1Plus.C_17_t10263	1320	estExt_Genewise1Plus.C_17_t10263	jgi|Pismi2|4109268|	4109268	424	4109268	4109268	10968	phenol 2-monooxygenase activity	molecular_function
20325	jgi|Pismi2|20454|		1.27908	0.224048		-0.83509	0.430822		0.109876	0.946612	M120ECMup	2.85311	0.0134914			20325		1.14847	0.218139		0.816853	0.372112		-1.78954	0.136134		20325		-0.9657	0.372345		-0.35235	0.737882		-0.215508	0.895653	jgi|Pismi2|20454|	20325	Pismi1.gm1.14849_g	201	Pismi1.gm1.14849_g	jgi|Pismi2|20325|	20325	67	20325	20325	No GO	-	-
4490418	jgi|Pismi2|4490828|		0.510879	0.225461		0.129421	0.826283		0.190426	0.693226	M120ECMup	1.36068	0.000425621			4490418		-0.240399	0.58692		0.857731	0.00680934		-0.936868	0.0154094		4490418		-0.621857	0.127175		0.537279	0.126701		-0.0870692	0.901197	jgi|Pismi2|4490828|	4490418	gm1.5456_g	918	gm1.5456_g	jgi|Pismi2|4490418|	4490418	306	4490418	4490418	No GO	-	-
690033	jgi|Pismi2|690162|		0.371046	0.402949		0.497921	0.214345		0.129589	0.807147	M120ECMup	1.02364	0.00407934			690033		-0.326958	0.41093		0.494055	0.142212		-0.593134	0.102282		690033		-0.200083	0.696667		0.252598	0.507259		0.0594618	0.942479	jgi|Pismi2|690162|	690033	Pismi1.fgenesh1_kg.472_#_3_#_Locus10027v3rpkm2.16	594	Pismi1.fgenesh1_kg.472_#_3_#_Locus10027v3rpkm2.16	jgi|Pismi2|690033|	690033	138	690033	690033	No GO	-	-
13536	jgi|Pismi2|13665|		0.307793	0.590647		0.791113	0.0917108		-0.0241601	0.981096	M120ECMup	1.1219	0.012248			13536		-0.459568	0.33784		0.23842	0.591394		-0.749546	0.0925636		13536		0.0237517	0.995961		-0.0935335	0.871887		0.0645611	0.95272	jgi|Pismi2|13665|	13536	Pismi1.gm1.8060_g	297	Pismi1.gm1.8060_g	jgi|Pismi2|13536|	13536	99	13536	13536	No GO	-	-
15632	jgi|Pismi2|15761|		0.820563	5.52963e-08		0.839051	2.39939e-07		-0.133263	0.54025	M120ECMup	1.31349	5.34311e-18			15632		-0.461992	0.00614318		0.742387	2.08868e-07		-0.5119	0.0017209		15632		-0.443504	0.00512146		-0.21144	0.204361		-0.0189704	0.964903	jgi|Pismi2|15761|	15632	Pismi1.gm1.10156_g	888	Pismi1.gm1.10156_g	jgi|Pismi2|15632|	15632	296	15632	15632	No GO	-	-
690035	jgi|Pismi2|690164|		0.155116	0.826457		0.645588	0.198677		0.152865	0.824663	M120ECMup	1.09434	0.0171677			690035		-0.76001	0.0983685		-0.00149359	1		-0.993322	0.0258251		690035		-0.269538	0.678002		-0.00374462	1		-0.0540968	0.965531	jgi|Pismi2|690164|	690035	Pismi1.fgenesh1_kg.472_#_5_#_Locus16487v6rpkm0.23	648	Pismi1.fgenesh1_kg.472_#_5_#_Locus16487v6rpkm0.23	jgi|Pismi2|690035|	690035	90	690035	690035	No GO	-	-
4322006	jgi|Pismi2|4322416|		0.511106	0.363567		0.519306	0.316373		0.0726473	0.923215	M120ECMup	1.30663	0.00627641			4322006		0.0705152	0.924715		0.793509	0.058295		-0.844989	0.0792391		4322006		0.0787144	0.935359		0.35505	0.460416		-0.0494701	0.971598	jgi|Pismi2|4322416|	4322006	fgenesh1_kg.18_#_1209_#_TRINITY_DN4708_c0_g2_i1	415	fgenesh1_kg.18_#_1209_#_TRINITY_DN4708_c0_g2_i1	jgi|Pismi2|4322006|	4322006	73	4322006	4322006	No GO	-	-
4165696	jgi|Pismi2|4166106|	D2ECMup	1.61916	2.09491e-13	M57ECMUP	5.38155	1.95174e-115		0.267952	0.395719	M120ECMdown	-1.35407	4.46276e-10	x	x	4165696	FLMM57DOWN	-2.37134	2.06954e-22		-0.245834	0.318535	FLMM120UP	2.63891	1.42194e-35	x	4165696	ECMM57UP	1.39105	1.03102e-10	ECMM91DOWN	-1.59704	5.16974e-13		-0.334316	0.217536	jgi|Pismi2|4166106|	4165696	fgenesh1_kg.1_#_10000_#_transcript/54058	430	fgenesh1_kg.1_#_10000_#_transcript/54058	jgi|Pismi2|4165696|	4165696	67	4165696	4165696	No GO	-	-
2964032	jgi|Pismi2|2964442|	D2ECMdown	-1.57683	2.7764e-07	M57ECMUP	3.02462	2.20885e-25		-0.174527	0.705219	M120ECMdown	-3.18996	2.10146e-27	x	x	2964032	FLMM57DOWN	-2.07364	1.72593e-12	FLMM91DOWN	-1.18386	5.76218e-05		0.504288	0.120641	x	2964032	ECMM57UP	2.52781	5.51518e-18		0.21845	0.534207	ECMM120DOWN	-1.10884	0.000542102	jgi|Pismi2|2964442|	2964032	CE1964032_890	750	CE1964032_890	jgi|Pismi2|2964032|	2964032	197	2964032	2964032	No GO	-	-
677213	jgi|Pismi2|677342|		0.484514	0.137934	M57ECMUP	4.90479	1.1451e-80		0.00230635	1	M120ECMdown	-2.95238	3.02396e-19	x	x	677213	FLMM57DOWN	-1.92806	3.71042e-13	FLMM91DOWN	-5.52862	1.10759e-68	FLMM120DOWN	-2.24514	2.23676e-17	x	677213	ECMM57UP	2.49221	4.28015e-22	ECMM91DOWN	-6.01082	2.59403e-59	ECMM120DOWN	-5.68204	2.71342e-71	jgi|Pismi2|677342|	677213	Pismi1.fgenesh1_kg.23_#_110_#_Locus3202v1rpkm59.29	2634	Pismi1.fgenesh1_kg.23_#_110_#_Locus3202v1rpkm59.29	jgi|Pismi2|677213|	677213	768	677213	677213	2175	nucleic acid binding	molecular_function
4319364	jgi|Pismi2|4319774|		-0.564004	0.235604	M57ECMUP	3.6881	1.38943e-21		0.564226	0.455966	M120ECMdown	-2.03588	1.99105e-07	x	x	4319364	FLMM57DOWN	-2.46518	3.94619e-10	FLMM91DOWN	-3.83834	9.1427e-19		0.269928	0.540373	x	4319364	ECMM57UP	1.78692	1.6307e-06	ECMM91DOWN	-2.71011	1.10193e-08	ECMM120DOWN	-1.20195	0.0045612	jgi|Pismi2|4319774|	4319364	fgenesh1_kg.17_#_3673_#_Pisolithus_microcarpus_c5959	447	fgenesh1_kg.17_#_3673_#_Pisolithus_microcarpus_c5959	jgi|Pismi2|4319364|	4319364	58	4319364	4319364	No GO	-	-
4314573	jgi|Pismi2|4314983|		0.960079	8.00808e-05	M57ECMUP	3.7158	8.73134e-60		0.964064	0.000193001	M120ECMdown	-3.22337	4.43712e-47	x	x	4314573	FLMM57DOWN	-1.66226	1.51831e-12		-0.939719	5.14732e-05	FLMM120UP	2.59649	8.18258e-32	x	4314573	ECMM57UP	1.09346	2.49783e-06		-0.935735	5.62553e-05	ECMM120DOWN	-1.58696	7.53372e-12	jgi|Pismi2|4314983|	4314573	fgenesh1_kg.16_#_2090_#_transcript/49398	774	fgenesh1_kg.16_#_2090_#_transcript/49398	jgi|Pismi2|4314573|	4314573	175	4314573	4314573	No GO	-	-
681012	jgi|Pismi2|681141|		-0.777184	0.00622306	M57ECMUP	2.72023	1.87376e-27		0.355308	0.35951	M120ECMdown	-3.69853	9.38462e-50	x	x	681012	FLMM57DOWN	-1.56328	1.12791e-09	FLMM91DOWN	-2.27542	7.08148e-19	FLMM120UP	2.13845	1.08974e-18	x	681012	ECMM57UP	1.93413	1.11415e-14	ECMM91DOWN	-1.14293	3.82495e-05		-0.782893	0.00662267	jgi|Pismi2|681141|	681012	Pismi1.fgenesh1_kg.63_#_4_#_Pisolithus_microcarpus_c407	528	Pismi1.fgenesh1_kg.63_#_4_#_Pisolithus_microcarpus_c407	jgi|Pismi2|681012|	681012	88	681012	681012	No GO	-	-
143516	jgi|Pismi2|143645|		0.90465	6.79778e-05	M57ECMUP	3.16271	7.12891e-52		0.295295	0.329229	M120ECMdown	-1.1224	2.10051e-07	x	x	143516	FLMM57DOWN	-1.01308	3.79521e-06	FLMM91DOWN	-1.43192	2.04465e-11	FLMM120UP	2.2073	2.10583e-26	x	143516	ECMM57UP	1.24498	5.87569e-09	ECMM91DOWN	-2.04127	2.58313e-21		0.180248	0.567389	jgi|Pismi2|143645|	143516	Pismi1.CE19064_3156	1053	Pismi1.CE19064_3156	jgi|Pismi2|143516|	143516	233	143516	143516	No GO	-	-
4209743	jgi|Pismi2|4210153|		0.874015	0.0162126	M57ECMUP	2.4916	1.72723e-15		-0.176985	0.718232	M120ECMdown	-2.03984	1.6779e-10	x	x	4209743		0.267644	0.498716	FLMM91UP	1.14014	0.000340685	FLMM120UP	2.09319	2.96423e-11	x	4209743	ECMM57UP	1.88522	3.13144e-09		0.0891396	0.836648		-0.820661	0.0213298	jgi|Pismi2|4210153|	4209743	fgenesh1_kg.3_#_15002_#_transcript/50831	550	fgenesh1_kg.3_#_15002_#_transcript/50831	jgi|Pismi2|4209743|	4209743	125	4209743	4209743	No GO	-	-
4159072	jgi|Pismi2|4159482|		-0.592539	0.00073721	M57ECMUP	1.06537	2.36154e-11	M91ECMdow,	-1.16764	7.91409e-13	M120ECMdown	-2.06037	1.26086e-40	x	x	4159072		-0.460414	0.00623173	FLMM91UP	1.22915	7.87569e-16	FLMM120UP	1.64592	3.31661e-27	x	4159072	ECMM57UP	1.1975	6.92242e-14		0.654049	7.5171e-05		0.178083	0.42993	jgi|Pismi2|4159482|	4159072	fgenesh1_kg.1_#_3376_#_Pisolithus_microcarpus_lrc689	427	fgenesh1_kg.1_#_3376_#_Pisolithus_microcarpus_lrc689	jgi|Pismi2|4159072|	4159072	58	4159072	4159072	9321	integral to membrane	cellular_component
4263660	jgi|Pismi2|4264070|		-0.604076	2.71345e-13	M57ECMUP	1.14829	2.10565e-47		0.347134	0.000258229	M120ECMdown	-2.01622	4.40613e-145	x	x	4263660		-0.702483	2.68835e-18	FLMM91DOWN	-1.06483	1.0443e-40	FLMM120UP	1.25121	2.58543e-59	x	4263660	ECMM57UP	1.04988	2.08198e-39		-0.113618	0.225628		-0.160936	0.107542	jgi|Pismi2|4264070|	4263660	fgenesh1_kg.8_#_2776_#_transcript/26445	1591	fgenesh1_kg.8_#_2776_#_transcript/26445	jgi|Pismi2|4263660|	4263660	426	4263660	4263660	No GO	-	-
671422	jgi|Pismi2|671551|		0.69928	7.83019e-09	M57ECMUP	2.56729	7.0412e-116		-0.583519	7.18285e-06	M120ECMdown	-1.98779	5.17989e-70	x	x	671422		0.0616458	0.700714		0.620956	9.17322e-08	FLMM120UP	2.37789	2.32948e-100	x	671422	ECMM57UP	1.92966	1.12073e-66		-0.661842	4.11041e-08		-0.309189	0.0192952	jgi|Pismi2|671551|	671422	Pismi1.fgenesh1_kg.3_#_391_#_Locus8528v1rpkm12.50	1030	Pismi1.fgenesh1_kg.3_#_391_#_Locus8528v1rpkm12.50	jgi|Pismi2|671422|	671422	194	671422	671422	No GO	-	-
677582	jgi|Pismi2|677711|		0.445808	0.260504	M57ECMUP	1.11158	0.000488861		-0.733233	0.0449369	M120ECMdown	-2.46497	2.11654e-16	x	x	677582		0.597071	0.0723771		0.991017	0.00116859	FLMM120UP	2.57708	4.58148e-18	x	677582	ECMM57UP	1.26285	6.15737e-05		-0.188023	0.604303		-0.333698	0.422205	jgi|Pismi2|677711|	677582	Pismi1.fgenesh1_kg.27_#_62_#_Pisolithus_microcarpus_c1645	538	Pismi1.fgenesh1_kg.27_#_62_#_Pisolithus_microcarpus_c1645	jgi|Pismi2|677582|	677582	125	677582	677582	No GO	-	-
559400	jgi|Pismi2|559529|		0.700802	0.0015947	M57ECMUP	1.13661	2.65221e-09	M91ECMdow,	-1.11564	3.43618e-06	M120ECMdown	-1.60362	2.67868e-18	x	x	559400		0.606534	0.00403138		0.901598	4.25223e-06	FLMM120UP	2.42393	2.15975e-39	x	559400	ECMM57UP	1.04234	6.69609e-08		-0.914848	7.07088e-05		0.1195	0.711369	jgi|Pismi2|559529|	559400	Pismi1.CE434948_501	1056	Pismi1.CE434948_501	jgi|Pismi2|559400|	559400	266	559400	559400	2403	NAD+ ADP-ribosyltransferase activity	molecular_function
57808	jgi|Pismi2|57937|		-0.16107	0.483547	M57ECMUP	1.41459	1.43936e-12		0.536251	0.0233761	M120ECMdown	-1.35699	7.75159e-12	x	x	57808	FLMM57DOWN	-3.38707	5.90147e-75	FLMM91DOWN	-2.74868	5.64631e-58	FLMM120DOWN	-1.8425	2.03573e-29	x	57808	ECMM57DOWN	-1.81142	7.65826e-27	ECMM91DOWN	-2.05135	8.83928e-30	ECMM120DOWN	-3.03842	2.46205e-59	jgi|Pismi2|57937|	57808	Pismi1.gw1.38.154.1	560	Pismi1.gw1.38.154.1	jgi|Pismi2|57808|	57808	186	57808	57808	3727	protein binding	molecular_function
4360874	jgi|Pismi2|4361284|		0.403975	0.00144531	M57ECMUP	3.37207	4.24688e-09		0.443818	0.000818307	M120ECMdown	-2.63613	4.4948e-131	x	x	4360874	FLMM57DOWN	-7.8194	1.8156e-49		-0.0497615	0.730202	FLMM120UP	2.88229	7.69956e-159	x	4360874	ECMM57DOWN	-4.85131	2.286e-141		-0.00991884	0.966477		-0.157817	0.294608	jgi|Pismi2|4361284|	4360874	fgenesh1_kg.32_#_574_#_transcript/9295	2561	fgenesh1_kg.32_#_574_#_transcript/9295	jgi|Pismi2|4360874|	4360874	768	4360874	4360874	2175	nucleic acid binding	molecular_function
4177419	jgi|Pismi2|4177829|		0.309311	0.00181429	M57ECMUP	2.05618	1.96904e-121		0.170134	0.223538	M120ECMdown	-2.03339	3.07366e-120	x	x	4177419	FLMM57DOWN	-1.00452	2.48364e-29	FLMM91DOWN	-2.66143	3.02686e-182	FLMM120UP	1.4425	1.62013e-62	x	4177419		0.742354	6.35611e-17	ECMM91DOWN	-2.80061	8.76729e-180		-0.9002	1.25735e-23	jgi|Pismi2|4177829|	4177419	fgenesh1_kg.2_#_787_#_transcript/45838	883	fgenesh1_kg.2_#_787_#_transcript/45838	jgi|Pismi2|4177419|	4177419	189	4177419	4177419	No GO	-	-
686859	jgi|Pismi2|686988|		-0.828137	0.0110878	M57ECMUP	1.01322	0.000888605		-0.10898	0.820703	M120ECMdown	-1.0685	0.000427955	x	x	686859	FLMM57DOWN	-1.20289	3.93574e-05	FLMM91DOWN	-1.62071	1.07006e-08	FLMM120UP	1.04828	0.000410678		686859		0.638465	0.053574		-0.901551	0.00214522		0.807918	0.0107984	jgi|Pismi2|686988|	686859	Pismi1.fgenesh1_kg.188_#_26_#_Pisolithus_microcarpus_c369	506	Pismi1.fgenesh1_kg.188_#_26_#_Pisolithus_microcarpus_c369	jgi|Pismi2|686859|	686859	111	686859	686859	No GO	-	-
4519415	jgi|Pismi2|4519825|		0.171297	0.793729	M57ECMUP	1.3669	0.00107662	M91ECMup	1.107	0.0163493	M120ECMdown	-1.2641	0.00283272	x	x	4519415		-0.776174	0.0723771	FLMM91DOWN	-1.20735	0.0024711	FLMM120UP	1.28227	0.00181193		4519415		0.419429	0.436593		-0.271649	0.558234		-0.153133	0.836677	jgi|Pismi2|4519825|	4519415	MIX12984_16996_58	3132	MIX12984_16996_58	jgi|Pismi2|4519415|	4519415	879	4519415	4519415	No GO	-	-
1811384	jgi|Pismi2|1811794|		-0.361356	0.647748	M57ECMUP	1.31945	0.0242766		-0.346757	0.644067	M120ECMdown	-1.21373	0.0309331			1811384		-1.03155	0.0747155		0.907625	0.0776842		0.904008	0.0938133		1811384		0.649263	0.334237		0.922225	0.095571		0.0516363	0.981774	jgi|Pismi2|1811794|	1811384	CE811384_938	655	CE811384_938	jgi|Pismi2|1811384|	1811384	126	1811384	1811384	No GO	-	-
4236489	jgi|Pismi2|4236899|	D2ECMdown	-1.42069	5.97719e-20	M57ECMdown	-2.43627	3.8975e-59		-0.0727799	0.767229	M120ECMdown	-1.27731	5.80445e-16	x	x	4236489	FLMM57UP	2.44934	6.88539e-60	FLMM91UP	1.98759	4.77576e-40	FLMM120DOWN	-1.31394	1.2714e-17	x	4236489	ECMM57UP	1.43376	1.69501e-20	ECMM91UP	3.3355	4.82053e-109	ECMM120DOWN	-1.17056	1.68994e-13	jgi|Pismi2|4236899|	4236489	fgenesh1_kg.5_#_10640_#_transcript/24574	1685	fgenesh1_kg.5_#_10640_#_transcript/24574	jgi|Pismi2|4236489|	4236489	501	4236489	4236489	9320	membrane	cellular_component
4278577	jgi|Pismi2|4278987|	D2ECMdown	-1.2943	0.00164187	M57ECMdown	-3.36825	5.15884e-20		0.469942	0.365649	M120ECMdown	-2.41701	2.01549e-10	x	x	4278577	FLMM57UP	4.2614	1.11866e-31	FLMM91DOWN	-4.43332	7.11753e-34	FLMM120DOWN	-1.54848	5.37498e-05	x	4278577	ECMM57UP	2.18745	7.11816e-09	ECMM91DOWN	-2.66907	7.72709e-13	ECMM120DOWN	-2.67119	1.3648e-12	jgi|Pismi2|4278987|	4278577	fgenesh1_kg.10_#_3324_#_transcript/12738	2257	fgenesh1_kg.10_#_3324_#_transcript/12738	jgi|Pismi2|4278577|	4278577	678	4278577	4278577	2894	monophenol monooxygenase activity	molecular_function
674112	jgi|Pismi2|674241|	D2ECMdown	-1.18361	6.28089e-17	M57ECMdown	-1.19252	2.40767e-18		-0.496751	0.0012603	M120ECMdown	-3.09744	5.98303e-114	x	x	674112	FLMM57UP	1.77466	1.15877e-39	FLMM91UP	3.19743	6.1229e-128	FLMM120UP	1.71803	3.8393e-37	x	674112	ECMM57UP	1.76575	2.45908e-37	ECMM91UP	3.88429	6.07274e-181		-0.1958	0.296758	jgi|Pismi2|674241|	674112	Pismi1.fgenesh1_kg.10_#_23_#_Locus28v1rpkm1980.56	986	Pismi1.fgenesh1_kg.10_#_23_#_Locus28v1rpkm1980.56	jgi|Pismi2|674112|	674112	263	674112	674112	No GO	-	-
4214262	jgi|Pismi2|4214672|	D2ECMdown	-1.70902	7.7071e-199	M57ECMdown	-1.73004	3.15185e-215		0.166032	0.192401	M120ECMdown	-2.91722	0	x	x	4214262	FLMM57UP	1.20199	1.43362e-105	FLMM91DOWN	-5.2637	0	FLMM120UP	1.37578	3.80656e-138	x	4214262	ECMM57UP	1.18096	6.55343e-94	ECMM91DOWN	-3.38865	0		0.167573	0.0123516	jgi|Pismi2|4214672|	4214262	fgenesh1_kg.4_#_702_#_transcript/25444	1761	fgenesh1_kg.4_#_702_#_transcript/25444	jgi|Pismi2|4214262|	4214262	449	4214262	4214262	2441	acid phosphatase activity	molecular_function
673547	jgi|Pismi2|673676|	D2ECMdown	-1.49822	1.65843e-19	M57ECMdown	-1.3969	1.15198e-21		-0.198089	0.777848	M120ECMdown	-3.52032	6.32169e-115	x	x	673547	FLMM57UP	1.68398	2.88307e-31	FLMM91DOWN	-4.83257	8.68502e-77	FLMM120UP	2.26701	1.56986e-56	x	673547	ECMM57UP	1.7853	1.12725e-27	ECMM91DOWN	-3.53244	2.93044e-21		0.244911	0.285988	jgi|Pismi2|673676|	673547	Pismi1.fgenesh1_kg.8_#_215_#_Pisolithus_microcarpus_c814	699	Pismi1.fgenesh1_kg.8_#_215_#_Pisolithus_microcarpus_c814	jgi|Pismi2|673547|	673547	183	673547	673547	No GO	-	-
4272392	jgi|Pismi2|4272802|	D2ECMdown	-1.91348	1.15758e-38	M57ECMdown	-1.69788	6.07692e-34	M91ECMdow,	-1.92799	6.64143e-27	M120ECMdown	-2.75279	4.60433e-86	x	x	4272392		0.976165	3.04845e-12	FLMM91DOWN	-1.27649	2.15355e-19	FLMM120UP	1.62084	3.47254e-32	x	4272392	ECMM57UP	1.19177	3.56602e-15	ECMM91DOWN	-1.291	1.14566e-12		0.781527	7.59548e-07	jgi|Pismi2|4272802|	4272392	fgenesh1_kg.9_#_3489_#_transcript/51474	629	fgenesh1_kg.9_#_3489_#_transcript/51474	jgi|Pismi2|4272392|	4272392	137	4272392	4272392	No GO	-	-
4165701	jgi|Pismi2|4166111|	D2ECMdown	-1.81232	3.64386e-89	M57ECMdown	-1.81511	6.29955e-92		0.165554	0.197024	M120ECMdown	-1.06699	7.53268e-32	x	x	4165701	FLMM57UP	1.00923	2.9317e-29	FLMM91DOWN	-2.95605	1.69398e-231		0.0701658	0.535095	x	4165701	ECMM57UP	1.00644	1.00044e-27		-0.978175	1.86756e-24		0.815498	2.15991e-18	jgi|Pismi2|4166111|	4165701	fgenesh1_kg.1_#_10005_#_transcript/9702	2437	fgenesh1_kg.1_#_10005_#_transcript/9702	jgi|Pismi2|4165701|	4165701	651	4165701	4165701	2894	monophenol monooxygenase activity	molecular_function
681227	jgi|Pismi2|681356|	D2ECMdown	-1.71047	1.83962e-23	M57ECMdown	-4.41121	3.75984e-151	M91ECMdow,	-1.36851	2.69732e-13	M120ECMdown	-1.80821	1.06149e-26	x	x	681227	FLMM57UP	1.14846	1.78763e-11	FLMM91DOWN	-2.6914	7.83518e-58	FLMM120UP	1.67985	2.45121e-23	x	681227	ECMM57DOWN	-1.55228	5.10481e-19	ECMM91DOWN	-2.34944	4.71193e-40	ECMM120UP	1.58211	2.40509e-20	jgi|Pismi2|681356|	681227	Pismi1.fgenesh1_kg.67_#_97_#_Pisolithus_microcarpus_c397	1287	Pismi1.fgenesh1_kg.67_#_97_#_Pisolithus_microcarpus_c397	jgi|Pismi2|681227|	681227	368	681227	681227	No GO	-	-
4275208	jgi|Pismi2|4275618|	D2ECMdown	-1.4774	1.35815e-32	M57ECMdown	-1.57631	3.89889e-19		0.571584	0.0529208	M120ECMdown	-1.35554	3.91842e-30	x	x	4275208	FLMM57DOWN	-3.18882	2.28764e-127	FLMM91DOWN	-5.43145	9.93849e-210	FLMM120UP	1.55055	1.39987e-39	x	4275208	ECMM57DOWN	-3.28773	1.00297e-88	ECMM91DOWN	-3.38247	3.72338e-66	ECMM120UP	1.67241	1.49671e-41	jgi|Pismi2|4275618|	4275208	fgenesh1_kg.9_#_6305_#_transcript/45092	1001	fgenesh1_kg.9_#_6305_#_transcript/45092	jgi|Pismi2|4275208|	4275208	141	4275208	4275208	12085	hemolysis by symbiont of host red blood cells	biological_process
457429	jgi|Pismi2|457558|	D2ECMdown	-1.35154	6.82104e-104	M57ECMdown	-1.73633	9.67951e-06	M91ECMup	1.05068	0.00165388	M120ECMdown	-1.65737	2.54016e-188	x	x	457429	FLMM57DOWN	-6.61913	3.55956e-287	FLMM91DOWN	-7.1769	5.5744e-265	FLMM120UP	1.53609	9.72581e-169	x	457429	ECMM57DOWN	-7.00392	1.34213e-103	ECMM91DOWN	-4.77468	3.61117e-118	ECMM120UP	1.23026	2.61272e-83	jgi|Pismi2|457558|	457429	Pismi1.CE332977_53648	2043	Pismi1.CE332977_53648	jgi|Pismi2|457429|	457429	501	457429	457429	9320	membrane	cellular_component
4180172	jgi|Pismi2|4180582|	D2ECMdown	-1.82447	0	M57ECMdown	-2.20963	0		0.331959	3.91215e-05	M120ECMdown	-1.20523	5.77005e-165	x	x	4180172	FLMM57DOWN	-1.55491	2.04897e-263	FLMM91DOWN	-4.56837	0		0.528335	2.69128e-33	x	4180172	ECMM57DOWN	-1.94007	1.56795e-290	ECMM91DOWN	-2.41194	0	ECMM120UP	1.14757	5.64121e-135	jgi|Pismi2|4180582|	4180172	fgenesh1_kg.2_#_3540_#_transcript/30110	1581	fgenesh1_kg.2_#_3540_#_transcript/30110	jgi|Pismi2|4180172|	4180172	492	4180172	4180172	16609	25-hydroxycholesterol 7alpha-hydroxylase activity	molecular_function
4249219	jgi|Pismi2|4249629|	D2ECMdown	-2.327	3.78847e-10	M57ECMdown	-5.58514	1.14729e-46		-0.265782	0.760221	M120ECMdown	-5.24873	2.50777e-37	x	x	4249219	FLMM57UP	1.64866	1.73566e-06	FLMM91DOWN	-4.33427	3.62608e-27	FLMM120UP	1.07823	0.00263417	x	4249219	ECMM57DOWN	-1.60948	0.000282599	ECMM91DOWN	-2.27304	9.87916e-06	ECMM120DOWN	-1.8435	5.90724e-05	jgi|Pismi2|4249629|	4249219	fgenesh1_kg.6_#_10829_#_transcript/54478	454	fgenesh1_kg.6_#_10829_#_transcript/54478	jgi|Pismi2|4249219|	4249219	110	4249219	4249219	3531	structural constituent of cell wall	molecular_function
4325503	jgi|Pismi2|4325913|	D2ECMdown	-1.16652	2.75371e-15	M57ECMdown	-1.73552	7.20935e-28		0.661873	0.07615	M120ECMdown	-2.59402	6.72828e-74	x	x	4325503	FLMM57DOWN	-1.2977	2.75083e-19	FLMM91DOWN	-5.82181	4.19455e-156	FLMM120UP	1.19398	2.08871e-17	x	4325503	ECMM57DOWN	-1.8667	6.55702e-32	ECMM91DOWN	-3.99341	4.28553e-62		-0.233518	0.219776	jgi|Pismi2|4325913|	4325503	fgenesh1_kg.19_#_566_#_transcript/54853	417	fgenesh1_kg.19_#_566_#_transcript/54853	jgi|Pismi2|4325503|	4325503	76	4325503	4325503	2175	nucleic acid binding	molecular_function
4298138	jgi|Pismi2|4298548|	D2ECMdown	-1.30578	2.44385e-27	M57ECMdown	-3.83776	3.07018e-218		-0.598668	0.00246414	M120ECMdown	-3.07946	8.94482e-149	x	x	4298138		0.7279	1.4203e-09	FLMM91DOWN	-4.5286	7.54499e-265	FLMM120UP	1.19124	6.15396e-24	x	4298138	ECMM57DOWN	-1.80408	2.99935e-47	ECMM91DOWN	-3.82149	1.30633e-128		-0.582443	6.35111e-06	jgi|Pismi2|4298548|	4298138	fgenesh1_kg.13_#_4263_#_transcript/37275	1232	fgenesh1_kg.13_#_4263_#_transcript/37275	jgi|Pismi2|4298138|	4298138	362	4298138	4298138	No GO	-	-
4191658	jgi|Pismi2|4192068|	D2ECMdown	-2.2472	4.28721e-274	M57ECMdown	-1.34892	1.37388e-71		-0.469047	1.24576e-09	M120ECMdown	-1.35306	7.22774e-86	x	x	4191658	FLMM57DOWN	-2.06822	2.62916e-244	FLMM91DOWN	-1.83361	2.54773e-202	FLMM120DOWN	-1.37474	1.4413e-119	x	4191658	ECMM57DOWN	-1.16994	5.91866e-52		-0.0554493	0.540557		-0.480597	2.39886e-10	jgi|Pismi2|4192068|	4191658	fgenesh1_kg.2_#_15026_#_transcript/43089	1083	fgenesh1_kg.2_#_15026_#_transcript/43089	jgi|Pismi2|4191658|	4191658	271	4191658	4191658	2996	lysophospholipase activity	molecular_function
4258660	jgi|Pismi2|4259070|	D2ECMdown	-3.87108	8.94206e-108	M57ECMdown	-3.76832	8.91638e-69		-0.069487	0.83569	M120ECMdown	-2.88184	2.38938e-65	x	x	4258660	FLMM57DOWN	-1.61611	1.80253e-25	FLMM91DOWN	-3.35762	4.97372e-94		-0.450606	0.00586273	x	4258660	ECMM57DOWN	-1.51336	3.30716e-10		0.443976	0.0433513		0.538634	0.014584	jgi|Pismi2|4259070|	4258660	fgenesh1_kg.7_#_9144_#_transcript/51846	606	fgenesh1_kg.7_#_9144_#_transcript/51846	jgi|Pismi2|4258660|	4258660	143	4258660	4258660	No GO	-	-
4292130	jgi|Pismi2|4292540|	D2ECMdown	-1.50483	4.10932e-10	M57ECMdown	-3.45644	1.54786e-51		0.771758	0.00683977	M120ECMdown	-1.22401	4.09057e-07	x	x	4292130	FLMM57UP	2.49215	2.82136e-27	FLMM91DOWN	-6.18257	1.83601e-156	FLMM120UP	1.67107	9.65646e-13	x	4292130		0.540542	0.0456318	ECMM91DOWN	-3.90598	2.54205e-62	ECMM120UP	1.95189	7.69617e-17	jgi|Pismi2|4292540|	4292130	fgenesh1_kg.12_#_2558_#_transcript/14420	2215	fgenesh1_kg.12_#_2558_#_transcript/14420	jgi|Pismi2|4292130|	4292130	678	4292130	4292130	2894	monophenol monooxygenase activity	molecular_function
4160356	jgi|Pismi2|4160766|	D2ECMdown	-1.79746	2.80948e-49	M57ECMdown	-4.49037	0		-0.457976	0.00111099	M120ECMdown	-1.72667	3.06207e-46	x	x	4160356	FLMM57UP	2.47016	8.59579e-95		-0.967027	1.86063e-15	FLMM120UP	1.04903	9.51839e-18	x	4160356		-0.222737	0.14373		0.37246	0.00380098	ECMM120UP	1.11983	1.50231e-19	jgi|Pismi2|4160766|	4160356	fgenesh1_kg.1_#_4660_#_TRINITY_DN7620_c4_g2_i5	1337	fgenesh1_kg.1_#_4660_#_TRINITY_DN7620_c4_g2_i5	jgi|Pismi2|4160356|	4160356	329	4160356	4160356	No GO	-	-
4316441	jgi|Pismi2|4316851|	D2ECMdown	-2.45623	4.23446e-176	M57ECMdown	-3.9587	0		-0.446005	2.07656e-05	M120ECMdown	-1.8624	1.16584e-105	x	x	4316441		0.61846	9.5732e-13	FLMM91DOWN	-2.71477	1.27108e-216		0.589572	1.27624e-11	x	4316441		-0.884007	2.53695e-21		-0.70454	1.59524e-13	ECMM120UP	1.18341	1.95145e-40	jgi|Pismi2|4316851|	4316441	fgenesh1_kg.17_#_750_#_transcript/36872	1287	fgenesh1_kg.17_#_750_#_transcript/36872	jgi|Pismi2|4316441|	4316441	374	4316441	4316441	No GO	-	-
646424	jgi|Pismi2|646553|	D2ECMdown	-1.32645	5.56938e-61	M57ECMdown	-1.5771	3.28696e-80		-0.325417	0.000847684	M120ECMdown	-1.17415	1.2771e-50	x	x	646424		-0.682106	1.69871e-17	FLMM91DOWN	-1.26107	5.14453e-57		0.885767	1.00349e-29	x	646424		-0.932752	1.66011e-27		-0.260038	0.0038606	ECMM120UP	1.03807	4.73585e-37	jgi|Pismi2|646553|	646424	Pismi1.MIX19323_39348_28	1739	Pismi1.MIX19323_39348_28	jgi|Pismi2|646424|	646424	468	646424	646424	No GO	-	-
166314	jgi|Pismi2|166443|	D2ECMdown	-1.0137	1.38753e-05	M57ECMdown	-1.27296	1.24552e-08		0.702969	0.00577181	M120ECMdown	-2.20543	4.14973e-24	x	x	166314		-0.0619283	0.854709	FLMM91DOWN	-2.50944	1.44429e-31		0.0549449	0.865787	x	166314		-0.321188	0.251948		-0.792772	0.000395927	ECMM120DOWN	-1.13679	5.15538e-07	jgi|Pismi2|166443|	166314	Pismi1.CE41862_9331	7067	Pismi1.CE41862_9331	jgi|Pismi2|166314|	166314	2217	166314	166314	162	nucleotide binding	molecular_function
674959	jgi|Pismi2|675088|	D2ECMdown	-1.40356	0.027518	M57ECMdown	-4.98657	1.41982e-21		-0.0192785	0.99101	M120ECMdown	-2.19922	7.05446e-05	x	x	674959	FLMM57UP	3.72639	1.68318e-13		0.311407	0.613134	FLMM120UP	1.44819	0.00784385	x	674959		0.143375	0.904781	ECMM91UP	1.69569	0.00273691		0.652531	0.389309	jgi|Pismi2|675088|	674959	Pismi1.fgenesh1_kg.13_#_3_#_Locus24232v1rpkm0.68	264	Pismi1.fgenesh1_kg.13_#_3_#_Locus24232v1rpkm0.68	jgi|Pismi2|674959|	674959	57	674959	674959	No GO	-	-
4227647	jgi|Pismi2|4228057|	D2ECMdown	-1.24276	1.5372e-35	M57ECMdown	-1.36504	7.08095e-41	M91ECMdow,	-1.37287	2.50102e-45	M120ECMdown	-1.20017	7.002e-32	x	x	4227647		-0.440812	1.19404e-05	FLMM91UP	1.36649	3.25482e-48		-0.419299	3.28705e-05	x	4227647		-0.563094	2.74919e-07	ECMM91UP	1.23638	1.70337e-34		-0.376708	0.00101132	jgi|Pismi2|4228057|	4227647	fgenesh1_kg.5_#_1798_#_transcript/35413	1363	fgenesh1_kg.5_#_1798_#_transcript/35413	jgi|Pismi2|4227647|	4227647	387	4227647	4227647	2290	catalytic activity	molecular_function
4426887	jgi|Pismi2|4427297|	D2ECMdown	-1.01982	1.73612e-08	M57ECMdown	-1.04899	6.14181e-10	M91ECMdow,	-1.26683	2.71987e-14	M120ECMdown	-1.16103	2.17696e-11	x	x	4426887		0.974217	5.69082e-09	FLMM91UP	3.13011	5.49826e-86		0.505053	0.00428268	x	4426887		0.945051	1.58172e-07	ECMM91UP	2.88311	9.85341e-66		0.363847	0.0863198	jgi|Pismi2|4427297|	4426887	fgenesh1_kg.88_#_188_#_transcript/34456	1427	fgenesh1_kg.88_#_188_#_transcript/34456	jgi|Pismi2|4426887|	4426887	352	4426887	4426887	2175	nucleic acid binding	molecular_function
1834798	jgi|Pismi2|1835208|	D2ECMdown	-1.09575	0.00287092	M57ECMdown	-1.81268	1.03268e-10		0.165778	0.690028	M120ECMdown	-1.08506	0.00033233	x	x	1834798	FLMM57UP	1.55126	5.51743e-09		0.966405	0.00038037		0.921226	0.00105199	x	1834798		0.834323	0.0311155	ECMM91UP	2.22793	8.92823e-12		0.931913	0.0150142	jgi|Pismi2|1835208|	1834798	CE834798_316	397	CE834798_316	jgi|Pismi2|1834798|	1834798	71	1834798	1834798	No GO	-	-
673414	jgi|Pismi2|673543|	D2ECMdown	-1.6658	8.36978e-105	M57ECMdown	-1.57133	1.1379e-110		-0.0997799	0.299369	M120ECMdown	-1.457	3.22753e-91	x		673414		0.601137	3.87059e-19		0.229682	0.000950421		0.399064	5.84278e-09	x	673414		0.695608	3.21771e-17	ECMM91UP	1.79571	4.33847e-114		0.607866	6.31017e-13	jgi|Pismi2|673543|	673414	Pismi1.fgenesh1_kg.8_#_82_#_Locus5876v1rpkm27.81	1589	Pismi1.fgenesh1_kg.8_#_82_#_Locus5876v1rpkm27.81	jgi|Pismi2|673414|	673414	371	673414	673414	3073	MAP kinase activity	molecular_function
4253590	jgi|Pismi2|4254000|	D2ECMdown	-1.03563	5.36615e-42	M57ECMdown	-1.54298	3.95316e-94		0.0819138	0.443646	M120ECMdown	-1.31966	1.36103e-69	x		4253590		0.579569	2.13792e-14		0.87479	5.68741e-32		0.809321	3.90888e-27	x	4253590		0.0722241	0.521633	ECMM91UP	1.99234	6.08728e-155		0.525296	2.81649e-11	jgi|Pismi2|4254000|	4253590	fgenesh1_kg.7_#_4074_#_transcript/21062	1879	fgenesh1_kg.7_#_4074_#_transcript/21062	jgi|Pismi2|4253590|	4253590	535	4253590	4253590	9320	membrane	cellular_component
675317	jgi|Pismi2|675446|	D2ECMdown	-1.15129	1.89732e-19	M57ECMdown	-1.38835	2.20916e-30		0.201439	0.223768	M120ECMdown	-1.39768	1.61506e-28	x		675317		0.44613	0.000181034		-0.346391	0.00424849		0.208321	0.104301	x	675317		0.209073	0.217278	ECMM91UP	1.00634	4.85077e-14		-0.0380665	0.897868	jgi|Pismi2|675446|	675317	Pismi1.fgenesh1_kg.14_#_90_#_Locus4770v2rpkm0.54_PRE	992	Pismi1.fgenesh1_kg.14_#_90_#_Locus4770v2rpkm0.54_PRE	jgi|Pismi2|675317|	675317	241	675317	675317	2196	transcription factor activity	molecular_function
688450	jgi|Pismi2|688579|	D2ECMdown	-1.51662	1.23429e-11	M57ECMdown	-3.13039	2.64544e-48		-0.597621	0.0308414	M120ECMdown	-1.96047	2.31666e-19	x	x	688450	FLMM57UP	1.35835	5.83212e-10	FLMM91DOWN	-3.74297	9.34792e-68	FLMM120UP	1.3625	5.98043e-10	x	688450		-0.255427	0.390077	ECMM91DOWN	-2.82397	1.03857e-36		0.918656	6.94407e-05	jgi|Pismi2|688579|	688450	Pismi1.fgenesh1_kg.294_#_11_#_Locus149v1rpkm702.91	719	Pismi1.fgenesh1_kg.294_#_11_#_Locus149v1rpkm702.91	jgi|Pismi2|688450|	688450	141	688450	688450	12085	hemolysis by symbiont of host red blood cells	biological_process
4180219	jgi|Pismi2|4180629|	D2ECMdown	-1.62237	3.64386e-89	M57ECMdown	-1.34992	1.13039e-57		0.163774	0.176948	M120ECMdown	-1.50706	3.65913e-80	x	x	4180219	FLMM57DOWN	-1.23192	4.07448e-53	FLMM91DOWN	-2.87907	5.12275e-265		0.772617	3.66595e-22	x	4180219		-0.959469	9.16809e-29	ECMM91DOWN	-1.09293	3.83033e-34		0.887929	1.27554e-26	jgi|Pismi2|4180629|	4180219	fgenesh1_kg.2_#_3587_#_transcript/28374	1601	fgenesh1_kg.2_#_3587_#_transcript/28374	jgi|Pismi2|4180219|	4180219	411	4180219	4180219	16609	25-hydroxycholesterol 7alpha-hydroxylase activity	molecular_function
4230528	jgi|Pismi2|4230938|	D2ECMdown	-1.33037	4.34864e-13	M57ECMdown	-1.44135	1.25975e-15		-0.265616	0.302454	M120ECMdown	-2.5691	1.86245e-47	x	x	4230528		0.551056	0.00375141	FLMM91DOWN	-4.09517	3.5217e-117		0.49956	0.00954616	x	4230528		0.44008	0.0333137	ECMM91DOWN	-3.03042	6.26783e-61		-0.739174	0.000115928	jgi|Pismi2|4230938|	4230528	fgenesh1_kg.5_#_4679_#_transcript/36696	1235	fgenesh1_kg.5_#_4679_#_transcript/36696	jgi|Pismi2|4230528|	4230528	290	4230528	4230528	21785	acylglycerol lipase activity	molecular_function
4295201	jgi|Pismi2|4295611|	D2ECMdown	-1.00904	1.22484e-09	M57ECMdown	-1.02211	3.36571e-10		-0.196408	0.394331	M120ECMdown	-1.42305	9.07384e-19	x	x	4295201		0.478037	0.0048387	FLMM91DOWN	-2.29314	9.61409e-48		0.207645	0.262504	x	4295201		0.464971	0.00945313	ECMM91DOWN	-1.48051	1.01899e-19		-0.206359	0.339257	jgi|Pismi2|4295611|	4295201	fgenesh1_kg.13_#_1326_#_transcript/41375	959	fgenesh1_kg.13_#_1326_#_transcript/41375	jgi|Pismi2|4295201|	4295201	285	4295201	4295201	2976	peroxidase activity	molecular_function
4297991	jgi|Pismi2|4298401|	D2ECMdown	-2.14478	5.21237e-28	M57ECMdown	-3.30994	8.75082e-66	M91ECMdow,	-1.11891	4.78751e-07	M120ECMdown	-2.69554	4.18319e-44	x	x	4297991		0.358175	0.100062	FLMM91DOWN	-2.72655	1.22233e-45		0.343829	0.114059	x	4297991		-0.806991	0.000135403	ECMM91DOWN	-1.70068	1.19988e-16		-0.206931	0.461872	jgi|Pismi2|4298401|	4297991	fgenesh1_kg.13_#_4116_#_transcript/48164	812	fgenesh1_kg.13_#_4116_#_transcript/48164	jgi|Pismi2|4297991|	4297991	224	4297991	4297991	2770	glutathione transferase activity	molecular_function
683127	jgi|Pismi2|683256|	D2ECMdown	-1.24254	3.67196e-15	M57ECMdown	-2.17802	6.24818e-46		0.325443	0.109318	M120ECMdown	-1.05775	2.33557e-11	x	x	683127		0.568711	0.000447323	FLMM91DOWN	-3.69585	1.22448e-128		-0.0747936	0.714867	x	683127		-0.366767	0.0421164	ECMM91DOWN	-2.12786	2.43345e-42		0.109998	0.656369	jgi|Pismi2|683256|	683127	Pismi1.fgenesh1_kg.99_#_55_#_Pisolithus_microcarpus_lrc106	2132	Pismi1.fgenesh1_kg.99_#_55_#_Pisolithus_microcarpus_lrc106	jgi|Pismi2|683127|	683127	572	683127	683127	3546	transporter activity	molecular_function
4271807	jgi|Pismi2|4272217|	D2ECMdown	-1.57679	3.31423e-50	M57ECMdown	-3.21896	6.22458e-229		-0.149059	0.353087	M120ECMdown	-2.66286	2.17061e-181	x	x	4271807	FLMM57UP	1.647	2.80372e-79	FLMM91DOWN	-1.04437	6.49215e-27	FLMM120UP	1.97782	1.36529e-115		4271807		0.00483376	1		0.383363	0.00274933		0.891752	4.03625e-15	jgi|Pismi2|4272217|	4271807	fgenesh1_kg.9_#_2904_#_transcript/25385	1755	fgenesh1_kg.9_#_2904_#_transcript/25385	jgi|Pismi2|4271807|	4271807	386	4271807	4271807	No GO	-	-
199585	jgi|Pismi2|199714|	D2ECMdown	-1.10696	1.74572e-12	M57ECMdown	-3.32351	1.45289e-151		-0.422999	0.130528	M120ECMdown	-2.95843	1.02702e-82	x	x	199585	FLMM57UP	2.90273	6.07832e-131	FLMM91DOWN	-1.54483	8.36079e-24	FLMM120UP	1.47719	4.86124e-33		199585		0.686183	4.62741e-05		-0.860863	9.93428e-05		-0.374278	0.080379	jgi|Pismi2|199714|	199585	Pismi1.CE75133_3206	1324	Pismi1.CE75133_3206	jgi|Pismi2|199585|	199585	274	199585	199585	22608	phytanoyl-CoA dioxygenase activity	molecular_function
4363918	jgi|Pismi2|4364328|	D2ECMdown	-1.17141	8.91811e-05	M57ECMdown	-1.67352	2.65315e-09		-0.360793	0.34284	M120ECMdown	-1.77775	2.54053e-10	x	x	4363918	FLMM57UP	1.26886	6.97297e-06		-0.963722	0.000615308	FLMM120UP	1.52219	5.64885e-08		4363918		0.766749	0.0135585		-0.153103	0.65546		0.915848	0.00240419	jgi|Pismi2|4364328|	4363918	fgenesh1_kg.33_#_1505_#_transcript/9294	2570	fgenesh1_kg.33_#_1505_#_transcript/9294	jgi|Pismi2|4363918|	4363918	722	4363918	4363918	6082	beta-glucosidase activity	molecular_function
4198623	jgi|Pismi2|4199033|	D2ECMdown	-1.26847	8.01816e-12	M57ECMdown	-2.55806	4.47937e-49	M91ECMdow,	-2.10247	1.67752e-30	M120ECMdown	-2.52348	2.43678e-47	x	x	4198623	FLMM57UP	2.16224	8.97703e-36		0.998586	1.41271e-08	FLMM120UP	2.05531	2.53268e-32		4198623		0.872654	4.17801e-06		0.164593	0.446987		0.800299	3.12078e-05	jgi|Pismi2|4199033|	4198623	fgenesh1_kg.3_#_3882_#_transcript/45995	952	fgenesh1_kg.3_#_3882_#_transcript/45995	jgi|Pismi2|4198623|	4198623	245	4198623	4198623	9333	maleylacetoacetate isomerase activity	molecular_function
4327587	jgi|Pismi2|4327997|	D2ECMdown	-1.43404	0.000330387	M57ECMdown	-1.30854	0.000765009		-0.625263	0.187703	M120ECMdown	-1.88259	5.60322e-07	x	x	4327587		0.436297	0.307146		-0.0217774	0.974086	FLMM120UP	1.00755	0.0090233		4327587		0.561802	0.229325		0.787002	0.0446573		0.558994	0.23465	jgi|Pismi2|4327997|	4327587	fgenesh1_kg.19_#_2650_#_transcript/27332	1655	fgenesh1_kg.19_#_2650_#_transcript/27332	jgi|Pismi2|4327587|	4327587	492	4327587	4327587	No GO	-	-
4242578	jgi|Pismi2|4242988|	D2ECMdown	-1.11907	0.000299592	M57ECMdown	-1.15636	0.000100587		-0.443234	0.246471	M120ECMdown	-2.06144	5.42522e-13	x	x	4242578		0.594277	0.054321		-0.747806	0.0103479	FLMM120UP	1.04237	0.000371233		4242578		0.55698	0.103085		-0.0719741	0.857386		0.0999974	0.860669	jgi|Pismi2|4242988|	4242578	fgenesh1_kg.6_#_4188_#_Pisolithus_microcarpus_lrc460	606	fgenesh1_kg.6_#_4188_#_Pisolithus_microcarpus_lrc460	jgi|Pismi2|4242578|	4242578	104	4242578	4242578	No GO	-	-
340082	jgi|Pismi2|340211|	D2ECMdown	-2.62193	6.14201e-30	M57ECMdown	-1.73226	1.50512e-10		-0.206152	0.628087	M120ECMdown	-1.10277	7.42851e-05	x	x	340082	FLMM57DOWN	-1.82823	1.38099e-17	FLMM91DOWN	-2.67798	1.50456e-33	FLMM120DOWN	-2.13663	1.65462e-23		340082		-0.938559	0.00206315		-0.2622	0.425956		-0.617475	0.0555332	jgi|Pismi2|340211|	340082	Pismi1.CE215630_721	1487	Pismi1.CE215630_721	jgi|Pismi2|340082|	340082	315	340082	340082	No GO	-	-
492522	jgi|Pismi2|492651|	D2ECMdown	-3.84868	0	M57ECMdown	-2.13807	1.45942e-99		0.636289	1.69554e-08	M120ECMdown	-3.29599	5.90563e-232	x	x	492522	FLMM57DOWN	-1.5542	8.04994e-57	FLMM91DOWN	-3.72542	0		-0.624858	5.03781e-10		492522		0.156409	0.255903		0.759543	1.47594e-12		-0.0721687	0.680941	jgi|Pismi2|492651|	492522	Pismi1.CE368070_40140	1711	Pismi1.CE368070_40140	jgi|Pismi2|492522|	492522	372	492522	492522	20858	methylisocitrate lyase activity	molecular_function
682314	jgi|Pismi2|682443|	D2ECMdown	-1.02826	4.96589e-57	M57ECMdown	-1.56042	2.9757e-130		-0.0912264	0.343087	M120ECMdown	-1.20315	5.03569e-79	x	x	682314		0.204876	0.00257126	FLMM91DOWN	-1.58743	7.17638e-135		0.347397	1.11213e-07		682314		-0.32729	2.86367e-06		-0.650399	5.51082e-21		0.172504	0.0229349	jgi|Pismi2|682443|	682314	Pismi1.fgenesh1_kg.80_#_61_#_Locus1389v1rpkm129.15	2282	Pismi1.fgenesh1_kg.80_#_61_#_Locus1389v1rpkm129.15	jgi|Pismi2|682314|	682314	640	682314	682314	2415	cystathionine gamma-synthase activity	molecular_function
4284928	jgi|Pismi2|4285338|	D2ECMdown	-2.36577	2.31356e-35	M57ECMdown	-1.38971	7.85458e-13		-0.185331	0.508503	M120ECMdown	-1.24577	1.89339e-10	x	x	4284928		-0.947573	1.03111e-06	FLMM91DOWN	-1.87641	1.69049e-23		-0.708473	0.000366759		4284928		0.0284879	0.957816		0.30403	0.153322		0.411536	0.0723615	jgi|Pismi2|4285338|	4284928	fgenesh1_kg.11_#_4465_#_transcript/17277	2075	fgenesh1_kg.11_#_4465_#_transcript/17277	jgi|Pismi2|4284928|	4284928	555	4284928	4284928	No GO	-	-
674297	jgi|Pismi2|674426|	D2ECMdown	-1.71265	2.19309e-23	M57ECMdown	-1.54424	2.00959e-19		0.545227	0.00671374	M120ECMdown	-1.0228	6.39081e-09	x	x	674297		-0.370053	0.0499688	FLMM91DOWN	-2.60974	1.96601e-54		-0.352399	0.0625183		674297		-0.201636	0.387495		-0.351859	0.0549394		0.337458	0.101811	jgi|Pismi2|674426|	674297	Pismi1.fgenesh1_kg.10_#_208_#_Locus816v1rpkm203.36	3610	Pismi1.fgenesh1_kg.10_#_208_#_Locus816v1rpkm203.36	jgi|Pismi2|674297|	674297	953	674297	674297	2176	DNA binding	molecular_function
29416	jgi|Pismi2|29545|	D2ECMdown	-1.38109	7.73421e-15	M57ECMdown	-1.20179	1.06794e-11		0.144247	0.57759	M120ECMdown	-1.0613	3.0744e-09	x	x	29416		-0.0358806	0.901663	FLMM91DOWN	-1.03457	2.68729e-09		0.0218587	0.94364		29416		0.143427	0.586158		0.490769	0.00731945		0.341649	0.10613	jgi|Pismi2|29545|	29416	Pismi1.fgenesh1_pm.40_#_47	3195	Pismi1.fgenesh1_pm.40_#_47	jgi|Pismi2|29416|	29416	1065	29416	29416	2450	ATP-dependent DNA helicase activity	molecular_function
680557	jgi|Pismi2|680686|	D2ECMdown	-2.29695	3.84921e-79	M57ECMdown	-2.7162	1.60642e-111		-0.398464	0.00906455	M120ECMdown	-1.45018	6.20866e-32	x	x	680557		0.377901	0.00334986	FLMM91DOWN	-2.40509	3.44482e-88		-0.724015	5.07664e-09		680557		-0.0413539	0.865065		-0.506605	0.000142921		0.122757	0.502909	jgi|Pismi2|680686|	680557	Pismi1.fgenesh1_kg.58_#_69_#_Locus2509v1rpkm74.77	2297	Pismi1.fgenesh1_kg.58_#_69_#_Locus2509v1rpkm74.77	jgi|Pismi2|680557|	680557	594	680557	680557	No GO	-	-
4336337	jgi|Pismi2|4336747|	D2ECMdown	-2.0866	8.82925e-09	M57ECMdown	-1.45599	8.34047e-05		0.126856	0.844087	M120ECMdown	-2.0661	9.03736e-09	x	x	4336337		-0.708454	0.0604551	FLMM91DOWN	-2.79092	1.2631e-15		-0.0690247	0.898207		4336337		-0.0778486	0.925776		-0.57747	0.157242		-0.0485298	0.964257	jgi|Pismi2|4336747|	4336337	fgenesh1_kg.22_#_724_#_transcript/29409	1521	fgenesh1_kg.22_#_724_#_transcript/29409	jgi|Pismi2|4336337|	4336337	434	4336337	4336337	No GO	-	-
4160512	jgi|Pismi2|4160922|	D2ECMdown	-1.1417	7.48596e-33	M57ECMdown	-2.53603	8.74874e-164		-0.235729	0.0468753	M120ECMdown	-1.68995	1.13873e-72	x	x	4160512	FLMM57UP	1.70789	1.4145e-75		-0.576319	1.4636e-09		0.949153	8.11966e-24		4160512		0.313569	0.00306447		0.329657	0.000994779		0.400904	9.42719e-05	jgi|Pismi2|4160922|	4160512	fgenesh1_kg.1_#_4816_#_transcript/25724	1680	fgenesh1_kg.1_#_4816_#_transcript/25724	jgi|Pismi2|4160512|	4160512	434	4160512	4160512	2441	acid phosphatase activity	molecular_function
20656	jgi|Pismi2|20785|	D2ECMdown	-1.16721	3.49669e-27	M57ECMdown	-2.59629	5.53177e-140		-0.39339	0.00141733	M120ECMdown	-1.41525	4.88645e-43	x	x	20656	FLMM57UP	1.28052	1.87005e-42		-0.0316478	0.807565		0.552393	1.7634e-08		20656		-0.148562	0.342827		0.742172	2.42325e-10		0.304357	0.019968	jgi|Pismi2|20785|	20656	Pismi1.fgenesh1_pg.1_#_200	1114	Pismi1.fgenesh1_pg.1_#_200	jgi|Pismi2|20656|	20656	371	20656	20656	No GO	-	-
4256883	jgi|Pismi2|4257293|	D2ECMdown	-1.77917	5.55978e-50	M57ECMdown	-1.39917	9.11385e-32		-0.314883	0.0326509	M120ECMdown	-1.50921	1.14295e-36			4256883		0.103913	0.49		-0.925151	7.73616e-15		0.216469	0.106162		4256883		0.483916	0.000198904		0.539134	1.5475e-05		0.486427	0.000187061	jgi|Pismi2|4257293|	4256883	fgenesh1_kg.7_#_7367_#_transcript/20277	1886	fgenesh1_kg.7_#_7367_#_transcript/20277	jgi|Pismi2|4256883|	4256883	523	4256883	4256883	2630	cathepsin D activity	molecular_function
4169449	jgi|Pismi2|4169859|	D2ECMdown	-1.04673	2.85864e-51	M57ECMdown	-1.12097	3.36232e-63		-0.162975	0.0682709	M120ECMdown	-1.40716	2.70369e-95			4169449		0.586695	9.06243e-19		-0.383663	1.52896e-08		0.528843	1.88682e-15		4169449		0.512454	1.8188e-12		0.500091	1.61993e-11		0.168409	0.0481308	jgi|Pismi2|4169859|	4169449	fgenesh1_kg.1_#_13753_#_transcript/47563	840	fgenesh1_kg.1_#_13753_#_transcript/47563	jgi|Pismi2|4169449|	4169449	204	4169449	4169449	No GO	-	-
452111	jgi|Pismi2|452240|	D2ECMdown	-1.1231	7.55603e-45	M57ECMdown	-1.03493	9.23402e-39		-0.196473	0.0529837	M120ECMdown	-1.33955	3.1181e-64			452111		0.0363254	0.743736		-0.753242	1.3059e-21		0.30758	0.00020284		452111		0.124489	0.233132		0.173381	0.0501733		0.0911257	0.426671	jgi|Pismi2|452240|	452111	Pismi1.CE327659_11881	1779	Pismi1.CE327659_11881	jgi|Pismi2|452111|	452111	524	452111	452111	2290	catalytic activity	molecular_function
4221770	jgi|Pismi2|4222180|	D2ECMdown	-1.1668	6.74472e-51	M57ECMdown	-1.41644	2.7509e-77		-0.353986	8.60574e-05	M120ECMdown	-1.51527	1.38688e-85			4221770		0.414997	6.45742e-08		-0.604411	1.80202e-15		0.273838	0.00056159		4221770		0.165366	0.0858999		0.208408	0.0170565		-0.0746268	0.537397	jgi|Pismi2|4222180|	4221770	fgenesh1_kg.4_#_8210_#_transcript/31005	1544	fgenesh1_kg.4_#_8210_#_transcript/31005	jgi|Pismi2|4221770|	4221770	439	4221770	4221770	20187	nutrient reservoir activity	molecular_function
4166369	jgi|Pismi2|4166779|	D2ECMdown	-1.06073	6.83535e-33	M57ECMdown	-1.67024	4.91427e-78		-0.537833	2.24212e-07	M120ECMdown	-1.07964	1.79829e-34			4166369		0.18943	0.0386992		-0.596142	2.2511e-12		0.0797826	0.42666		4166369		-0.420074	3.62933e-05		-0.073241	0.54052		0.0608741	0.693296	jgi|Pismi2|4166779|	4166369	fgenesh1_kg.1_#_10673_#_transcript/33013	1483	fgenesh1_kg.1_#_10673_#_transcript/33013	jgi|Pismi2|4166369|	4166369	451	4166369	4166369	No GO	-	-
4301874	jgi|Pismi2|4302284|		-0.664252	2.66213e-16	M57ECMdown	-5.32807	0		0.576559	1.62232e-10	M120ECMdown	-2.56435	7.72545e-254	x	x	4301874	FLMM57UP	6.25037	0	FLMM91DOWN	-1.85471	2.13896e-119	FLMM120UP	3.75877	0	x	4301874	ECMM57UP	1.58655	9.01726e-92		-0.613902	2.92142e-13	ECMM120UP	1.85867	9.03555e-126	jgi|Pismi2|4302284|	4301874	fgenesh1_kg.13_#_7999_#_transcript/13388	2255	fgenesh1_kg.13_#_7999_#_transcript/13388	jgi|Pismi2|4301874|	4301874	660	4301874	4301874	934	L-amino-acid oxidase activity	molecular_function
4315844	jgi|Pismi2|4316254|		-0.0276671	0.945202	M57ECMdown	-1.89398	8.49387e-20		-0.0718904	0.856457	M120ECMdown	-1.00322	4.3298e-06	x	x	4315844	FLMM57UP	2.92683	3.24211e-46	FLMM91DOWN	-3.58611	1.2294e-64	FLMM120UP	1.70865	2.70894e-16	x	4315844	ECMM57UP	1.06051	1.01383e-06	ECMM91DOWN	-3.63033	3.02691e-61		0.733099	0.00120335	jgi|Pismi2|4316254|	4315844	fgenesh1_kg.17_#_153_#_transcript/40294	1164	fgenesh1_kg.17_#_153_#_transcript/40294	jgi|Pismi2|4315844|	4315844	344	4315844	4315844	2413	NADPH:quinone reductase activity	molecular_function
676802	jgi|Pismi2|676931|		-0.955309	1.86672e-43	M57ECMdown	-1.70495	8.33848e-168		0.0702831	0.692433	M120ECMdown	-1.89932	4.55002e-184	x	x	676802	FLMM57UP	1.79908	1.34641e-189	FLMM91DOWN	-2.8967	3.31585e-274	FLMM120UP	1.16671	4.07072e-79	x	676802	ECMM57UP	1.04943	7.99201e-52	ECMM91DOWN	-1.8711	1.13916e-75		0.222699	0.00632909	jgi|Pismi2|676931|	676802	Pismi1.fgenesh1_kg.21_#_117_#_Locus4544v1rpkm39.84	1460	Pismi1.fgenesh1_kg.21_#_117_#_Locus4544v1rpkm39.84	jgi|Pismi2|676802|	676802	433	676802	676802	2441	acid phosphatase activity	molecular_function
4344092	jgi|Pismi2|4344502|		-0.273898	0.506109	M57ECMdown	-1.93782	1.16558e-11	M91ECMdow,	-1.11754	0.000973907	M120ECMdown	-1.35303	4.75974e-06	x	x	4344092	FLMM57UP	3.03167	1.88056e-27	FLMM91DOWN	-3.00593	1.03915e-26	FLMM120UP	1.47845	3.13064e-07	x	4344092	ECMM57UP	1.36774	3.41453e-06	ECMM91DOWN	-3.84957	8.076e-40		0.399314	0.27821	jgi|Pismi2|4344502|	4344092	fgenesh1_kg.26_#_614_#_transcript/53735	447	fgenesh1_kg.26_#_614_#_transcript/53735	jgi|Pismi2|4344092|	4344092	108	4344092	4344092	No GO	-	-
674596	jgi|Pismi2|674725|		-0.756439	7.2625e-22	M57ECMdown	-1.50421	2.06869e-95		0.340706	0.0169815	M120ECMdown	-1.44154	8.98021e-80	x	x	674596	FLMM57UP	2.32463	7.64108e-224	FLMM91DOWN	-3.594	0		0.709271	3.77607e-21	x	674596	ECMM57UP	1.57686	6.40096e-95	ECMM91DOWN	-2.49686	7.37791e-126		0.0241732	0.88591	jgi|Pismi2|674725|	674596	Pismi1.fgenesh1_kg.11_#_165_#_Pisolithus_microcarpus_lrc122	969	Pismi1.fgenesh1_kg.11_#_165_#_Pisolithus_microcarpus_lrc122	jgi|Pismi2|674596|	674596	242	674596	674596	6425	carboxymethylenebutenolidase activity	molecular_function
4353347	jgi|Pismi2|4353757|		-0.463169	0.000289398	M57ECMdown	-1.50992	1.26937e-38		-0.504617	0.000183425	M120ECMdown	-1.15206	1.1778e-22	x	x	4353347		-0.145057	0.29438	FLMM91DOWN	-1.79526	7.20876e-55		-0.372013	0.00271238	x	4353347	ECMM57DOWN	-1.1918	3.96862e-24	ECMM91DOWN	-1.83671	1.48365e-54	ECMM120DOWN	-1.06091	2.89313e-19	jgi|Pismi2|4353757|	4353347	fgenesh1_kg.29_#_1607_#_transcript/10968	2224	fgenesh1_kg.29_#_1607_#_transcript/10968	jgi|Pismi2|4353347|	4353347	679	4353347	4353347	6200	dynamin GTPase activity	molecular_function
597332	jgi|Pismi2|597461|		-0.171564	0.695931	M57ECMdown	-1.34957	8.09571e-05		-0.0553127	0.922602	M120ECMdown	-1.16833	0.00127601	x	x	597332		-0.805009	0.00715851		-0.679559	0.018222	FLMM120DOWN	-1.08227	0.000223703	x	597332	ECMM57DOWN	-1.98302	1.03898e-09		-0.563307	0.0813151	ECMM120DOWN	-2.07903	6.39038e-10	jgi|Pismi2|597461|	597332	Pismi1.CE472880_1188	1090	Pismi1.CE472880_1188	jgi|Pismi2|597332|	597332	215	597332	597332	No GO	-	-
108091	jgi|Pismi2|108220|		-0.0931758	0.928081	M57ECMdown	-1.6662	0.020011		-0.777231	0.366957	M120ECMdown	-1.50383	0.0385398	x		108091		-0.299308	0.685384		-0.224296	0.742774		-0.337199	0.622872	x	108091	ECMM57DOWN	-1.87233	0.0082193		-0.90835	0.188326	ECMM120DOWN	-1.74785	0.0159517	jgi|Pismi2|108220|	108091	Pismi1.e_gw1.104.143.1	1605	Pismi1.e_gw1.104.143.1	jgi|Pismi2|108091|	108091	535	108091	108091	2175	nucleic acid binding	molecular_function
4250910	jgi|Pismi2|4251320|		0.0724494	0.883321	M57ECMdown	-1.02529	0.00583546		0.766603	0.00483076	M120ECMdown	-1.00965	0.000258499	x	x	4250910		-0.859119	0.00402555	FLMM91UP	1.49761	1.05746e-09		0.940013	0.000316573	x	4250910	ECMM57DOWN	-1.95686	3.70643e-09	ECMM91UP	2.19176	2.68595e-18		-0.142089	0.76294	jgi|Pismi2|4251320|	4250910	fgenesh1_kg.7_#_1394_#_transcript/8911	2596	fgenesh1_kg.7_#_1394_#_transcript/8911	jgi|Pismi2|4250910|	4250910	796	4250910	4250910	No GO	-	-
93384	jgi|Pismi2|93513|		-0.0271906	0.938188	M57ECMdown	-2.11335	6.64387e-29		-0.79884	0.000130156	M120ECMdown	-1.72767	8.24316e-21	x	x	93384		-0.0493204	0.864864		0.0149617	0.959976	FLMM120UP	1.02338	3.74377e-08	x	93384	ECMM57DOWN	-2.13548	2.90313e-29		-0.756687	8.10651e-05		-0.677094	0.000727814	jgi|Pismi2|93513|	93384	Pismi1.e_gw1.13.260.1	1068	Pismi1.e_gw1.13.260.1	jgi|Pismi2|93384|	93384	356	93384	93384	No GO	-	-
4261240	jgi|Pismi2|4261650|		-0.515785	0.00772685	M57ECMdown	-4.07409	1.25864e-134		-0.83779	2.27596e-05	M120ECMdown	-1.63	4.98782e-22	x	x	4261240	FLMM57UP	4.32599	1.02868e-151	FLMM91DOWN	-3.55002	1.11344e-99	FLMM120UP	2.35343	2.77728e-45	x	4261240		0.767681	1.61219e-05	ECMM91DOWN	-3.87203	2.59747e-109	ECMM120UP	1.23921	4.93564e-13	jgi|Pismi2|4261650|	4261240	fgenesh1_kg.8_#_356_#_transcript/45221	966	fgenesh1_kg.8_#_356_#_transcript/45221	jgi|Pismi2|4261240|	4261240	229	4261240	4261240	No GO	-	-
4338441	jgi|Pismi2|4338851|		0.0779188	0.833388	M57ECMdown	-3.65315	1.07885e-69		-0.35378	0.255449	M120ECMdown	-1.04021	2.43003e-06	x	x	4338441	FLMM57UP	4.65943	6.6775e-113	FLMM91DOWN	-4.17556	6.48034e-86	FLMM120UP	2.28096	1.39159e-27	x	4338441		0.928365	3.13708e-05	ECMM91DOWN	-4.60726	2.18325e-95	ECMM120UP	1.16283	9.75694e-08	jgi|Pismi2|4338851|	4338441	fgenesh1_kg.23_#_1554_#_transcript/46547	924	fgenesh1_kg.23_#_1554_#_transcript/46547	jgi|Pismi2|4338441|	4338441	262	4338441	4338441	No GO	-	-
686526	jgi|Pismi2|686655|		0.0436968	0.901914	M57ECMdown	-3.72685	1.89364e-90		-0.241246	0.37013	M120ECMdown	-1.54016	5.73469e-16	x	x	686526	FLMM57UP	4.67684	4.53365e-142	FLMM91DOWN	-4.14973	3.04549e-110	FLMM120UP	2.68548	3.29518e-47	x	686526		0.906289	4.33577e-06	ECMM91DOWN	-4.43468	2.69275e-122	ECMM120UP	1.10162	1.34694e-08	jgi|Pismi2|686655|	686526	Pismi1.fgenesh1_kg.180_#_25_#_Pisolithus_microcarpus_lrc120	878	Pismi1.fgenesh1_kg.180_#_25_#_Pisolithus_microcarpus_lrc120	jgi|Pismi2|686526|	686526	262	686526	686526	No GO	-	-
108067	jgi|Pismi2|108196|		-0.704596	4.52414e-05	M57ECMdown	-2.03503	1.18211e-42		-0.303262	0.158421	M120ECMdown	-1.01511	1.38264e-11	x	x	108067	FLMM57UP	1.73024	1.04576e-32		-0.108233	0.550339	FLMM120UP	1.4322	1.35044e-22	x	108067		0.399809	0.033766		0.2931	0.117354	ECMM120UP	1.12168	6.06298e-12	jgi|Pismi2|108196|	108067	Pismi1.e_gw1.104.68.1	2442	Pismi1.e_gw1.104.68.1	jgi|Pismi2|108067|	108067	814	108067	108067	3085	protein-L-isoaspartate (D-aspartate) O-methyltransferase activity	molecular_function
4156336	jgi|Pismi2|4156746|		-0.355436	2.71253e-19	M57ECMdown	-1.1905	7.50628e-208		0.38981	1.77162e-08	M120ECMdown	-1.1318	4.50721e-170	x	x	4156336		0.184776	3.5402e-06	FLMM91DOWN	-4.43347	0		-0.76787	9.72836e-89	x	4156336		-0.650292	6.73096e-61	ECMM91DOWN	-3.68823	0	ECMM120DOWN	-1.54423	0	jgi|Pismi2|4156746|	4156336	fgenesh1_kg.1_#_640_#_transcript/9344	2480	fgenesh1_kg.1_#_640_#_transcript/9344	jgi|Pismi2|4156336|	4156336	777	4156336	4156336	6200	dynamin GTPase activity	molecular_function
4234596	jgi|Pismi2|4235006|		-0.500355	0.0677438	M57ECMdown	-1.11352	4.04422e-07		0.252696	0.513302	M120ECMdown	-1.17785	4.24924e-05	x	x	4234596	FLMM57UP	1.29925	1.27523e-09	FLMM91DOWN	-1.43192	9.57703e-10	FLMM120DOWN	-1.02616	1.18293e-05	x	4234596		0.686091	0.00609761		-0.678871	0.0122506	ECMM120DOWN	-1.70366	7.26587e-10	jgi|Pismi2|4235006|	4234596	fgenesh1_kg.5_#_8747_#_transcript/42411	1117	fgenesh1_kg.5_#_8747_#_transcript/42411	jgi|Pismi2|4234596|	4234596	257	4234596	4234596	No GO	-	-
160668	jgi|Pismi2|160797|		-0.465915	0.0205902	M57ECMdown	-1.51228	2.10843e-18		0.60202	0.00337494	M120ECMdown	-2.08373	8.4241e-33	x	x	160668		0.521108	0.00414002	FLMM91DOWN	-1.723	1.10901e-23		0.111555	0.606404	x	160668		-0.525259	0.00638475		-0.655068	0.000279878	ECMM120DOWN	-1.50626	2.70107e-17	jgi|Pismi2|160797|	160668	Pismi1.CE36216_1645	3877	Pismi1.CE36216_1645	jgi|Pismi2|160668|	160668	1187	160668	160668	5939	zinc ion binding	molecular_function
17817	jgi|Pismi2|17946|		-0.494229	0.231503	M57ECMdown	-1.30097	9.26812e-05		0.698307	0.0763515	M120ECMdown	-1.4593	1.13578e-05	x	x	17817		0.444055	0.224729	FLMM91DOWN	-1.80045	1.08402e-08		-0.932517	0.00559252	x	17817		-0.362688	0.398772		-0.607918	0.0714085	ECMM120DOWN	-1.89759	4.59376e-09	jgi|Pismi2|17946|	17817	Pismi1.gm1.12341_g	9168	Pismi1.gm1.12341_g	jgi|Pismi2|17817|	17817	3056	17817	17817	No GO	-	-
680524	jgi|Pismi2|680653|		-0.596613	1.70375e-16	M57ECMdown	-2.65644	0	M91ECMdow,	-1.07312	1.86377e-55	M120ECMdown	-1.02033	7.14191e-51	x	x	680524	FLMM57UP	2.71631	0	FLMM91UP	1.8925	3.36362e-176	FLMM120UP	1.36006	1.86382e-90	x	680524		0.656481	6.20062e-20	ECMM91UP	1.416	1.40662e-90		0.936346	6.90386e-40	jgi|Pismi2|680653|	680524	Pismi1.fgenesh1_kg.58_#_36_#_Locus3325v2rpkm1.19_PRE	2050	Pismi1.fgenesh1_kg.58_#_36_#_Locus3325v2rpkm1.19_PRE	jgi|Pismi2|680524|	680524	518	680524	680524	6106	L-ascorbate oxidase activity	molecular_function
4209091	jgi|Pismi2|4209501|		0.19456	0.601978	M57ECMdown	-2.17091	4.58893e-19		-0.258798	0.450462	M120ECMdown	-1.85857	2.54569e-14	x	x	4209091	FLMM57UP	1.99173	1.83532e-16	FLMM91UP	1.58876	4.78096e-11	FLMM120UP	2.69774	2.22851e-29	x	4209091		-0.373747	0.232958	ECMM91UP	1.1354	4.39503e-06		0.644604	0.0199319	jgi|Pismi2|4209501|	4209091	fgenesh1_kg.3_#_14350_#_transcript/50711	675	fgenesh1_kg.3_#_14350_#_transcript/50711	jgi|Pismi2|4209091|	4209091	210	4209091	4209091	No GO	-	-
97211	jgi|Pismi2|97340|		-0.25617	0.0201395	M57ECMdown	-2.22861	3.44294e-136		-0.428184	1.56705e-05	M120ECMdown	-1.11977	1.46587e-34	x	x	97211	FLMM57UP	2.23763	1.0534e-138	FLMM91UP	2.0889	2.14602e-121	FLMM120UP	1.36206	2.15618e-51	x	97211		0.265193	0.0127622	ECMM91UP	1.91689	3.02395e-97		0.498467	3.83777e-07	jgi|Pismi2|97340|	97211	Pismi1.e_gw1.26.3.1	1575	Pismi1.e_gw1.26.3.1	jgi|Pismi2|97211|	97211	525	97211	97211	No GO	-	-
675832	jgi|Pismi2|675961|		0.0451149	0.707026	M57ECMdown	-1.49591	1.69716e-102		0.425476	5.68543e-09	M120ECMdown	-1.13946	2.69405e-59	x	x	675832	FLMM57UP	1.90476	7.21332e-165	FLMM91UP	2.32619	3.20469e-248	FLMM120UP	1.65174	7.12964e-124	x	675832		0.363738	2.29003e-06	ECMM91UP	2.70655	0		0.46717	6.60804e-10	jgi|Pismi2|675961|	675832	Pismi1.fgenesh1_kg.17_#_63_#_Locus1900v1rpkm96.00	1900	Pismi1.fgenesh1_kg.17_#_63_#_Locus1900v1rpkm96.00	jgi|Pismi2|675832|	675832	500	675832	675832	4927	transport	biological_process
4338939	jgi|Pismi2|4339349|		0.0421635	0.940251	M57ECMdown	-1.03762	0.000923851		-0.525269	0.162103	M120ECMdown	-1.43935	2.31732e-06	x	x	4338939	FLMM57UP	1.77309	1.85382e-09	FLMM91UP	2.12438	2.12575e-13	FLMM120UP	1.87333	2.19366e-10	x	4338939		0.693301	0.0413388	ECMM91UP	1.55695	1.35713e-07		0.391813	0.315681	jgi|Pismi2|4339349|	4338939	fgenesh1_kg.23_#_2052_#_TRINITY_DN6142_c3_g1_i4	2061	fgenesh1_kg.23_#_2052_#_TRINITY_DN6142_c3_g1_i4	jgi|Pismi2|4338939|	4338939	481	4338939	4338939	2539	chitin deacetylase activity	molecular_function
4232492	jgi|Pismi2|4232902|		-0.407175	0.318974	M57ECMdown	-3.84658	7.20795e-41	M91ECMdow,	-2.00888	3.54709e-11	M120ECMdown	-3.40061	3.30281e-31	x	x	4232492	FLMM57UP	4.05086	1.96142e-45	FLMM91UP	3.18881	9.4075e-29	FLMM120UP	3.17803	3.5914e-28	x	4232492		0.61146	0.0890743	ECMM91UP	1.5871	1.6016e-07		0.184595	0.714776	jgi|Pismi2|4232902|	4232492	fgenesh1_kg.5_#_6643_#_transcript/51161	645	fgenesh1_kg.5_#_6643_#_transcript/51161	jgi|Pismi2|4232492|	4232492	145	4232492	4232492	No GO	-	-
4219607	jgi|Pismi2|4220017|		-0.476962	2.21298e-10	M57ECMdown	-1.0123	1.64078e-58	M91ECMdow,	-1.21191	6.48965e-96	M120ECMdown	-2.21674	6.92162e-239	x	x	4219607	FLMM57UP	1.47628	3.0074e-121	FLMM91UP	3.39215	0	FLMM120UP	1.78304	4.91625e-181	x	4219607		0.940942	1.28689e-39	ECMM91UP	2.65721	0		0.0432623	0.740878	jgi|Pismi2|4220017|	4219607	fgenesh1_kg.4_#_6047_#_transcript/41477	1148	fgenesh1_kg.4_#_6047_#_transcript/41477	jgi|Pismi2|4219607|	4219607	232	4219607	4219607	No GO	-	-
4082356	jgi|Pismi2|4082766|		-0.384236	0.553386	M57ECMdown	-1.00204	0.0431468		-0.910085	0.091069	M120ECMdown	-1.51738	0.00123901	x	x	4082356	FLMM57UP	1.19445	0.0100714	FLMM91UP	7.14231	2.61333e-64	FLMM120UP	1.36899	0.00293452	x	4082356		0.576643	0.316779	ECMM91UP	6.61646	1.0534e-54		0.235847	0.752284	jgi|Pismi2|4082766|	4082356	estExt_Genewise1.C_7_t30459	315	estExt_Genewise1.C_7_t30459	jgi|Pismi2|4082356|	4082356	89	4082356	4082356	No GO	-	-
4343316	jgi|Pismi2|4343726|		-0.0422073	0.963082	M57ECMdown	-3.68165	4.19687e-22	M91ECMdow,	-2.0509	2.44924e-07	M120ECMdown	-3.10677	4.75861e-13	x	x	4343316	FLMM57UP	4.35523	8.9649e-29	FLMM91UP	3.9771	2.212e-24	FLMM120UP	3.06843	1.83689e-14	x	4343316		0.715792	0.214613	ECMM91UP	1.96841	1.35662e-05		0.00387455	1	jgi|Pismi2|4343726|	4343316	fgenesh1_kg.25_#_2392_#_transcript/50330	714	fgenesh1_kg.25_#_2392_#_transcript/50330	jgi|Pismi2|4343316|	4343316	145	4343316	4343316	No GO	-	-
674045	jgi|Pismi2|674174|		-0.353104	3.61867e-10	M57ECMdown	-1.18715	1.14775e-116	M91ECMdow,	-2.38468	0	M120ECMdown	-1.10629	5.35556e-98	x	x	674045	FLMM57UP	1.68344	7.58481e-233	FLMM91UP	4.84221	0		0.960675	1.10275e-75	x	674045		0.849392	1.13327e-56	ECMM91UP	2.81064	0		0.207488	0.000435645	jgi|Pismi2|674174|	674045	Pismi1.fgenesh1_kg.9_#_278_#_Locus459v1rpkm331.96	2247	Pismi1.fgenesh1_kg.9_#_278_#_Locus459v1rpkm331.96	jgi|Pismi2|674045|	674045	551	674045	674045	23642	unspecific monooxygenase activity	molecular_function
4343371	jgi|Pismi2|4343781|		0.0525966	0.955259	M57ECMdown	-1.56976	0.00166911		-0.848027	0.108354	M120ECMdown	-1.7974	0.00323219	x	x	4343371	FLMM57UP	1.40963	0.00264738	FLMM91UP	2.4212	1.85457e-08		0.533214	0.318635	x	4343371		-0.212725	0.81209	ECMM91UP	1.52058	0.00177399		-1.31678	0.0524577	jgi|Pismi2|4343781|	4343371	fgenesh1_kg.25_#_2447_#_transcript/53313	524	fgenesh1_kg.25_#_2447_#_transcript/53313	jgi|Pismi2|4343371|	4343371	118	4343371	4343371	No GO	-	-
601298	jgi|Pismi2|601427|		-0.650824	2.50265e-13	M57ECMdown	-2.22842	6.47841e-161		-0.937484	6.55814e-32	M120ECMdown	-1.45254	2.09108e-67	x	x	601298	FLMM57UP	1.41054	1.34786e-74	FLMM91UP	1.75106	4.54492e-117		0.815684	4.65257e-25	x	601298		-0.16705	0.139443	ECMM91UP	1.4644	2.24186e-64		0.0139641	0.957143	jgi|Pismi2|601427|	601298	Pismi1.CE476846_10597	1273	Pismi1.CE476846_10597	jgi|Pismi2|601298|	601298	326	601298	601298	No GO	-	-
681881	jgi|Pismi2|682010|		-0.904291	2.52212e-52	M57ECMdown	-1.18147	4.56926e-94		-0.0898205	0.243826	M120ECMdown	-1.07579	3.15188e-76	x	x	681881		0.810089	1.06943e-45	FLMM91UP	1.04075	8.5518e-76		0.482121	1.05847e-16	x	681881		0.532913	2.54558e-18	ECMM91UP	1.85522	5.03783e-219		0.310619	1.14489e-06	jgi|Pismi2|682010|	681881	Pismi1.fgenesh1_kg.74_#_64_#_Locus2473v1rpkm75.66	1984	Pismi1.fgenesh1_kg.74_#_64_#_Locus2473v1rpkm75.66	jgi|Pismi2|681881|	681881	520	681881	681881	10126	short-branched-chain-acyl-CoA dehydrogenase activity	molecular_function
4292459	jgi|Pismi2|4292869|		-0.994676	2.22335e-32	M57ECMdown	-1.16659	2.64298e-47		-0.446491	2.04184e-07	M120ECMdown	-1.15824	4.04149e-40	x		4292459		0.338845	2.0366e-05		0.580693	1.41613e-14		-0.200297	0.0176984	x	4292459		0.166934	0.122016	ECMM91UP	1.12888	1.17341e-38		-0.363861	0.000295408	jgi|Pismi2|4292869|	4292459	fgenesh1_kg.12_#_2887_#_transcript/31815	1538	fgenesh1_kg.12_#_2887_#_transcript/31815	jgi|Pismi2|4292459|	4292459	439	4292459	4292459	2448	adenosine deaminase activity	molecular_function
4392685	jgi|Pismi2|4393095|		-0.899743	6.0601e-104	M57ECMdown	-1.94209	0		0.330687	5.31203e-07	M120ECMdown	-1.83147	0	x	x	4392685	FLMM57UP	1.69255	0	FLMM91DOWN	-2.26477	0	FLMM120UP	1.16822	2.35862e-226	x	4392685		0.650203	5.26602e-52	ECMM91DOWN	-1.03434	9.71784e-77		0.236499	4.23545e-07	jgi|Pismi2|4393095|	4392685	fgenesh1_kg.50_#_699_#_transcript/31801	1527	fgenesh1_kg.50_#_699_#_transcript/31801	jgi|Pismi2|4392685|	4392685	336	4392685	4392685	No GO	-	-
4181398	jgi|Pismi2|4181808|		0.569841	0.0856812	M57ECMdown	-1.07713	0.000173515	M91ECMdow,	-1.41559	2.01481e-06	M120ECMdown	-1.22942	1.53211e-05	x	x	4181398	FLMM57UP	1.54441	1.68779e-08	FLMM91DOWN	-4.40882	3.59216e-62	FLMM120UP	1.09559	9.92083e-05	x	4181398		-0.102565	0.837624	ECMM91DOWN	-6.39425	1.57495e-125		-0.703672	0.0217862	jgi|Pismi2|4181808|	4181398	fgenesh1_kg.2_#_4766_#_Pisolithus_microcarpus_lrc165	621	fgenesh1_kg.2_#_4766_#_Pisolithus_microcarpus_lrc165	jgi|Pismi2|4181398|	4181398	143	4181398	4181398	No GO	-	-
686384	jgi|Pismi2|686513|		0.660775	0.6598	M57ECMdown	-1.54139	0.0485921		0	1	M120ECMdown	-1.69055	0.0398399	x	x	686384	FLMM57UP	3.37632	6.93e-05	FLMM91DOWN	-3.5057	0.0208714	FLMM120UP	3.11383	0.000289634	x	686384		1.17416	0.281834	ECMM91DOWN	-3.14898	0.0387496		0.7625	0.559887	jgi|Pismi2|686513|	686384	Pismi1.fgenesh1_kg.176_#_2_#_Locus13885v1rpkm2.83	361	Pismi1.fgenesh1_kg.176_#_2_#_Locus13885v1rpkm2.83	jgi|Pismi2|686384|	686384	115	686384	686384	No GO	-	-
4344527	jgi|Pismi2|4344937|		-0.413508	0.0695683	M57ECMdown	-1.04345	5.5616e-08		-0.412541	0.0817303	M120ECMdown	-1.46807	7.31657e-15	x	x	4344527	FLMM57UP	1.15046	1.07434e-09	FLMM91DOWN	-1.01919	5.62946e-08	FLMM120UP	1.14611	1.44925e-09	x	4344527		0.520522	0.0133179	ECMM91DOWN	-1.01822	8.5587e-08		0.0915425	0.781743	jgi|Pismi2|4344937|	4344527	fgenesh1_kg.26_#_1049_#_transcript/34282	1386	fgenesh1_kg.26_#_1049_#_transcript/34282	jgi|Pismi2|4344527|	4344527	290	4344527	4344527	No GO	-	-
4317624	jgi|Pismi2|4318034|		0.191618	0.19061	M57ECMdown	-3.47786	1.92277e-226		-0.484313	0.000429271	M120ECMdown	-2.37971	1.56969e-105	x	x	4317624	FLMM57UP	4.13273	0		-0.95772	3.71233e-17	FLMM120UP	2.9942	2.93291e-166	x	4317624		0.463257	0.00011418	ECMM91DOWN	-1.63365	7.81805e-43		0.422872	0.000502896	jgi|Pismi2|4318034|	4317624	fgenesh1_kg.17_#_1933_#_transcript/46877	889	fgenesh1_kg.17_#_1933_#_transcript/46877	jgi|Pismi2|4317624|	4317624	262	4317624	4317624	No GO	-	-
4282567	jgi|Pismi2|4282977|		0.654224	2.3226e-10	M57ECMdown	-1.44272	9.95255e-51		-0.630932	1.1412e-07	M120ECMdown	-1.63277	1.28188e-63	x	x	4282567	FLMM57UP	2.43354	5.56832e-141		-0.857165	2.17699e-17	FLMM120UP	2.12137	5.02385e-107	x	4282567		0.336594	0.001821	ECMM91DOWN	-2.14232	5.9631e-89		-0.165624	0.184877	jgi|Pismi2|4282977|	4282567	fgenesh1_kg.11_#_2104_#_transcript/40881	1015	fgenesh1_kg.11_#_2104_#_transcript/40881	jgi|Pismi2|4282567|	4282567	280	4282567	4282567	2933	hydrolase activity, hydrolyzing O-glycosyl compounds	molecular_function
4343329	jgi|Pismi2|4343739|		0.0419374	0.905288	M57ECMdown	-4.43197	1.57002e-141		-0.27335	0.360325	M120ECMdown	-2.27065	3.05618e-36	x	x	4343329	FLMM57UP	4.32197	9.87675e-139		-0.762556	8.5186e-05	FLMM120UP	2.15029	2.85494e-34	x	4343329		-0.151939	0.595458	ECMM91DOWN	-1.07784	5.49475e-07		-0.162301	0.573396	jgi|Pismi2|4343739|	4343329	fgenesh1_kg.25_#_2405_#_transcript/51686	634	fgenesh1_kg.25_#_2405_#_transcript/51686	jgi|Pismi2|4343329|	4343329	148	4343329	4343329	No GO	-	-
4298546	jgi|Pismi2|4298956|		-0.240765	0.0128942	M57ECMdown	-2.85543	4.41626e-277		-0.0692495	0.676846	M120ECMdown	-1.35785	1.67666e-56	x	x	4298546	FLMM57UP	2.13588	6.58078e-172	FLMM91DOWN	-1.48302	9.5848e-65		0.405259	9.31465e-07	x	4298546		-0.478783	1.18563e-07	ECMM91DOWN	-1.3115	2.41924e-38		-0.711831	5.15033e-15	jgi|Pismi2|4298956|	4298546	fgenesh1_kg.13_#_4671_#_transcript/40840	1138	fgenesh1_kg.13_#_4671_#_transcript/40840	jgi|Pismi2|4298546|	4298546	362	4298546	4298546	No GO	-	-
4489551	jgi|Pismi2|4489961|		-0.253049	0.215703	M57ECMdown	-2.07536	3.06937e-41		-0.0178893	0.97242	M120ECMdown	-1.82704	3.17933e-29	x	x	4489551	FLMM57UP	1.29158	7.21702e-18	FLMM91DOWN	-2.4735	3.33378e-45		0.581315	0.00024919	x	4489551		-0.530731	0.00282409	ECMM91DOWN	-2.23834	1.89686e-27		-0.992674	9.45597e-09	jgi|Pismi2|4489961|	4489551	gm1.4589_g	858	gm1.4589_g	jgi|Pismi2|4489551|	4489551	286	4489551	4489551	No GO	-	-
4183542	jgi|Pismi2|4183952|		-0.462237	2.70891e-09	M57ECMdown	-1.43325	1.15677e-88		-0.0685702	0.601836	M120ECMdown	-1.23404	2.76402e-64	x	x	4183542	FLMM57UP	1.23541	2.95158e-67	FLMM91DOWN	-1.84026	9.62335e-130		0.817259	9.92659e-30	x	4183542		0.264397	0.00122278	ECMM91DOWN	-1.44659	3.35872e-67		0.0454531	0.720837	jgi|Pismi2|4183952|	4183542	fgenesh1_kg.2_#_6910_#_transcript/32525	1493	fgenesh1_kg.2_#_6910_#_transcript/32525	jgi|Pismi2|4183542|	4183542	456	4183542	4183542	9321	integral to membrane	cellular_component
4217769	jgi|Pismi2|4218179|		-0.757111	3.61831e-07	M57ECMdown	-1.33769	2.00441e-21		-0.249913	0.187471	M120ECMdown	-1.15352	4.73654e-16	x	x	4217769		0.665971	4.04074e-06	FLMM91DOWN	-2.1957	4.3815e-56		0.727263	4.70507e-07	x	4217769		0.0853876	0.710844	ECMM91DOWN	-1.6885	2.30253e-32		0.330853	0.0439489	jgi|Pismi2|4218179|	4217769	fgenesh1_kg.4_#_4209_#_transcript/46467	935	fgenesh1_kg.4_#_4209_#_transcript/46467	jgi|Pismi2|4217769|	4217769	193	4217769	4217769	No GO	-	-
678701	jgi|Pismi2|678830|		-0.633312	0.00096102	M57ECMdown	-1.2983	1.61772e-12		0.35738	0.298204	M120ECMdown	-1.47855	3.20838e-15	x	x	678701		0.0898361	0.684207	FLMM91DOWN	-2.18771	1.44852e-28		0.161443	0.399528	x	678701		-0.575155	0.00657628	ECMM91DOWN	-1.19702	3.61104e-07		-0.683792	0.00138485	jgi|Pismi2|678830|	678701	Pismi1.fgenesh1_kg.37_#_72_#_Locus17881v1rpkm1.45	1422	Pismi1.fgenesh1_kg.37_#_72_#_Locus17881v1rpkm1.45	jgi|Pismi2|678701|	678701	445	678701	678701	3200	ubiquitin-protein ligase activity	molecular_function
4325457	jgi|Pismi2|4325867|		-0.971134	5.54552e-09	M57ECMdown	-1.66076	1.04799e-24		0.293246	0.412842	M120ECMdown	-2.65561	2.42035e-62	x	x	4325457		-0.146904	0.456127	FLMM91DOWN	-5.06167	1.77026e-148		0.926369	7.06276e-09	x	4325457		-0.836527	9.62483e-07	ECMM91DOWN	-3.79729	3.52961e-66		-0.758109	1.19058e-05	jgi|Pismi2|4325867|	4325457	fgenesh1_kg.19_#_520_#_transcript/52812	566	fgenesh1_kg.19_#_520_#_transcript/52812	jgi|Pismi2|4325457|	4325457	76	4325457	4325457	2175	nucleic acid binding	molecular_function
4478010	jgi|Pismi2|4478420|		-0.50601	0.695041	M57ECMdown	-2.33678	0.0289192		-1.46447	0.535543	M120ECMdown	-2.6003	0.0119657	x	x	4478010		0.160055	0.901663	FLMM91DOWN	-3.2989	0.00400356		0.620577	0.501877	x	4478010		-1.67072	0.166538	ECMM91DOWN	-4.25736	0.00416274		-1.47372	0.237426	jgi|Pismi2|4478420|	4478010	estExt_fgenesh1_pg.C_4_t10125	567	estExt_fgenesh1_pg.C_4_t10125	jgi|Pismi2|4478010|	4478010	117	4478010	4478010	No GO	-	-
4341212	jgi|Pismi2|4341622|		-0.770353	0.537161	M57ECMdown	-2.22529	0.0148197		0	1	M120ECMdown	-2.32261	0.0493003	x	x	4341212		1.31432	0.119136	FLMM91DOWN	-5.39058	0.000171973		0.138178	0.914436	x	4341212		-0.140615	0.953961	ECMM91DOWN	-3.60273	0.0178386		-1.41407	0.330484	jgi|Pismi2|4341622|	4341212	fgenesh1_kg.25_#_288_#_FWMTHQO01AR5C1	276	fgenesh1_kg.25_#_288_#_FWMTHQO01AR5C1	jgi|Pismi2|4341212|	4341212	92	4341212	4341212	2175	nucleic acid binding	molecular_function
676742	jgi|Pismi2|676871|		0.285055	0.301892	M57ECMdown	-2.36333	7.43064e-40		-0.0264244	0.943934	M120ECMdown	-3.01073	1.26838e-60	x	x	676742	FLMM57UP	3.20189	3.31158e-68	FLMM91UP	1.25819	6.18414e-11	FLMM120UP	3.50275	5.52162e-82		676742		0.55351	0.013464		0.946716	4.44272e-06		0.206969	0.479492	jgi|Pismi2|676871|	676742	Pismi1.fgenesh1_kg.21_#_57_#_Pisolithus_microcarpus_lrc103	734	Pismi1.fgenesh1_kg.21_#_57_#_Pisolithus_microcarpus_lrc103	jgi|Pismi2|676742|	676742	53	676742	676742	No GO	-	-
4182870	jgi|Pismi2|4183280|		-0.746487	8.88878e-09	M57ECMdown	-2.32317	1.04871e-89		0.355958	0.107124	M120ECMdown	-2.04461	1.23147e-73	x	x	4182870	FLMM57UP	1.63027	1.58762e-50	FLMM91DOWN	-2.09083	1.58777e-52	FLMM120UP	1.84079	4.81892e-65		4182870		0.0535841	0.821458		-0.988384	1.29305e-09		0.542665	6.99092e-05	jgi|Pismi2|4183280|	4182870	fgenesh1_kg.2_#_6238_#_transcript/48603	817	fgenesh1_kg.2_#_6238_#_transcript/48603	jgi|Pismi2|4182870|	4182870	179	4182870	4182870	No GO	-	-
4251554	jgi|Pismi2|4251964|		-0.459519	3.81054e-05	M57ECMdown	-1.15147	9.72518e-31		-0.0222645	0.908386	M120ECMdown	-2.03406	1.29826e-92	x	x	4251554	FLMM57UP	1.4546	1.10271e-48		-0.146317	0.189395	FLMM120UP	1.83227	4.12925e-77		4251554		0.76265	3.47706e-13		0.290937	0.0086312		0.257727	0.0323481	jgi|Pismi2|4251964|	4251554	fgenesh1_kg.7_#_2038_#_transcript/18137	2043	fgenesh1_kg.7_#_2038_#_transcript/18137	jgi|Pismi2|4251554|	4251554	592	4251554	4251554	No GO	-	-
4189727	jgi|Pismi2|4190137|		-0.517691	1.26937e-13	M57ECMdown	-1.015	2.33468e-52		-0.614201	5.00298e-18	M120ECMdown	-1.56688	8.23079e-123	x	x	4189727	FLMM57UP	1.17651	2.79509e-70		-0.197117	0.00505038	FLMM120UP	1.28292	2.18549e-83		4189727		0.6792	3.04676e-23		-0.293626	3.57431e-05		0.233733	0.00179332	jgi|Pismi2|4190137|	4189727	fgenesh1_kg.2_#_13095_#_transcript/33851	1424	fgenesh1_kg.2_#_13095_#_transcript/33851	jgi|Pismi2|4189727|	4189727	437	4189727	4189727	2378	GTPase activity	molecular_function
4494995	jgi|Pismi2|4495405|		-0.372727	0.0359302	M57ECMdown	-2.97095	1.47681e-100		-0.727832	9.24694e-05	M120ECMdown	-1.97327	9.77312e-39	x	x	4494995	FLMM57UP	2.35043	1.25693e-72		0.0108765	0.963135	FLMM120UP	1.05146	1.27387e-14		4494995		-0.247791	0.216054		-0.344228	0.0641414		-0.549081	0.00234834	jgi|Pismi2|4495405|	4494995	gm1.10033_g	822	gm1.10033_g	jgi|Pismi2|4494995|	4494995	274	4494995	4494995	No GO	-	-
680107	jgi|Pismi2|680236|		-0.187392	0.150799	M57ECMdown	-3.70593	0		0.503081	1.01067e-05	M120ECMdown	-1.42129	6.97321e-47	x	x	680107	FLMM57UP	3.55647	0		-0.209691	0.0512493	FLMM120UP	1.41782	4.06094e-48		680107		0.0379391	0.844765		0.480783	6.93471e-06		0.183918	0.151422	jgi|Pismi2|680236|	680107	Pismi1.fgenesh1_kg.54_#_44_#_Pisolithus_microcarpus_lrc50	2144	Pismi1.fgenesh1_kg.54_#_44_#_Pisolithus_microcarpus_lrc50	jgi|Pismi2|680107|	680107	660	680107	680107	934	L-amino-acid oxidase activity	molecular_function
8385	jgi|Pismi2|8514|		-0.166659	0.852386	M57ECMdown	-1.97508	0.000217974		-0.771261	0.339558	M120ECMdown	-2.07149	0.000148442	x	x	8385	FLMM57UP	1.17457	0.0200138		-0.255415	0.671136	FLMM120UP	1.19884	0.0167236		8385		-0.633852	0.378165		-0.860017	0.188906		-0.705998	0.330614	jgi|Pismi2|8514|	8385	Pismi1.gm1.2909_g	231	Pismi1.gm1.2909_g	jgi|Pismi2|8385|	8385	77	8385	8385	No GO	-	-
673039	jgi|Pismi2|673168|		-0.0697199	0.887843	M57ECMdown	-1.87511	3.08248e-12	M91ECMdow,	-1.35826	2.22809e-06	M120ECMdown	-1.69392	4.68573e-10	x	x	673039	FLMM57UP	2.51693	1.5716e-21		0.902818	0.000896034	FLMM120UP	1.92843	5.56436e-13		673039		0.71154	0.017885		-0.385723	0.186142		0.304231	0.407331	jgi|Pismi2|673168|	673039	Pismi1.fgenesh1_kg.7_#_201_#_Pisolithus_microcarpus_lrc290	417	Pismi1.fgenesh1_kg.7_#_201_#_Pisolithus_microcarpus_lrc290	jgi|Pismi2|673039|	673039	103	673039	673039	No GO	-	-
123581	jgi|Pismi2|123710|		-0.264265	0.0136178	M57ECMdown	-1.747	5.26303e-87		0.130151	0.293413	M120ECMdown	-1.36735	4.73735e-52	x	x	123581	FLMM57UP	1.75846	4.33004e-89		0.454364	6.3366e-07	FLMM120UP	1.14228	9.3573e-38		123581		0.27572	0.00769502		0.84878	5.22743e-20		0.0392005	0.824131	jgi|Pismi2|123710|	123581	Pismi1.e_gw1.663.1.1	1080	Pismi1.e_gw1.663.1.1	jgi|Pismi2|123581|	123581	360	123581	123581	9321	integral to membrane	cellular_component
4120713	jgi|Pismi2|4121123|		-0.0761192	0.869801	M57ECMdown	-1.23097	6.62799e-07		0.286582	0.454082	M120ECMdown	-1.15793	7.78115e-06	x	x	4120713	FLMM57UP	1.46791	1.10936e-09		-0.368277	0.179166	FLMM120UP	1.05	2.27076e-05		4120713		0.313054	0.356041		-0.00557629	1		-0.0318123	0.97118	jgi|Pismi2|4121123|	4120713	fgenesh1_pg.1_#_843	1521	fgenesh1_pg.1_#_843	jgi|Pismi2|4120713|	4120713	507	4120713	4120713	No GO	-	-
4193515	jgi|Pismi2|4193925|		0.121383	0.866329	M57ECMdown	-2.74806	2.70831e-12		0.326891	0.589728	M120ECMdown	-1.58966	8.16597e-05	x	x	4193515	FLMM57UP	2.21449	5.02532e-09		-0.140243	0.783649	FLMM120UP	1.74453	6.61093e-06		4193515		-0.654951	0.200336		0.065265	0.917783		0.0334891	0.989761	jgi|Pismi2|4193925|	4193515	fgenesh1_kg.2_#_16883_#_transcript/23068	1781	fgenesh1_kg.2_#_16883_#_transcript/23068	jgi|Pismi2|4193515|	4193515	452	4193515	4193515	No GO	-	-
4127661	jgi|Pismi2|4128071|		-0.656438	0.137282	M57ECMdown	-1.02204	0.00789941		-0.530018	0.258691	M120ECMdown	-1.58131	1.28981e-05	x	x	4127661		0.514707	0.198003		0.368674	0.342428	FLMM120UP	1.72235	1.04874e-06		4127661		0.149108	0.814354		0.495094	0.207337		0.797472	0.0521158	jgi|Pismi2|4128071|	4127661	fgenesh1_pg.16_#_3	486	fgenesh1_pg.16_#_3	jgi|Pismi2|4127661|	4127661	162	4127661	4127661	No GO	-	-
4543516	jgi|Pismi2|4543926|		-0.455272	0.343831	M57ECMdown	-2.16005	6.7258e-08		-0.324045	0.51869	M120ECMdown	-1.07536	0.000880519	x	x	4543516		0.748176	0.0248814		0.484306	0.146544	FLMM120UP	1.35616	7.09161e-06		4543516		-0.956607	0.0535912		0.615533	0.140929		0.736072	0.0825255	jgi|Pismi2|4543926|	4543516	MIX37085_5_7	2112	MIX37085_5_7	jgi|Pismi2|4543516|	4543516	659	4543516	4543516	No GO	-	-
279314	jgi|Pismi2|279443|		-0.651646	0.224054	M57ECMdown	-1.26119	0.00407079		-0.621241	0.330551	M120ECMdown	-1.89852	1.67404e-06	x	x	279314		0.540938	0.209957		-0.273569	0.549636	FLMM120UP	1.56972	2.12665e-05		279314		-0.0686025	0.952013		-0.243164	0.690422		0.32285	0.629901	jgi|Pismi2|279443|	279314	Pismi1.CE154862_208	643	Pismi1.CE154862_208	jgi|Pismi2|279314|	279314	109	279314	279314	No GO	-	-
4220783	jgi|Pismi2|4221193|		-0.969192	0.000224463	M57ECMdown	-1.11081	9.7967e-06		0.717347	0.0115629	M120ECMdown	-2.61562	7.48297e-28	x	x	4220783		0.365799	0.184376		-0.689348	0.00538167	FLMM120UP	1.51104	3.96947e-10		4220783		0.224187	0.521633		0.997192	5.02378e-05		-0.135388	0.741423	jgi|Pismi2|4221193|	4220783	fgenesh1_kg.4_#_7223_#_transcript/1846	3362	fgenesh1_kg.4_#_7223_#_transcript/1846	jgi|Pismi2|4220783|	4220783	1060	4220783	4220783	No GO	-	-
672053	jgi|Pismi2|672182|		-0.233996	0.611991	M57ECMdown	-1.00238	0.00213891		-0.645211	0.087698	M120ECMdown	-1.24087	0.000104414	x	x	672053		0.530189	0.119036		0.356189	0.285996	FLMM120UP	1.1535	0.00024919		672053		-0.238196	0.600962		-0.0550254	0.901641		0.146621	0.782464	jgi|Pismi2|672182|	672053	Pismi1.fgenesh1_kg.5_#_18_#_Pisolithus_microcarpus_lrc194	666	Pismi1.fgenesh1_kg.5_#_18_#_Pisolithus_microcarpus_lrc194	jgi|Pismi2|672053|	672053	138	672053	672053	No GO	-	-
4284787	jgi|Pismi2|4285197|		-0.564048	7.79698e-13	M57ECMdown	-2.42849	1.2598e-234		-0.762405	1.51024e-20	M120ECMdown	-1.32596	5.68767e-67	x	x	4284787	FLMM57UP	1.53466	4.68107e-101		-0.010574	0.922359		0.343687	7.78015e-06		4284787		-0.329787	9.27372e-05		-0.208931	0.0155076		-0.418224	5.42553e-07	jgi|Pismi2|4285197|	4284787	fgenesh1_kg.11_#_4324_#_TRINITY_DN6179_c0_g1_i2	1928	fgenesh1_kg.11_#_4324_#_TRINITY_DN6179_c0_g1_i2	jgi|Pismi2|4284787|	4284787	487	4284787	4284787	No GO	-	-
1517571	jgi|Pismi2|1517981|		-0.149856	0.329879	M57ECMdown	-2.05949	2.54114e-82		-0.385126	0.00778398	M120ECMdown	-1.23236	2.87989e-23	x	x	1517571	FLMM57UP	1.53106	2.58593e-53		0.112693	0.352472		0.201507	0.0889747		1517571		-0.37858	0.00411869		-0.122577	0.404528		-0.880996	2.4483e-11	jgi|Pismi2|1517981|	1517571	CE517571_7369	1038	CE517571_7369	jgi|Pismi2|1517571|	1517571	274	1517571	1517571	No GO	-	-
675652	jgi|Pismi2|675781|		-0.798125	5.4708e-22	M57ECMdown	-3.64278	0		0.0290674	0.842478	M120ECMdown	-1.48617	4.22485e-78	x	x	675652	FLMM57UP	2.94523	0		-0.51066	2.08541e-10		0.85126	5.73409e-28		675652		0.100567	0.379771		0.316532	0.000375279		0.163215	0.111646	jgi|Pismi2|675781|	675652	Pismi1.fgenesh1_kg.16_#_149_#_Locus1727v1rpkm105.65	2093	Pismi1.fgenesh1_kg.16_#_149_#_Locus1727v1rpkm105.65	jgi|Pismi2|675652|	675652	655	675652	675652	5939	zinc ion binding	molecular_function
4241415	jgi|Pismi2|4241825|		-0.179036	0.184167	M57ECMdown	-1.1177	4.65843e-28		-0.014273	0.944064	M120ECMdown	-1.07314	1.13542e-24			4241415		0.897642	3.29687e-19		0.452374	9.74429e-06		0.608067	2.77397e-09		4241415		-0.041022	0.83485		0.617137	1.04663e-08		-0.286033	0.0205342	jgi|Pismi2|4241825|	4241415	fgenesh1_kg.6_#_3025_#_transcript/35140	1391	fgenesh1_kg.6_#_3025_#_transcript/35140	jgi|Pismi2|4241415|	4241415	411	4241415	4241415	9321	integral to membrane	cellular_component
690793	jgi|Pismi2|690922|		-0.443292	0.111287	M57ECMdown	-1.76793	3.49565e-14		-0.353779	0.278557	M120ECMdown	-2.11486	1.94147e-19			690793		0.605517	0.00714155		-0.223515	0.360372		0.924666	1.64521e-05		690793		-0.719119	0.00788321		-0.134002	0.66407		-0.746899	0.00676632	jgi|Pismi2|690922|	690793	Pismi1.fgenesh1_kg.773_#_1_#_Locus20223v1rpkm1.07	509	Pismi1.fgenesh1_kg.773_#_1_#_Locus20223v1rpkm1.07	jgi|Pismi2|690793|	690793	126	690793	690793	No GO	-	-
4340557	jgi|Pismi2|4340967|		-0.362455	0.32987	M57ECMdown	-1.35852	1.5296e-06		-0.195989	0.641379	M120ECMdown	-1.2688	9.48996e-06			4340557		0.798957	0.00560424		-0.565805	0.0488522		0.638056	0.0308387		4340557		-0.197108	0.643979		-0.399339	0.189032		-0.268287	0.49857	jgi|Pismi2|4340967|	4340557	fgenesh1_kg.24_#_1578_#_TRINITY_DN7567_c2_g1_i1	745	fgenesh1_kg.24_#_1578_#_TRINITY_DN7567_c2_g1_i1	jgi|Pismi2|4340557|	4340557	91	4340557	4340557	No GO	-	-
4301820	jgi|Pismi2|4302230|		-0.834164	0.0672388	M57ECMdown	-1.37058	0.000556916		-0.395236	0.473864	M120ECMdown	-1.13798	0.00467647			4301820		0.47042	0.24936		-0.0542298	0.913369		0.499916	0.207622		4301820		-0.0659989	0.947013		0.384698	0.410887		0.196101	0.775381	jgi|Pismi2|4302230|	4301820	fgenesh1_kg.13_#_7945_#_TRINITY_DN7791_c1_g1_i1	423	fgenesh1_kg.13_#_7945_#_TRINITY_DN7791_c1_g1_i1	jgi|Pismi2|4301820|	4301820	93	4301820	4301820	No GO	-	-
198051	jgi|Pismi2|198180|	D2ECMup	1.11391	1.02983e-11		-0.916862	5.87117e-08		0.501799	0.00720337	M120ECMdown	-1.14536	4.17468e-14	x	x	198051		0.861873	1.23695e-07		0.685467	2.34919e-05	FLMM120UP	2.00412	5.89018e-40	x	198051	ECMM57DOWN	-1.1689	1.7773e-12		0.0733558	0.716019		-0.255146	0.192257	jgi|Pismi2|198180|	198051	Pismi1.CE73599_11254	1977	Pismi1.CE73599_11254	jgi|Pismi2|198051|	198051	615	198051	198051	10968	phenol 2-monooxygenase activity	molecular_function
688941	jgi|Pismi2|689070|	D2ECMup	1.09422	5.11004e-18		-0.0870233	0.631817		-0.130364	0.528153	M120ECMdown	-1.02289	3.71481e-11	x		688941		0.548684	2.498e-05		-0.619183	2.33634e-06		-0.972734	2.0312e-13	x	688941		-0.632556	1.01829e-06	ECMM91DOWN	-1.84376	3.90065e-42	ECMM120DOWN	-3.08984	2.79371e-103	jgi|Pismi2|689070|	688941	Pismi1.fgenesh1_kg.328_#_8_#_Locus15954v1rpkm1.91	1074	Pismi1.fgenesh1_kg.328_#_8_#_Locus15954v1rpkm1.91	jgi|Pismi2|688941|	688941	351	688941	688941	No GO	-	-
4491279	jgi|Pismi2|4491689|	D2ECMdown	-1.09342	5.67026e-34		-0.940444	1.30839e-26		-0.221269	0.0722287	M120ECMdown	-1.12093	2.58113e-37	x	x	4491279	FLMM57UP	1.02326	1.48933e-31	FLMM91DOWN	-2.00413	2.42997e-111	FLMM120UP	1.16615	1.07268e-40	x	4491279	ECMM57UP	1.17623	2.59424e-39	ECMM91DOWN	-1.13198	6.05948e-32	ECMM120UP	1.13864	9.12073e-37	jgi|Pismi2|4491689|	4491279	gm1.6317_g	1578	gm1.6317_g	jgi|Pismi2|4491279|	4491279	526	4491279	4491279	23642	unspecific monooxygenase activity	molecular_function
107327	jgi|Pismi2|107456|	D2ECMdown	-1.98745	8.89211e-42		-0.239424	0.166959		0.186786	0.346978	M120ECMdown	-3.22923	5.47512e-112	x	x	107327		-0.605587	3.10541e-05		-0.659372	3.18741e-06	FLMM120UP	1.29711	3.07406e-21	x	107327	ECMM57UP	1.14244	5.8585e-14	ECMM91UP	1.51487	7.67922e-24		0.0553329	0.858899	jgi|Pismi2|107456|	107327	Pismi1.e_gw1.98.127.1	1206	Pismi1.e_gw1.98.127.1	jgi|Pismi2|107327|	107327	402	107327	107327	2630	cathepsin D activity	molecular_function
4254440	jgi|Pismi2|4254850|	D2ECMdown	-1.16802	2.05603e-51		-0.940375	3.22708e-34		-0.688428	4.5624e-18	M120ECMdown	-1.21429	3.19101e-56	x	x	4254440		0.808299	1.20131e-25	FLMM91UP	1.52278	2.17224e-89		0.636429	3.30077e-16	x	4254440	ECMM57UP	1.03595	1.34382e-40	ECMM91UP	2.00238	3.80285e-151		0.590157	1.13903e-13	jgi|Pismi2|4254850|	4254440	fgenesh1_kg.7_#_4924_#_transcript/37242	1355	fgenesh1_kg.7_#_4924_#_transcript/37242	jgi|Pismi2|4254440|	4254440	362	4254440	4254440	No GO	-	-
4278753	jgi|Pismi2|4279163|	D2ECMdown	-1.73736	2.58544e-09		0.471742	0.151873		-0.357249	0.336609	M120ECMdown	-1.50442	1.95519e-07	x	x	4278753		0.473735	0.128369	FLMM91UP	2.58228	1.02593e-21		0.230503	0.494622	x	4278753	ECMM57UP	2.68284	1.0738e-21	ECMM91UP	3.96239	3.93372e-47		0.463444	0.195851	jgi|Pismi2|4279163|	4278753	fgenesh1_kg.10_#_3500_#_transcript/39169	1248	fgenesh1_kg.10_#_3500_#_transcript/39169	jgi|Pismi2|4278753|	4278753	292	4278753	4278753	No GO	-	-
679157	jgi|Pismi2|679286|	D2ECMdown	-1.40984	2.25697e-151		-0.617982	4.04335e-39	M91ECMdow,	-1.0156	1.41392e-68	M120ECMdown	-2.45801	0	x	x	679157	FLMM57UP	1.10485	4.63662e-122		-0.212001	2.61383e-05	FLMM120UP	1.9959	0	x	679157	ECMM57UP	1.89671	9.91326e-277		0.182241	0.00550685		0.947738	4.34334e-64	jgi|Pismi2|679286|	679157	Pismi1.fgenesh1_kg.41_#_2_#_Locus775v1rpkm213.06	1421	Pismi1.fgenesh1_kg.41_#_2_#_Locus775v1rpkm213.06	jgi|Pismi2|679157|	679157	387	679157	679157	No GO	-	-
4296090	jgi|Pismi2|4296500|	D2ECMdown	-1.45821	3.17109e-11		0.715772	0.00273535		-0.492579	0.0841856	M120ECMdown	-1.93153	5.04613e-19	x	x	4296090	FLMM57DOWN	-3.26468	5.85089e-53	FLMM91DOWN	-3.17236	8.76448e-51		-0.776001	0.00052189	x	4296090	ECMM57DOWN	-1.0907	1.18036e-06	ECMM91DOWN	-2.20672	2.99608e-23	ECMM120DOWN	-1.24932	2.07008e-08	jgi|Pismi2|4296500|	4296090	fgenesh1_kg.13_#_2215_#_transcript/42222	1124	fgenesh1_kg.13_#_2215_#_transcript/42222	jgi|Pismi2|4296090|	4296090	285	4296090	4296090	4925	regulation of nitrogen utilization	biological_process
4059194	jgi|Pismi2|4059604|	D2ECMdown	-1.00016	4.32996e-09		-0.021967	1		0.0187519	0.997298	M120ECMdown	-1.29347	2.84585e-17	x	x	4059194	FLMM57DOWN	-6.03923	1.83706e-47	FLMM91DOWN	-7.0204	3.65837e-39	FLMM120UP	1.28297	8.95811e-18	x	4059194	ECMM57DOWN	-5.06104	1.15235e-32	ECMM91DOWN	-6.00149	2.08028e-15		0.989659	6.51417e-09	jgi|Pismi2|4059604|	4059194	e_gw1.19.262.1	1710	e_gw1.19.262.1	jgi|Pismi2|4059194|	4059194	570	4059194	4059194	No GO	-	-
685784	jgi|Pismi2|685913|	D2ECMdown	-1.51478	2.04327e-49		-0.734744	8.51542e-07		0.699313	0.0699759	M120ECMdown	-2.35921	5.89799e-147	x	x	685784	FLMM57DOWN	-2.10938	4.99999e-84	FLMM91DOWN	-5.08872	1.80375e-128	FLMM120UP	1.43171	1.30207e-68	x	685784	ECMM57DOWN	-1.32934	7.82453e-22	ECMM91DOWN	-2.87463	1.03059e-32		0.587276	4.3066e-07	jgi|Pismi2|685913|	685784	Pismi1.fgenesh1_kg.159_#_3_#_Locus16984v1rpkm1.63	1026	Pismi1.fgenesh1_kg.159_#_3_#_Locus16984v1rpkm1.63	jgi|Pismi2|685784|	685784	240	685784	685784	3737	GTP binding	molecular_function
4199216	jgi|Pismi2|4199626|	D2ECMdown	-1.38736	2.14013e-16		-0.910505	1.3012e-07		-0.266686	0.273891	M120ECMdown	-1.12398	3.73745e-11	x	x	4199216	FLMM57DOWN	-1.62857	7.46528e-23	FLMM91DOWN	-5.35367	2.065e-227		-0.463071	0.00971417	x	4199216	ECMM57DOWN	-1.15171	1.2023e-11	ECMM91DOWN	-4.23299	7.97431e-132		-0.199686	0.380923	jgi|Pismi2|4199626|	4199216	fgenesh1_kg.3_#_4475_#_transcript/41443	1156	fgenesh1_kg.3_#_4475_#_transcript/41443	jgi|Pismi2|4199216|	4199216	242	4199216	4199216	5939	zinc ion binding	molecular_function
88250	jgi|Pismi2|88379|	D2ECMdown	-1.56249	2.62531e-31		-0.457467	0.00167299	M91ECMdow,	-1.31374	7.63994e-22	M120ECMdown	-1.07291	1.48214e-15	x		88250		-0.574806	3.11884e-05		0.340642	0.0139278		0.808903	2.13116e-09	x	88250		0.530214	0.00024769		0.589391	2.07439e-05	ECMM120UP	1.29848	6.87768e-22	jgi|Pismi2|88379|	88250	Pismi1.e_gw1.4.207.1	723	Pismi1.e_gw1.4.207.1	jgi|Pismi2|88250|	88250	241	88250	88250	No GO	-	-
1216757	jgi|Pismi2|1217167|	D2ECMdown	-1.08744	1.29054e-09		0.519355	0.0065761		0.641781	0.00122977	M120ECMdown	-1.90043	5.20605e-28	x	x	1216757	FLMM57DOWN	-2.20031	5.86708e-38	FLMM91DOWN	-2.94939	1.21794e-67	FLMM120DOWN	-1.17364	1.73768e-11	x	1216757		-0.593514	0.00162428	ECMM91DOWN	-1.22017	2.06462e-12	ECMM120DOWN	-1.98663	1.69197e-30	jgi|Pismi2|1217167|	1216757	CE216757_3194	5788	CE216757_3194	jgi|Pismi2|1216757|	1216757	1781	1216757	1216757	No GO	-	-
4049414	jgi|Pismi2|4049824|	D2ECMdown	-1.07385	5.84464e-26		-0.784779	1.91852e-15		-0.757963	1.13987e-11	M120ECMdown	-1.55806	1.29328e-47	x		4049414		0.64165	6.66986e-11		-0.456086	4.95488e-06		-0.539789	9.64281e-08	x	4049414		0.930724	1.39677e-19		-0.140196	0.251248	ECMM120DOWN	-1.02399	5.08348e-20	jgi|Pismi2|4049824|	4049414	e_gw1.5.850.1	1710	e_gw1.5.850.1	jgi|Pismi2|4049414|	4049414	570	4049414	4049414	No GO	-	-
4049111	jgi|Pismi2|4049521|	D2ECMdown	-5.08815	0		0.570951	0.000608629	M91ECMup	1.72573	4.20132e-99	M120ECMdown	-2.43001	7.78531e-70	x	x	4049111	FLMM57DOWN	-5.63849	0	FLMM91DOWN	-2.39105	5.82399e-206	FLMM120DOWN	-3.18962	0	x	4049111		0.0206101	0.960382	ECMM91UP	4.42283	0		-0.531474	0.00286934	jgi|Pismi2|4049521|	4049111	e_gw1.5.945.1	1620	e_gw1.5.945.1	jgi|Pismi2|4049111|	4049111	540	4049111	4049111	2290	catalytic activity	molecular_function
4348061	jgi|Pismi2|4348471|	D2ECMdown	-1.55965	9.7988e-05		-0.387469	0.417071		-0.0637658	0.924529	M120ECMdown	-2.53775	3.0671e-11	x		4348061		-0.215371	0.652775		0.56107	0.144376		0.51706	0.205518	x	4348061		0.956812	0.0242169	ECMM91UP	2.05696	3.60309e-08		-0.46104	0.38426	jgi|Pismi2|4348471|	4348061	fgenesh1_kg.27_#_2291_#_TRINITY_DN7100_c8_g1_i4	310	fgenesh1_kg.27_#_2291_#_TRINITY_DN7100_c8_g1_i4	jgi|Pismi2|4348061|	4348061	76	4348061	4348061	No GO	-	-
4337054	jgi|Pismi2|4337464|	D2ECMdown	-1.20628	8.29362e-12		-0.939292	5.17608e-08		-0.510052	0.0287343	M120ECMdown	-1.98705	5.27324e-33	x	x	4337054		0.68352	7.56202e-05	FLMM91DOWN	-1.80281	4.70303e-26	FLMM120UP	1.64275	2.15844e-23	x	4337054		0.950504	9.74658e-08	ECMM91DOWN	-1.10658	9.49453e-09		0.861976	1.84835e-06	jgi|Pismi2|4337464|	4337054	fgenesh1_kg.23_#_167_#_transcript/37532	1168	fgenesh1_kg.23_#_167_#_transcript/37532	jgi|Pismi2|4337054|	4337054	283	4337054	4337054	No GO	-	-
4397376	jgi|Pismi2|4397786|	D2ECMdown	-1.08432	7.25396e-11		-0.86306	1.68085e-07		-0.0522613	0.860129	M120ECMdown	-2.95303	6.11335e-78	x	x	4397376		0.695584	2.39238e-05	FLMM91DOWN	-2.27303	1.30484e-45	FLMM120UP	1.75164	1.27132e-28	x	4397376		0.916847	3.6345e-08	ECMM91DOWN	-1.24097	2.35607e-13		-0.11707	0.650713	jgi|Pismi2|4397786|	4397376	fgenesh1_kg.53_#_1055_#_transcript/25528	1666	fgenesh1_kg.53_#_1055_#_transcript/25528	jgi|Pismi2|4397376|	4397376	450	4397376	4397376	2441	acid phosphatase activity	molecular_function
685812	jgi|Pismi2|685941|	D2ECMdown	-1.66079	1.33596e-16		0.337356	0.171368		0.330574	0.517268	M120ECMdown	-1.53636	4.91597e-15	x	x	685812	FLMM57DOWN	-1.8266	2.02931e-20	FLMM91DOWN	-5.11952	1.51151e-87		0.460102	0.0260255	x	685812		0.171551	0.571369	ECMM91DOWN	-3.12816	4.88507e-25		0.584536	0.0098276	jgi|Pismi2|685941|	685812	Pismi1.fgenesh1_kg.159_#_31_#_Locus7397v1rpkm17.81	1180	Pismi1.fgenesh1_kg.159_#_31_#_Locus7397v1rpkm17.81	jgi|Pismi2|685812|	685812	345	685812	685812	9908	gibberellin 3-beta-dioxygenase activity	molecular_function
689508	jgi|Pismi2|689637|	D2ECMdown	-1.75167	3.39327e-97		-0.307632	0.000871076		0.112609	0.500468	M120ECMdown	-1.60855	3.18377e-87	x	x	689508	FLMM57DOWN	-1.10723	2.12851e-42	FLMM91DOWN	-3.22056	1.88641e-274		0.404713	6.75861e-07	x	689508		0.33681	0.000399449	ECMM91DOWN	-1.35628	2.68074e-36		0.547837	1.57932e-09	jgi|Pismi2|689637|	689508	Pismi1.fgenesh1_kg.403_#_16_#_Locus7967v1rpkm14.95	1393	Pismi1.fgenesh1_kg.403_#_16_#_Locus7967v1rpkm14.95	jgi|Pismi2|689508|	689508	353	689508	689508	2441	acid phosphatase activity	molecular_function
407296	jgi|Pismi2|407425|	D2ECMdown	-1.055	1.76013e-73		-0.619086	1.6526e-21		-0.00426634	0.984528	M120ECMdown	-1.68024	1.21356e-181	x	x	407296	FLMM57DOWN	-1.23969	2.30221e-101	FLMM91DOWN	-2.51885	0		0.375675	1.86788e-11	x	407296		-0.803777	1.16552e-35	ECMM91DOWN	-1.46812	1.0161e-83		-0.249561	0.000228445	jgi|Pismi2|407425|	407296	Pismi1.CE282844_9764	1787	Pismi1.CE282844_9764	jgi|Pismi2|407296|	407296	494	407296	407296	5765	N-acetyltransferase activity	molecular_function
4244024	jgi|Pismi2|4244434|	D2ECMdown	-1.11884	3.42756e-17		0.364759	0.0125967		0.259691	0.133739	M120ECMdown	-1.29258	6.37055e-23	x	x	4244024	FLMM57DOWN	-1.32095	3.21871e-24	FLMM91DOWN	-3.19286	3.16739e-135		-0.202136	0.175392	x	4244024		0.16265	0.355489	ECMM91DOWN	-1.81433	2.94508e-43		-0.375879	0.0107471	jgi|Pismi2|4244434|	4244024	fgenesh1_kg.6_#_5634_#_transcript/14145	2125	fgenesh1_kg.6_#_5634_#_transcript/14145	jgi|Pismi2|4244024|	4244024	606	4244024	4244024	287	ferric-chelate reductase activity	molecular_function
486695	jgi|Pismi2|486824|	D2ECMdown	-1.01929	1.83373e-10		-0.0269247	0.93278		0.636924	0.000371396	M120ECMdown	-1.34987	5.95655e-18	x	x	486695	FLMM57DOWN	-1.70919	9.17968e-29	FLMM91DOWN	-3.13701	1.80594e-93		-0.555002	0.000650054	x	486695		-0.716821	1.12426e-05	ECMM91DOWN	-1.4808	2.57781e-21		-0.885576	3.39022e-08	jgi|Pismi2|486824|	486695	Pismi1.CE362243_10784	1743	Pismi1.CE362243_10784	jgi|Pismi2|486695|	486695	412	486695	486695	No GO	-	-
101956	jgi|Pismi2|102085|	D2ECMdown	-1.17935	3.5984e-51		-0.802585	1.74685e-24		0.153732	0.171625	M120ECMdown	-2.23378	4.4789e-188	x	x	101956		-0.194322	0.0198342	FLMM91DOWN	-1.64483	5.46693e-99	FLMM120UP	1.18878	1.38831e-57		101956		0.182442	0.0551335		-0.311751	0.000418449		0.134352	0.191065	jgi|Pismi2|102085|	101956	Pismi1.e_gw1.52.196.1	1341	Pismi1.e_gw1.52.196.1	jgi|Pismi2|101956|	101956	447	101956	101956	5849	O-methyltransferase activity	molecular_function
4216819	jgi|Pismi2|4217229|	D2ECMdown	-1.33884	1.14092e-72		-0.96517	9.3566e-42		-0.175271	0.156092	M120ECMdown	-2.68636	8.43711e-296	x	x	4216819		0.266546	0.000258657	FLMM91DOWN	-2.04707	1.56961e-160	FLMM120UP	1.2464	1.19022e-76		4216819		0.64022	2.50857e-16		-0.883495	1.6761e-21		-0.101118	0.357855	jgi|Pismi2|4217229|	4216819	fgenesh1_kg.4_#_3259_#_transcript/18483	1950	fgenesh1_kg.4_#_3259_#_transcript/18483	jgi|Pismi2|4216819|	4216819	599	4216819	4216819	No GO	-	-
679885	jgi|Pismi2|680014|	D2ECMdown	-3.94368	0		-0.0384387	0.826707		-0.0195079	0.923215	M120ECMdown	-1.13401	1.03562e-28	x	x	679885	FLMM57DOWN	-3.94674	0	FLMM91DOWN	-3.9085	0	FLMM120DOWN	-2.65294	4.57865e-169		679885		-0.0414948	0.830986		0.0156675	0.928453		0.156737	0.250918	jgi|Pismi2|680014|	679885	Pismi1.fgenesh1_kg.52_#_13_#_Locus3519v1rpkm53.92	1698	Pismi1.fgenesh1_kg.52_#_13_#_Locus3519v1rpkm53.92	jgi|Pismi2|679885|	679885	499	679885	679885	2854	L-lactate dehydrogenase (cytochrome) activity	molecular_function
4354899	jgi|Pismi2|4355309|	D2ECMdown	-1.37355	7.12016e-75		0.447742	2.93427e-08		-0.067187	0.59799	M120ECMdown	-1.06553	4.95064e-46	x	x	4354899	FLMM57DOWN	-1.73906	9.17315e-119	FLMM91DOWN	-2.1681	2.6793e-181		-0.000845273	1		4354899		0.0822355	0.45228		-0.861736	4.19616e-25		0.307177	0.000224816	jgi|Pismi2|4355309|	4354899	fgenesh1_kg.29_#_3159_#_transcript/15564	2143	fgenesh1_kg.29_#_3159_#_transcript/15564	jgi|Pismi2|4354899|	4354899	675	4354899	4354899	3128	sphingomyelin phosphodiesterase activity	molecular_function
4295472	jgi|Pismi2|4295882|	D2ECMdown	-1.18059	3.70557e-44		0.387121	1.9302e-05		-0.122438	0.308484	M120ECMdown	-2.14923	1.07641e-143	x	x	4295472	FLMM57DOWN	-1.53379	1.69718e-74	FLMM91DOWN	-2.02712	4.04319e-129		0.238403	0.00901076		4295472		0.0339157	0.829575		-0.968978	1.01223e-28		-0.730241	6.76926e-17	jgi|Pismi2|4295882|	4295472	fgenesh1_kg.13_#_1597_#_transcript/23721	1785	fgenesh1_kg.13_#_1597_#_transcript/23721	jgi|Pismi2|4295472|	4295472	517	4295472	4295472	No GO	-	-
4489489	jgi|Pismi2|4489899|	D2ECMdown	-4.84342	0.00795878		0	1		0	1	M120ECMdown	-3.33767	0.0470437	x	x	4489489	FLMM57DOWN	-6.78885	0.000113767	FLMM91DOWN	-6.95923	5.10109e-05		-0.823306	0.586569		4489489		-1.96457	0.491023		-1.09831	0.655755		0.682446	0.844697	jgi|Pismi2|4489899|	4489489	gm1.4527_g	414	gm1.4527_g	jgi|Pismi2|4489489|	4489489	138	4489489	4489489	No GO	-	-
4262500	jgi|Pismi2|4262910|	D2ECMdown	-1.08437	2.33332e-21		-0.958012	8.83557e-19		-0.23963	0.205268	M120ECMdown	-1.40629	3.20242e-40	x	x	4262500		0.367984	0.000731793	FLMM91DOWN	-1.58211	2.48467e-44		0.878056	6.04318e-18		4262500		0.494343	7.29891e-05		-0.737368	3.02069e-07		0.556135	7.4578e-06	jgi|Pismi2|4262910|	4262500	fgenesh1_kg.8_#_1616_#_transcript/40882	1113	fgenesh1_kg.8_#_1616_#_transcript/40882	jgi|Pismi2|4262500|	4262500	300	4262500	4262500	No GO	-	-
4228791	jgi|Pismi2|4229201|	D2ECMdown	-1.4214	2.58938e-22		-0.315211	0.0593826		0.354575	0.063591	M120ECMdown	-1.1893	1.20459e-15	x	x	4228791		-0.46738	0.0020244	FLMM91DOWN	-2.10446	2.08103e-48		-0.542632	0.00030107		4228791		0.638805	3.79492e-05		-0.328483	0.0429115		-0.31054	0.081311	jgi|Pismi2|4229201|	4228791	fgenesh1_kg.5_#_2942_#_transcript/26994	1689	fgenesh1_kg.5_#_2942_#_transcript/26994	jgi|Pismi2|4228791|	4228791	471	4228791	4228791	No GO	-	-
673135	jgi|Pismi2|673264|	D2ECMdown	-1.05469	8.18862e-09		-0.192184	0.404391		-0.297403	0.202979	M120ECMdown	-1.48889	3.58276e-17	x	x	673135		-0.526554	0.0047687	FLMM91DOWN	-1.71116	6.26431e-23		0.342453	0.0787113		673135		0.335954	0.114576		-0.953872	1.01359e-07		-0.091749	0.762982	jgi|Pismi2|673264|	673135	Pismi1.fgenesh1_kg.7_#_297_#_Locus2586v1rpkm72.71	1392	Pismi1.fgenesh1_kg.7_#_297_#_Locus2586v1rpkm72.71	jgi|Pismi2|673135|	673135	345	673135	673135	No GO	-	-
4283837	jgi|Pismi2|4284247|	D2ECMdown	-1.01419	1.89447e-18		-0.498644	3.56763e-05		-0.335869	0.0147565	M120ECMdown	-1.06494	1.72268e-20	x	x	4283837		-0.269696	0.0306086	FLMM91DOWN	-1.39891	1.96124e-35		0.00393995	1		4283837		0.245852	0.0700284		-0.720589	5.87116e-10		-0.0468064	0.830249	jgi|Pismi2|4284247|	4283837	fgenesh1_kg.11_#_3374_#_transcript/45473	978	fgenesh1_kg.11_#_3374_#_transcript/45473	jgi|Pismi2|4283837|	4283837	181	4283837	4283837	2196	transcription factor activity	molecular_function
673030	jgi|Pismi2|673159|	D2ECMdown	-1.19123	6.71332e-11		-0.345705	0.0971588		-0.37245	0.0948204	M120ECMdown	-1.02819	1.75432e-08			673030		-0.109303	0.641507		-0.228842	0.239918		0.359439	0.0669319		673030		0.736217	8.87536e-05		0.589933	0.00119299		0.522473	0.00802223	jgi|Pismi2|673159|	673030	Pismi1.fgenesh1_kg.7_#_192_#_Pisolithus_microcarpus_lrc13	609	Pismi1.fgenesh1_kg.7_#_192_#_Pisolithus_microcarpus_lrc13	jgi|Pismi2|673030|	673030	109	673030	673030	No GO	-	-
4252203	jgi|Pismi2|4252613|	D2ECMdown	-1.05	2.90209e-72		-0.974339	8.64316e-66		-0.502196	9.2978e-17	M120ECMdown	-1.17937	4.90886e-88			4252203		0.704688	2.3531e-35		0.309519	8.56153e-08		-0.275429	4.14013e-06		4252203		0.78035	1.18155e-39		0.857324	7.2e-47		-0.404793	1.35584e-10	jgi|Pismi2|4252613|	4252203	fgenesh1_kg.7_#_2687_#_TRINITY_DN7248_c3_g2_i5	1876	fgenesh1_kg.7_#_2687_#_TRINITY_DN7248_c3_g2_i5	jgi|Pismi2|4252203|	4252203	516	4252203	4252203	2547	citrate (Si)-synthase activity	molecular_function
4324944	jgi|Pismi2|4325354|	D2ECMdown	-1.75093	2.77774e-34		-0.949276	2.81409e-10		-0.426856	0.0119445	M120ECMdown	-1.61761	1.75323e-27			4324944		-0.994737	1.0654e-12		-0.427529	0.00234668		-0.583021	4.13972e-05		4324944		-0.193081	0.342654		0.896546	3.18504e-09		-0.449697	0.0101291	jgi|Pismi2|4325354|	4324944	fgenesh1_kg.19_#_7_#_TRINITY_DN6980_c1_g5_i8	2066	fgenesh1_kg.19_#_7_#_TRINITY_DN6980_c1_g5_i8	jgi|Pismi2|4324944|	4324944	380	4324944	4324944	2175	nucleic acid binding	molecular_function
4314626	jgi|Pismi2|4315036|	D2ECMdown	-1.11645	9.44231e-08		-0.325963	0.178328		-0.496466	0.0417514	M120ECMdown	-1.30101	1.72316e-10			4314626		-0.380709	0.0878958		-0.314607	0.143609		0.400611	0.0695522		4314626		0.409774	0.0850427		0.305373	0.162347		0.216047	0.441902	jgi|Pismi2|4315036|	4314626	fgenesh1_kg.16_#_2143_#_transcript/7519	2692	fgenesh1_kg.16_#_2143_#_transcript/7519	jgi|Pismi2|4314626|	4314626	762	4314626	4314626	No GO	-	-
4286283	jgi|Pismi2|4286693|	D2ECMdown	-1.07811	3.86784e-20		-0.959115	1.90175e-16		-0.955395	1.986e-15	M120ECMdown	-1.56338	3.42285e-42			4286283		0.258691	0.0421678		-0.127118	0.327604		0.609246	2.75225e-07		4286283		0.377686	0.00317131		-0.00440219	0.99525		0.123976	0.454028	jgi|Pismi2|4286693|	4286283	fgenesh1_kg.11_#_5820_#_transcript/28556	1536	fgenesh1_kg.11_#_5820_#_transcript/28556	jgi|Pismi2|4286283|	4286283	384	4286283	4286283	6462	endochitinase activity	molecular_function
675320	jgi|Pismi2|675449|	D2ECMdown	-1.20141	2.23536e-12		-0.446994	0.0167313		-0.101432	0.698999	M120ECMdown	-1.23001	3.49687e-13			675320		-0.512585	0.00364543		-0.656103	0.000100305		0.12463	0.546161		675320		0.241835	0.26405		0.443879	0.0116616		0.0960307	0.734399	jgi|Pismi2|675449|	675320	Pismi1.fgenesh1_kg.14_#_93_#_Pisolithus_microcarpus_c1294	755	Pismi1.fgenesh1_kg.14_#_93_#_Pisolithus_microcarpus_c1294	jgi|Pismi2|675320|	675320	154	675320	675320	No GO	-	-
4490656	jgi|Pismi2|4491066|		-0.95478	2.32603e-08		-0.279849	0.0960248		-0.32718	0.0981568	M120ECMdown	-1.02011	2.11901e-12	x	x	4490656	FLMM57UP	1.15013	3.25528e-15		0.465285	0.00223344	FLMM120UP	1.6606	2.04683e-31	x	4490656	ECMM57UP	1.82506	4.31017e-30	ECMM91UP	1.09289	2.00052e-10	ECMM120UP	1.59528	1.15729e-22	jgi|Pismi2|4491066|	4490656	gm1.5694_g	1053	gm1.5694_g	jgi|Pismi2|4490656|	4490656	351	4490656	4490656	No GO	-	-
685575	jgi|Pismi2|685704|		0.0111922	0.989751		-0.426884	0.434741		-1.16499	0.513426	M120ECMdown	-1.08163	0.0193358	x	x	685575	FLMM57UP	1.50977	0.000483074	FLMM91DOWN	-6.89509	1.59866e-27	FLMM120UP	2.24811	1.02521e-07	x	685575	ECMM57UP	1.07169	0.0231447	ECMM91DOWN	-8.07127	8.44337e-13	ECMM120UP	1.15529	0.0132733	jgi|Pismi2|685704|	685575	Pismi1.fgenesh1_kg.152_#_57_#_Locus733v1rpkm224.47	797	Pismi1.fgenesh1_kg.152_#_57_#_Locus733v1rpkm224.47	jgi|Pismi2|685575|	685575	168	685575	685575	2175	nucleic acid binding	molecular_function
4337039	jgi|Pismi2|4337449|		-0.440986	0.00030197		-0.878259	4.23379e-16		-0.4709	0.544846	M120ECMdown	-1.12827	1.17289e-25	x	x	4337039	FLMM57UP	1.90189	1.14221e-71	FLMM91DOWN	-7.18617	5.59954e-144	FLMM120UP	1.76167	1.63292e-61	x	4337039	ECMM57UP	1.46462	9.40838e-41	ECMM91DOWN	-7.21608	3.75151e-57	ECMM120UP	1.07438	4.74263e-22	jgi|Pismi2|4337449|	4337039	fgenesh1_kg.23_#_152_#_Pisolithus_microcarpus_lrc173	606	fgenesh1_kg.23_#_152_#_Pisolithus_microcarpus_lrc173	jgi|Pismi2|4337039|	4337039	102	4337039	4337039	No GO	-	-
4352350	jgi|Pismi2|4352760|		-0.897351	0.000348247		-0.169878	0.596346		-0.303791	0.416088	M120ECMdown	-1.10592	2.56295e-06	x	x	4352350		0.310565	0.239253	FLMM91DOWN	-2.59668	1.00817e-28	FLMM120UP	1.36003	2.47023e-09	x	4352350	ECMM57UP	1.03804	1.6316e-05	ECMM91DOWN	-2.00312	7.15002e-15	ECMM120UP	1.15146	1.38666e-06	jgi|Pismi2|4352760|	4352350	fgenesh1_kg.29_#_610_#_transcript/48509	822	fgenesh1_kg.29_#_610_#_transcript/48509	jgi|Pismi2|4352350|	4352350	218	4352350	4352350	2263	lysozyme activity	molecular_function
4179691	jgi|Pismi2|4180101|		0.0349147	0.909459		0.391153	0.00862188		-0.367678	0.0142406	M120ECMdown	-1.14449	0.000844747	x	x	4179691	FLMM57UP	1.2419	2.91549e-17	FLMM91UP	2.80289	7.45115e-94	FLMM120DOWN	-1.85985	6.87311e-21	x	4179691	ECMM57UP	1.59814	3.59613e-26	ECMM91UP	2.40029	1.64648e-58	ECMM120DOWN	-3.03926	8.4736e-25	jgi|Pismi2|4180101|	4179691	fgenesh1_kg.2_#_3059_#_transcript/42475	1129	fgenesh1_kg.2_#_3059_#_transcript/42475	jgi|Pismi2|4179691|	4179691	181	4179691	4179691	No GO	-	-
4324141	jgi|Pismi2|4324551|		0.130667	0.773681		-0.247208	0.506718		-0.157287	0.712926	M120ECMdown	-1.01011	0.00614145	x	x	4324141	FLMM57UP	1.50344	5.88089e-08	FLMM91UP	1.32371	1.41933e-06	FLMM120DOWN	-5.7627	2.58531e-91	x	4324141	ECMM57UP	1.12556	0.000102514	ECMM91UP	1.03575	0.000202587	ECMM120DOWN	-6.90348	7.31084e-108	jgi|Pismi2|4324551|	4324141	fgenesh1_kg.18_#_3344_#_transcript/9757	2503	fgenesh1_kg.18_#_3344_#_transcript/9757	jgi|Pismi2|4324141|	4324141	698	4324141	4324141	No GO	-	-
4290107	jgi|Pismi2|4290517|		-0.545034	0.143334		0.233962	0.56941		-0.276975	0.513426	M120ECMdown	-1.09103	0.000838582	x	x	4290107		0.546195	0.0971915		0.846308	0.00514994	FLMM120DOWN	-1.20418	9.1658e-05	x	4290107	ECMM57UP	1.32519	1.85281e-05	ECMM91UP	1.11437	0.000220156	ECMM120DOWN	-1.75018	1.70486e-08	jgi|Pismi2|4290517|	4290107	fgenesh1_kg.12_#_535_#_transcript/44257	974	fgenesh1_kg.12_#_535_#_transcript/44257	jgi|Pismi2|4290107|	4290107	190	4290107	4290107	No GO	-	-
689398	jgi|Pismi2|689527|		-0.16387	0.862169		0.527928	0.432294		0.266417	0.744624	M120ECMdown	-1.47013	0.0276169	x	x	689398		0.529506	0.395784		0.66715	0.234032	FLMM120DOWN	-1.2956	0.0232966	x	689398	ECMM57UP	1.2213	0.039586	ECMM91UP	1.09744	0.0460471	ECMM120DOWN	-2.60185	2.31931e-05	jgi|Pismi2|689527|	689398	Pismi1.fgenesh1_kg.390_#_8_#_Locus9124v21rpkm0.41_PRE	280	Pismi1.fgenesh1_kg.390_#_8_#_Locus9124v21rpkm0.41_PRE	jgi|Pismi2|689398|	689398	70	689398	689398	No GO	-	-
1972640	jgi|Pismi2|1973050|		-0.704877	0.0247524		-0.48864	0.0591246		0.46272	0.117188	M120ECMdown	-3.32096	0.0214847	x	x	1972640		0.99214	2.3941e-05		0.598546	0.0124159	FLMM120DOWN	-3.59063	8.09872e-17	x	1972640	ECMM57UP	1.20838	1.30519e-05	ECMM91UP	1.76614	4.82078e-11	ECMM120DOWN	-6.20671	1.50131e-06	jgi|Pismi2|1973050|	1972640	CE972640_1242	717	CE972640_1242	jgi|Pismi2|1972640|	1972640	169	1972640	1972640	No GO	-	-
4327684	jgi|Pismi2|4328094|		0.168705	0.668138		-0.408686	0.123305		0.0728187	0.860348	M120ECMdown	-3.10179	0.0453552	x	x	4327684	FLMM57UP	1.66938	1.00573e-12		0.887619	0.000240614	FLMM120DOWN	-5.1022	5.06918e-17	x	4327684	ECMM57UP	1.09199	1.50221e-05		0.791733	0.00238909	ECMM120DOWN	-8.3727	2.81649e-11	jgi|Pismi2|4328094|	4327684	fgenesh1_kg.19_#_2747_#_transcript/40025	1103	fgenesh1_kg.19_#_2747_#_transcript/40025	jgi|Pismi2|4327684|	4327684	322	4327684	4327684	2548	coproporphyrinogen oxidase activity	molecular_function
4049260	jgi|Pismi2|4049670|		0.022786	0.956686		0.536729	0.0271825		0.454341	0.106335	M120ECMdown	-1.25932	8.23185e-06	x	x	4049260		0.834918	0.000202552		-0.948765	1.76282e-05	FLMM120DOWN	-2.93694	1.2631e-38	x	4049260	ECMM57UP	1.34886	1.0157e-09		-0.51721	0.0261645	ECMM120DOWN	-4.21905	1.49179e-61	jgi|Pismi2|4049670|	4049260	e_gw1.5.1609.1	993	e_gw1.5.1609.1	jgi|Pismi2|4049260|	4049260	331	4049260	4049260	3737	GTP binding	molecular_function
4289999	jgi|Pismi2|4290409|		-0.315423	0.543135		-0.196115	0.709917		-0.567915	0.217596	M120ECMdown	-1.73067	1.04826e-05	x		4289999		0.924098	0.013688		0.850996	0.0189899		-0.877497	0.0215918	x	4289999	ECMM57UP	1.04341	0.00730559		0.598504	0.11715	ECMM120DOWN	-2.29274	1.84597e-09	jgi|Pismi2|4290409|	4289999	fgenesh1_kg.12_#_427_#_Pisolithus_microcarpus_c1684	1108	fgenesh1_kg.12_#_427_#_Pisolithus_microcarpus_c1684	jgi|Pismi2|4289999|	4289999	322	4289999	4289999	No GO	-	-
3280145	jgi|Pismi2|3280555|		-0.915662	0.0608018		-0.846111	0.0637371		0.415014	0.45495	M120ECMdown	-2.25283	7.10824e-08	x	x	3280145	FLMM57UP	2.2243	3.14694e-08	FLMM91UP	4.85768	6.18914e-36		0.987897	0.0219386	x	3280145	ECMM57UP	2.29385	2.78325e-08	ECMM91UP	6.18835	4.42651e-56		-0.34927	0.57262	jgi|Pismi2|3280555|	3280145	CE2280145_2931	1237	CE2280145_2931	jgi|Pismi2|3280145|	3280145	308	3280145	3280145	No GO	-	-
4479967	jgi|Pismi2|4480377|		-0.130509	0.823419		0.36556	0.40305		0.065471	0.914731	M120ECMdown	-1.14971	0.00176913	x	x	4479967		0.541974	0.157772	FLMM91UP	1.46771	1.28078e-05		0.599777	0.109633	x	4479967	ECMM57UP	1.03804	0.00514501	ECMM91UP	1.66369	9.55452e-07		-0.41942	0.364785	jgi|Pismi2|4480377|	4479967	estExt_fgenesh1_pg.C_100115	937	estExt_fgenesh1_pg.C_100115	jgi|Pismi2|4479967|	4479967	253	4479967	4479967	No GO	-	-
4182100	jgi|Pismi2|4182510|		-0.597644	2.22164e-05		-0.486234	0.000445886		-0.201709	0.283913	M120ECMdown	-1.06391	3.35312e-16	x	x	4182100	FLMM57UP	1.06535	1.83041e-16	FLMM91DOWN	-1.59888	1.43858e-34	FLMM120UP	1.44108	2.58044e-29	x	4182100	ECMM57UP	1.17676	3.40795e-19	ECMM91DOWN	-1.20294	2.09324e-18		0.974815	2.19786e-13	jgi|Pismi2|4182510|	4182100	fgenesh1_kg.2_#_5468_#_transcript/47525	829	fgenesh1_kg.2_#_5468_#_transcript/47525	jgi|Pismi2|4182100|	4182100	210	4182100	4182100	No GO	-	-
4254317	jgi|Pismi2|4254727|		-0.487286	2.17002e-05		0.687228	1.09902e-10		-0.0113371	0.977007	M120ECMdown	-1.55187	2.19593e-51	x	x	4254317		-0.0965167	0.462015	FLMM91DOWN	-3.07581	4.88989e-140	FLMM120UP	1.34143	5.78323e-40	x	4254317	ECMM57UP	1.078	3.14635e-24	ECMM91DOWN	-2.59986	2.75821e-72		0.276853	0.0254739	jgi|Pismi2|4254727|	4254317	fgenesh1_kg.7_#_4801_#_transcript/47473	805	fgenesh1_kg.7_#_4801_#_transcript/47473	jgi|Pismi2|4254317|	4254317	131	4254317	4254317	No GO	-	-
677552	jgi|Pismi2|677681|		-0.900469	0.00444481		0.231317	0.550018		-0.593424	0.0998782	M120ECMdown	-1.67111	6.39692e-09	x	x	677552		0.613611	0.0453318	FLMM91DOWN	-1.46981	1.69214e-07		0.543582	0.0792585	x	677552	ECMM57UP	1.7454	9.84399e-10	ECMM91DOWN	-1.16276	6.33551e-05		-0.227057	0.597417	jgi|Pismi2|677681|	677552	Pismi1.fgenesh1_kg.27_#_32_#_Pisolithus_microcarpus_c4416	448	Pismi1.fgenesh1_kg.27_#_32_#_Pisolithus_microcarpus_c4416	jgi|Pismi2|677552|	677552	106	677552	677552	No GO	-	-
575267	jgi|Pismi2|575396|		-0.892208	1.87213e-16		0.175674	0.0709991		0.280735	0.096888	M120ECMdown	-2.26293	7.66093e-115	x	x	575267	FLMM57UP	1.38802	2.24841e-56	FLMM91DOWN	-1.35199	1.40783e-36	FLMM120UP	1.43837	1.57664e-61	x	575267	ECMM57UP	2.4559	6.45971e-133		-0.179046	0.221711		0.067653	0.733962	jgi|Pismi2|575396|	575267	Pismi1.CE450815_287	867	Pismi1.CE450815_287	jgi|Pismi2|575267|	575267	146	575267	575267	No GO	-	-
4213274	jgi|Pismi2|4213684|		-0.39967	0.0760473		0.642221	0.0012221		0.300087	0.221106	M120ECMdown	-2.54806	1.04872e-44	x	x	4213274		0.104803	0.672819	FLMM91DOWN	-1.33917	2.98756e-13	FLMM120UP	2.21137	4.60195e-34	x	4213274	ECMM57UP	1.14669	1.14015e-09		-0.639409	0.000802498		0.0629828	0.865828	jgi|Pismi2|4213684|	4213274	fgenesh1_kg.3_#_18533_#_transcript/4301	3049	fgenesh1_kg.3_#_18533_#_transcript/4301	jgi|Pismi2|4213274|	4213274	932	4213274	4213274	No GO	-	-
4238916	jgi|Pismi2|4239326|		-0.883416	7.04147e-05		-0.795152	0.000270608		-0.85032	0.000205812	M120ECMdown	-1.67743	4.47285e-16	x	x	4238916	FLMM57UP	1.0748	2.62892e-07		0.35695	0.103693	FLMM120UP	1.53458	8.70279e-14	x	4238916	ECMM57UP	1.16307	3.84326e-08		0.390046	0.0778781		0.740565	0.000853649	jgi|Pismi2|4239326|	4238916	fgenesh1_kg.6_#_526_#_Pisolithus_microcarpus_lrc62	981	fgenesh1_kg.6_#_526_#_Pisolithus_microcarpus_lrc62	jgi|Pismi2|4238916|	4238916	217	4238916	4238916	No GO	-	-
4194810	jgi|Pismi2|4195220|		-0.357995	1.60234e-06		-0.536012	6.50709e-17		-0.133759	0.195689	M120ECMdown	-1.09703	1.03681e-60	x	x	4194810	FLMM57UP	1.82556	1.10701e-178		-0.668856	6.20179e-22	FLMM120UP	1.02585	7.44721e-56	x	4194810	ECMM57UP	1.64754	2.53836e-132		-0.44462	2.24182e-08		0.286813	0.000183003	jgi|Pismi2|4195220|	4194810	fgenesh1_kg.3_#_69_#_transcript/31248	1474	fgenesh1_kg.3_#_69_#_transcript/31248	jgi|Pismi2|4194810|	4194810	361	4194810	4194810	No GO	-	-
679176	jgi|Pismi2|679305|		-0.542467	0.0122835		-0.15367	0.555184		-0.966832	1.8717e-06	M120ECMdown	-1.86247	1.88681e-23	x	x	679176		0.861858	7.36451e-06		0.607898	0.00152813	FLMM120UP	1.92239	3.85951e-25	x	679176	ECMM57UP	1.25066	5.63913e-11		0.183533	0.395281		0.602388	0.0034871	jgi|Pismi2|679305|	679176	Pismi1.fgenesh1_kg.41_#_21_#_Pisolithus_microcarpus_lrc419	661	Pismi1.fgenesh1_kg.41_#_21_#_Pisolithus_microcarpus_lrc419	jgi|Pismi2|679176|	679176	118	679176	679176	No GO	-	-
102026	jgi|Pismi2|102155|		-0.735414	1.87881e-13		0.747428	9.75215e-16		-0.367064	0.00338082	M120ECMdown	-3.597	3.71833e-303	x	x	102026		0.0825039	0.483719		-0.711968	8.83556e-14	FLMM120UP	2.294	1.75543e-149	x	102026	ECMM57UP	1.56535	1.16924e-60		-0.343618	0.0025316		-0.567581	2.4175e-07	jgi|Pismi2|102155|	102026	Pismi1.e_gw1.52.38.1	642	Pismi1.e_gw1.52.38.1	jgi|Pismi2|102026|	102026	214	102026	102026	No GO	-	-
4252789	jgi|Pismi2|4253199|		-0.781956	2.70926e-08		0.022261	0.935278		0.12022	0.551237	M120ECMdown	-1.98191	2.74712e-51	x	x	4252789		0.350836	0.0144344		-0.961037	6.28743e-13	FLMM120UP	1.43618	6.61967e-28	x	4252789	ECMM57UP	1.15505	1.32395e-17		-0.0588613	0.740094		0.236226	0.159256	jgi|Pismi2|4253199|	4252789	fgenesh1_kg.7_#_3273_#_transcript/35561	1383	fgenesh1_kg.7_#_3273_#_transcript/35561	jgi|Pismi2|4252789|	4252789	394	4252789	4252789	No GO	-	-
4268177	jgi|Pismi2|4268587|		0.382621	0.3786		-0.654348	0.0971588		-0.108236	0.836279	M120ECMdown	-1.16466	0.00163868	x	x	4268177	FLMM57DOWN	-1.54996	2.34083e-06	FLMM91UP	2.07337	1.62827e-11	FLMM120DOWN	-1.39642	2.18859e-05	x	4268177	ECMM57DOWN	-2.58693	4.22438e-15	ECMM91UP	1.58251	4.19915e-07	ECMM120DOWN	-2.94371	2.24337e-18	jgi|Pismi2|4268587|	4268177	fgenesh1_kg.8_#_7293_#_transcript/16648	2107	fgenesh1_kg.8_#_7293_#_transcript/16648	jgi|Pismi2|4268177|	4268177	532	4268177	4268177	3200	ubiquitin-protein ligase activity	molecular_function
4352775	jgi|Pismi2|4353185|		0.075535	0.730917		-0.529085	0.376788		-0.253153	0.106771	M120ECMdown	-2.127	0.00805153	x	x	4352775	FLMM57DOWN	-5.006	5.62749e-60	FLMM91UP	1.8566	6.68277e-51	FLMM120DOWN	-5.12666	5.08131e-72	x	4352775	ECMM57DOWN	-5.61062	5.76787e-55	ECMM91UP	1.52792	7.99925e-32	ECMM120DOWN	-7.32919	1.72244e-27	jgi|Pismi2|4353185|	4352775	fgenesh1_kg.29_#_1035_#_transcript/28780	1578	fgenesh1_kg.29_#_1035_#_transcript/28780	jgi|Pismi2|4352775|	4352775	469	4352775	4352775	No GO	-	-
158528	jgi|Pismi2|158657|		-0.552979	0.165316		-0.521335	0.427899		-0.23151	0.618219	M120ECMdown	-1.42295	0.00635447	x	x	158528	FLMM57DOWN	-4.38421	6.03774e-29		0.680043	0.0346889	FLMM120DOWN	-3.4714	8.31644e-24	x	158528	ECMM57DOWN	-4.35257	6.57266e-24	ECMM91UP	1.00151	0.00200378	ECMM120DOWN	-4.34137	2.79138e-22	jgi|Pismi2|158657|	158528	Pismi1.CE34076_3366	1357	Pismi1.CE34076_3366	jgi|Pismi2|158528|	158528	362	158528	158528	3080	transmembrane receptor protein tyrosine kinase activity	molecular_function
4362724	jgi|Pismi2|4363134|		-0.398184	0.242858		-0.125293	0.758592		-0.6498	0.0401047	M120ECMdown	-1.04737	0.000153837	x	x	4362724	FLMM57DOWN	-2.86688	5.05275e-29	FLMM91DOWN	-2.01189	4.33702e-15	FLMM120DOWN	-1.97495	2.85119e-14	x	4362724	ECMM57DOWN	-2.59399	1.18791e-23	ECMM91DOWN	-2.2635	1.37284e-18	ECMM120DOWN	-2.62413	3.68724e-24	jgi|Pismi2|4363134|	4362724	fgenesh1_kg.33_#_311_#_transcript/7816	2592	fgenesh1_kg.33_#_311_#_transcript/7816	jgi|Pismi2|4362724|	4362724	785	4362724	4362724	2442	aconitate hydratase activity	molecular_function
3400703	jgi|Pismi2|3401113|		-0.16946	0.777788		-0.479023	0.294232		0.693402	0.142635	M120ECMdown	-1.50639	0.000133627	x	x	3400703		-0.927206	0.0170807	FLMM91DOWN	-2.48182	6.09376e-12	FLMM120DOWN	-1.716	3.92453e-06	x	3400703	ECMM57DOWN	-1.23677	0.00161093	ECMM91DOWN	-1.61896	1.1692e-05	ECMM120DOWN	-3.05293	1.88506e-16	jgi|Pismi2|3401113|	3400703	CE2400703_14232	9497	CE2400703_14232	jgi|Pismi2|3400703|	3400703	3071	3400703	3400703	No GO	-	-
93625	jgi|Pismi2|93754|		-0.793689	3.87834e-06		0.140055	0.537208		0.0239881	0.944274	M120ECMdown	-1.15137	3.94596e-12	x	x	93625	FLMM57DOWN	-2.04038	4.58241e-37	FLMM91DOWN	-3.66127	2.70853e-113		-0.915963	2.59862e-08	x	93625	ECMM57DOWN	-1.10663	2.35372e-11	ECMM91DOWN	-2.8436	2.78372e-64	ECMM120DOWN	-1.27365	1.14694e-14	jgi|Pismi2|93754|	93625	Pismi1.e_gw1.13.178.1	996	Pismi1.e_gw1.13.178.1	jgi|Pismi2|93625|	93625	332	93625	93625	No GO	-	-
683370	jgi|Pismi2|683499|		0.370355	0.00509453		-0.153482	0.302577		0.243938	0.162744	M120ECMdown	-1.13506	1.14456e-21	x	x	683370		-0.580567	1.23399e-06	FLMM91DOWN	-3.65907	3.36012e-203		-0.507787	2.78488e-05	x	683370	ECMM57DOWN	-1.1044	4.53207e-21	ECMM91DOWN	-3.78549	2.90061e-200	ECMM120DOWN	-2.0132	6.75902e-67	jgi|Pismi2|683499|	683370	Pismi1.fgenesh1_kg.103_#_23_#_Pisolithus_microcarpus_c492	1124	Pismi1.fgenesh1_kg.103_#_23_#_Pisolithus_microcarpus_c492	jgi|Pismi2|683370|	683370	249	683370	683370	3727	protein binding	molecular_function
4363721	jgi|Pismi2|4364131|		-0.0380045	0.952982		-0.410556	0.346663		-0.336268	0.47586	M120ECMdown	-1.02197	0.00675002	x	x	4363721	FLMM57DOWN	-1.36373	8.33284e-05	FLMM91UP	1.01671	0.00275189	FLMM120DOWN	-1.15067	0.00107779	x	4363721	ECMM57DOWN	-1.73629	6.61961e-07		0.718442	0.0411533	ECMM120DOWN	-2.13464	8.21893e-10	jgi|Pismi2|4364131|	4363721	fgenesh1_kg.33_#_1308_#_transcript/36687	1336	fgenesh1_kg.33_#_1308_#_transcript/36687	jgi|Pismi2|4363721|	4363721	298	4363721	4363721	No GO	-	-
688329	jgi|Pismi2|688458|		-0.0916569	0.7652		1.87355	0.302987		-0.45601	0.859895	M120ECMdown	-1.75286	6.72918e-23	x	x	688329	FLMM57DOWN	-9.92834	6.2091e-16	FLMM91DOWN	-8.62522	2.44724e-23	FLMM120UP	2.51983	2.68384e-46	x	688329	ECMM57DOWN	-7.96314	1.95586e-25	ECMM91DOWN	-8.98957	2.02698e-13		0.858632	8.67211e-06	jgi|Pismi2|688458|	688329	Pismi1.fgenesh1_kg.282_#_53_#_Pisolithus_microcarpus_lrc222	1003	Pismi1.fgenesh1_kg.282_#_53_#_Pisolithus_microcarpus_lrc222	jgi|Pismi2|688329|	688329	258	688329	688329	3052	protein kinase CK2 activity	molecular_function
635284	jgi|Pismi2|635413|		-0.0445905	0.967344		-0.0197825	1		0.740757	0.540996	M120ECMdown	-1.19832	0.0440265	x	x	635284	FLMM57DOWN	-2.22724	0.0018173	FLMM91DOWN	-2.54617	0.000299223	FLMM120UP	2.1999	6.66414e-05	x	635284	ECMM57DOWN	-2.20243	0.00345036	ECMM91DOWN	-1.76083	0.02176		1.04617	0.120741	jgi|Pismi2|635413|	635284	Pismi1.MIX8183_233_33	1306	Pismi1.MIX8183_233_33	jgi|Pismi2|635284|	635284	331	635284	635284	3737	GTP binding	molecular_function
370942	jgi|Pismi2|371071|		0.101627	0.902609		0	1		1.0175	0.714013	M120ECMdown	-1.20025	0.0134189	x	x	370942	FLMM57DOWN	-9.60477	1.18398e-13	FLMM91DOWN	-8.81335	6.96756e-12	FLMM120UP	2.05524	5.08085e-06	x	370942	ECMM57DOWN	-9.72555	9.38298e-14	ECMM91DOWN	-7.89749	1.02705e-09		0.753366	0.167666	jgi|Pismi2|371071|	370942	Pismi1.CE246490_2574	733	Pismi1.CE246490_2574	jgi|Pismi2|370942|	370942	141	370942	370942	No GO	-	-
113445	jgi|Pismi2|113574|		-0.168017	0.819142		0	1		1.97929	0.425329	M120ECMdown	-1.92735	6.28515e-06	x	x	113445	FLMM57DOWN	-8.20174	2.23509e-10	FLMM91DOWN	-8.37212	5.44085e-11	FLMM120UP	2.41052	5.52002e-09	x	113445	ECMM57DOWN	-8.05287	8.20348e-10	ECMM91DOWN	-6.22481	1.5604e-06		0.651188	0.229358	jgi|Pismi2|113574|	113445	Pismi1.e_gw1.174.97.1	852	Pismi1.e_gw1.174.97.1	jgi|Pismi2|113445|	113445	284	113445	113445	No GO	-	-
4321421	jgi|Pismi2|4321831|		0.160596	0.83348		0	1		0	1	M120ECMdown	-1.18269	0.0094272	x	x	4321421	FLMM57DOWN	-7.40565	1.24461e-08	FLMM91DOWN	-7.57603	3.4329e-09	FLMM120UP	1.96069	4.68044e-06	x	4321421	ECMM57DOWN	-7.58539	8.51016e-09	ECMM91DOWN	-6.71913	2.03152e-07		0.617404	0.272246	jgi|Pismi2|4321831|	4321421	fgenesh1_kg.18_#_624_#_transcript/52572	582	fgenesh1_kg.18_#_624_#_transcript/52572	jgi|Pismi2|4321421|	4321421	172	4321421	4321421	No GO	-	-
4170602	jgi|Pismi2|4171012|		0.852207	0.0518364		0.858544	0.044973	M91ECMdow,	-1.19718	0.0051793	M120ECMdown	-1.18421	0.00263708	x	x	4170602	FLMM57DOWN	-1.19845	0.00227468		0.977657	0.00940148	FLMM120UP	2.16232	4.10084e-09	x	4170602	ECMM57DOWN	-1.19212	0.00292037	ECMM91DOWN	-1.07173	0.00517242		0.125897	0.862416	jgi|Pismi2|4171012|	4170602	fgenesh1_kg.1_#_14906_#_TRINITY_DN5167_c0_g1_i4	927	fgenesh1_kg.1_#_14906_#_TRINITY_DN5167_c0_g1_i4	jgi|Pismi2|4170602|	4170602	160	4170602	4170602	No GO	-	-
17071	jgi|Pismi2|17200|		-0.349006	0.0695652		1.06321	0.182797		0.665593	0.551954	M120ECMdown	-1.3109	4.95635e-16	x	x	17071	FLMM57DOWN	-8.24757	7.26986e-53	FLMM91DOWN	-8.25742	3.9619e-59		0.253474	0.151647	x	17071	ECMM57DOWN	-6.83535	8.767e-70	ECMM91DOWN	-7.24282	1.54759e-36		-0.708419	3.55938e-05	jgi|Pismi2|17200|	17071	Pismi1.gm1.11595_g	2418	Pismi1.gm1.11595_g	jgi|Pismi2|17071|	17071	806	17071	17071	No GO	-	-
1765668	jgi|Pismi2|1766078|		-0.661261	0.143004		-0.275157	0.624796		0.405017	0.463779	M120ECMdown	-1.96379	7.97008e-08	x	x	1765668	FLMM57DOWN	-1.91455	3.7527e-07	FLMM91DOWN	-1.83486	6.03323e-07	FLMM120UP	1.42759	8.44047e-05	x	1765668	ECMM57DOWN	-1.52845	0.000152382		-0.768585	0.0584449		0.125062	0.863558	jgi|Pismi2|1766078|	1765668	CE765668_604	1217	CE765668_604	jgi|Pismi2|1765668|	1765668	233	1765668	1765668	No GO	-	-
689784	jgi|Pismi2|689913|		0.0248539	0.982777		0	1		1.67048	0.171007	M120ECMdown	-1.1984	0.0490278	x	x	689784	FLMM57DOWN	-5.66526	2.81311e-05	FLMM91DOWN	-2.63025	0.00178478	FLMM120UP	1.3384	0.0161707	x	689784	ECMM57DOWN	-5.70926	4.12815e-05		-0.984622	0.224555		0.115151	0.938441	jgi|Pismi2|689913|	689784	Pismi1.fgenesh1_kg.431_#_50_#_Locus12018v16rpkm0.32_PRE	496	Pismi1.fgenesh1_kg.431_#_50_#_Locus12018v16rpkm0.32_PRE	jgi|Pismi2|689784|	689784	52	689784	689784	No GO	-	-
4362220	jgi|Pismi2|4362630|		0.098303	0.763641		-0.0191492	1		-0.0391562	0.912842	M120ECMdown	-1.26003	5.06364e-12	x	x	4362220	FLMM57DOWN	-8.40443	1.07107e-11		0.755155	8.30788e-05	FLMM120UP	2.23941	4.96086e-35	x	4362220	ECMM57DOWN	-8.52189	8.7618e-12		0.617696	0.00300579		0.881085	1.47552e-05	jgi|Pismi2|4362630|	4362220	fgenesh1_kg.32_#_1920_#_transcript/50127	718	fgenesh1_kg.32_#_1920_#_transcript/50127	jgi|Pismi2|4362220|	4362220	203	4362220	4362220	No GO	-	-
676755	jgi|Pismi2|676884|		-0.729007	0.00398808		0.785196	0.00267591		-0.311272	0.378903	M120ECMdown	-1.63767	1.27742e-13	x	x	676755	FLMM57DOWN	-2.29527	5.29944e-23	FLMM91DOWN	-2.04907	2.13772e-19	FLMM120UP	2.26228	2.04795e-25	x	676755		-0.781063	0.0018773	ECMM91DOWN	-1.63134	6.97293e-11	ECMM120UP	1.35361	3.57256e-09	jgi|Pismi2|676884|	676755	Pismi1.fgenesh1_kg.21_#_70_#_Locus5652v1rpkm29.55	540	Pismi1.fgenesh1_kg.21_#_70_#_Locus5652v1rpkm29.55	jgi|Pismi2|676755|	676755	99	676755	676755	No GO	-	-
682190	jgi|Pismi2|682319|		0.107411	0.870198		-0.520007	0.206521		-0.0817801	0.895076	M120ECMdown	-2.56144	0.000930896	x	x	682190	FLMM57UP	1.57824	7.71599e-06	FLMM91UP	1.38844	6.68687e-05	FLMM120DOWN	-1.78743	1.29225e-05	x	682190		0.95082	0.0165348	ECMM91UP	1.19925	0.0010862	ECMM120DOWN	-4.45629	3.52831e-10	jgi|Pismi2|682319|	682190	Pismi1.fgenesh1_kg.78_#_11_#_Locus4483v1rpkm40.49	1064	Pismi1.fgenesh1_kg.78_#_11_#_Locus4483v1rpkm40.49	jgi|Pismi2|682190|	682190	325	682190	682190	No GO	-	-
4569243	jgi|Pismi2|4569653|		-0.601272	0.0512115		-0.796537	0.009931		-0.0993747	0.809838	M120ECMdown	-1.10739	0.000471427	x		4569243		-0.623408	0.0240129		0.566539	0.0244145		-0.74439	0.00578587	x	4569243		-0.818673	0.00883861	ECMM91UP	1.06844	6.51827e-05	ECMM120DOWN	-1.25051	7.68454e-05	jgi|Pismi2|4569653|	4569243	MIX62812_28_9	2344	MIX62812_28_9	jgi|Pismi2|4569243|	4569243	718	4569243	4569243	No GO	-	-
4278652	jgi|Pismi2|4279062|		-0.523387	0.312539		0.376609	0.456616		-0.125407	0.846166	M120ECMdown	-1.28236	0.00420868	x		4278652		-0.0228243	0.98942		0.798199	0.0433568		-0.726339	0.0879263	x	4278652		0.877172	0.049037	ECMM91UP	1.19618	0.00264008	ECMM120DOWN	-1.48531	0.000771359	jgi|Pismi2|4279062|	4278652	fgenesh1_kg.10_#_3399_#_transcript/38773	1216	fgenesh1_kg.10_#_3399_#_transcript/38773	jgi|Pismi2|4278652|	4278652	355	4278652	4278652	19356	methylglyoxal reductase (NADPH-dependent) activity	molecular_function
284917	jgi|Pismi2|285046|		0.751633	5.77816e-22		0.358621	8.40669e-06		-0.306995	0.0107052	M120ECMdown	-1.95092	1.53801e-136	x	x	284917		0.458655	6.20436e-09	FLMM91DOWN	-1.48157	7.1216e-72	FLMM120UP	1.28194	1.80766e-65	x	284917		0.0656431	0.56381	ECMM91DOWN	-2.5402	2.79715e-160	ECMM120DOWN	-1.42062	2.35127e-70	jgi|Pismi2|285046|	284917	Pismi1.CE160465_10191	1620	Pismi1.CE160465_10191	jgi|Pismi2|284917|	284917	354	284917	284917	2175	nucleic acid binding	molecular_function
2963745	jgi|Pismi2|2964155|		-0.218703	0.637796		0.188737	0.672124		0.639672	0.106715	M120ECMdown	-1.10044	0.000976552	x	x	2963745	FLMM57DOWN	-1.18118	0.000149548	FLMM91DOWN	-2.59641	6.81114e-18	FLMM120DOWN	-1.47712	1.70113e-06	x	2963745		-0.773743	0.0234382	ECMM91DOWN	-1.73803	1.8125e-08	ECMM120DOWN	-2.35886	2.9171e-14	jgi|Pismi2|2964155|	2963745	CE1963745_9927	9605	CE1963745_9927	jgi|Pismi2|2963745|	2963745	3085	2963745	2963745	No GO	-	-
4193411	jgi|Pismi2|4193821|		-0.444239	0.131587		0.203627	0.530415		0.0615205	0.900736	M120ECMdown	-1.22716	1.06515e-06	x	x	4193411		-0.516148	0.0457092	FLMM91DOWN	-3.54001	7.7765e-49	FLMM120DOWN	-1.08208	8.41542e-06	x	4193411		0.131718	0.736405	ECMM91DOWN	-3.03425	9.54242e-33	ECMM120DOWN	-1.86501	1.73224e-14	jgi|Pismi2|4193821|	4193411	fgenesh1_kg.2_#_16779_#_transcript/28958	1588	fgenesh1_kg.2_#_16779_#_transcript/28958	jgi|Pismi2|4193411|	4193411	480	4193411	4193411	No GO	-	-
678298	jgi|Pismi2|678427|		-0.387593	0.15652		-0.908927	6.22302e-05	M91ECMup	1.09169	1.96836e-05	M120ECMdown	-2.24756	5.14578e-25	x	x	678298		0.692856	0.00227468	FLMM91DOWN	-5.53874	5.76345e-141	FLMM120DOWN	-1.28778	3.90925e-09	x	678298		0.171522	0.597988	ECMM91DOWN	-4.05945	2.53828e-76	ECMM120DOWN	-3.14775	2.16857e-48	jgi|Pismi2|678427|	678298	Pismi1.fgenesh1_kg.32_#_70_#_Pisolithus_microcarpus_c1774	367	Pismi1.fgenesh1_kg.32_#_70_#_Pisolithus_microcarpus_c1774	jgi|Pismi2|678298|	678298	83	678298	678298	No GO	-	-
40593	jgi|Pismi2|40722|		-0.808213	9.44146e-16		0.0820747	0.560703		0.301469	0.0981568	M120ECMdown	-1.04974	8.57282e-26	x	x	40593	FLMM57DOWN	-1.78734	1.10738e-74	FLMM91DOWN	-5.7264	0		-0.793154	1.17892e-15	x	40593		-0.897054	4.27655e-19	ECMM91DOWN	-4.61671	8.43001e-294	ECMM120DOWN	-1.03468	5.93044e-25	jgi|Pismi2|40722|	40593	Pismi1.gw1.54.5.1	380	Pismi1.gw1.54.5.1	jgi|Pismi2|40593|	40593	126	40593	40593	No GO	-	-
4280583	jgi|Pismi2|4280993|		-0.477814	0.00896156		-0.112719	0.63896		-0.282448	0.223405	M120ECMdown	-1.25659	4.18741e-14	x	x	4280583	FLMM57DOWN	-1.20873	7.96849e-14	FLMM91DOWN	-1.55734	2.30537e-22		-0.276502	0.119941	x	4280583		-0.843632	6.73158e-07	ECMM91DOWN	-1.36198	2.71779e-15	ECMM120DOWN	-1.05528	4.43992e-10	jgi|Pismi2|4280993|	4280583	fgenesh1_kg.11_#_120_#_transcript/30573	1597	fgenesh1_kg.11_#_120_#_transcript/30573	jgi|Pismi2|4280583|	4280583	347	4280583	4280583	No GO	-	-
1211162	jgi|Pismi2|1211572|		-0.111545	0.820525		0.232267	0.593584		0.868089	0.106599	M120ECMdown	-1.11909	0.0011623	x	x	1211162		-0.786339	0.0131225	FLMM91DOWN	-2.50799	1.00356e-12		-0.204496	0.55631	x	1211162		-0.442527	0.243953	ECMM91DOWN	-1.52835	4.66826e-05	ECMM120DOWN	-1.21204	0.000463692	jgi|Pismi2|1211572|	1211162	CE211162_527	3230	CE211162_527	jgi|Pismi2|1211162|	1211162	934	1211162	1211162	No GO	-	-
4172100	jgi|Pismi2|4172510|		0.049423	0.907659		-0.934805	9.95846e-05		0.109955	0.770119	M120ECMdown	-1.80141	1.20729e-14	x	x	4172100		0.732438	0.0021901	FLMM91DOWN	-1.17565	2.96896e-07		0.0611441	0.855285	x	4172100		-0.251791	0.423784	ECMM91DOWN	-1.11512	1.84483e-06	ECMM120DOWN	-1.78969	1.9089e-14	jgi|Pismi2|4172510|	4172100	fgenesh1_kg.1_#_16404_#_TRINITY_DN6972_c0_g3_i1	367	fgenesh1_kg.1_#_16404_#_TRINITY_DN6972_c0_g3_i1	jgi|Pismi2|4172100|	4172100	83	4172100	4172100	No GO	-	-
679493	jgi|Pismi2|679622|		-0.0792265	0.886751		0.0372674	0.954131		0.292593	0.513048	M120ECMdown	-1.31926	0.00708314	x	x	679493		0.825263	0.0077919		-0.231223	0.5054	FLMM120DOWN	-2.01645	1.23065e-09	x	679493		0.941757	0.00363018		0.140596	0.722237	ECMM120DOWN	-3.25648	2.45145e-14	jgi|Pismi2|679622|	679493	Pismi1.fgenesh1_kg.44_#_10_#_Locus8516v1rpkm12.58	818	Pismi1.fgenesh1_kg.44_#_10_#_Locus8516v1rpkm12.58	jgi|Pismi2|679493|	679493	201	679493	679493	No GO	-	-
4279756	jgi|Pismi2|4280166|		-0.0448453	0.950453		-0.114539	0.856819		0.387748	0.47191	M120ECMdown	-1.32475	0.00664393	x	x	4279756		0.434412	0.325663		-0.492553	0.229159	FLMM120DOWN	-2.31181	3.8291e-09	x	4279756		0.364719	0.492392		-0.0599595	0.918211	ECMM120DOWN	-3.59172	1.05941e-16	jgi|Pismi2|4280166|	4279756	fgenesh1_kg.10_#_4503_#_transcript/4559	3071	fgenesh1_kg.10_#_4503_#_transcript/4559	jgi|Pismi2|4279756|	4279756	938	4279756	4279756	No GO	-	-
4326356	jgi|Pismi2|4326766|		0.149041	0.762753		-0.423497	0.23463		0.389637	0.337617	M120ECMdown	-3.04627	0.0156394	x	x	4326356		0.935291	0.00223931		0.31845	0.33208	FLMM120DOWN	-3.62704	2.06759e-18	x	4326356		0.362754	0.3606		0.559046	0.0845265	ECMM120DOWN	-6.82235	9.11597e-10	jgi|Pismi2|4326766|	4326356	fgenesh1_kg.19_#_1419_#_TRINITY_DN5569_c0_g1_i1	1175	fgenesh1_kg.19_#_1419_#_TRINITY_DN5569_c0_g1_i1	jgi|Pismi2|4326356|	4326356	289	4326356	4326356	No GO	-	-
4246686	jgi|Pismi2|4247096|		2.05912	0.143786		-1.02271	0.56504		-1.73256	NA	M120ECMdown	-3.60171	0.0275001	x	x	4246686		0.918973	0.547387	FLMM91UP	3.49467	0.00120874		2.23263	0.0629869	x	4246686		-2.16285	0.138975		-0.297015	0.833389	ECMM120DOWN	-3.42819	0.0443621	jgi|Pismi2|4247096|	4246686	fgenesh1_kg.6_#_8296_#_TRINITY_DN6414_c0_g4_i1	349	fgenesh1_kg.6_#_8296_#_TRINITY_DN6414_c0_g4_i1	jgi|Pismi2|4246686|	4246686	75	4246686	4246686	No GO	-	-
87676	jgi|Pismi2|87805|		-0.889386	2.40024e-06		0.308243	0.145315		-0.0106084	0.98231	M120ECMdown	-1.72503	7.75509e-17	x		87676		-0.61827	0.000548192		-0.408473	0.0184189		-0.187799	0.326858	x	87676		0.57936	0.00397485		0.470304	0.0231413	ECMM120DOWN	-1.02344	7.12745e-06	jgi|Pismi2|87805|	87676	Pismi1.e_gw1.3.116.1	858	Pismi1.e_gw1.3.116.1	jgi|Pismi2|87676|	87676	286	87676	87676	16723	ribonuclease T2 activity	molecular_function
252545	jgi|Pismi2|252674|		-0.415916	0.365292		0.174253	0.738867		-0.444455	0.337617	M120ECMdown	-1.34988	0.000248374	x		252545		-0.81856	0.0240813		-0.00891177	0.995611		-0.143731	0.744414	x	252545		-0.22839	0.667948		-0.0374502	0.950133	ECMM120DOWN	-1.07769	0.00508118	jgi|Pismi2|252674|	252545	Pismi1.CE128093_4200	2003	Pismi1.CE128093_4200	jgi|Pismi2|252545|	252545	521	252545	252545	No GO	-	-
3527245	jgi|Pismi2|3527655|		-0.446203	0.351002		-0.801606	0.0462474		-0.0182932	0.984375	M120ECMdown	-1.73808	2.18285e-06	x		3527245		-0.510215	0.205422		-0.176443	0.678998		0.146735	0.754337	x	3527245		-0.865618	0.0315145		0.251466	0.546601	ECMM120DOWN	-1.14514	0.00304005	jgi|Pismi2|3527655|	3527245	CE2527245_3944	3428	CE2527245_3944	jgi|Pismi2|3527245|	3527245	916	3527245	3527245	3724	calcium ion binding	molecular_function
672343	jgi|Pismi2|672472|		-0.385567	4.73417e-05		-0.543413	1.84061e-09		-0.634222	3.42732e-12	M120ECMdown	-1.17551	3.90684e-38	x		672343		-0.0804839	0.45887		0.745417	2.62547e-18		-0.482882	6.40013e-08	x	672343		-0.23833	0.0180123		0.496762	3.10849e-08	ECMM120DOWN	-1.27283	4.68526e-44	jgi|Pismi2|672472|	672343	Pismi1.fgenesh1_kg.5_#_308_#_Locus4936v1rpkm35.67	1539	Pismi1.fgenesh1_kg.5_#_308_#_Locus4936v1rpkm35.67	jgi|Pismi2|672343|	672343	459	672343	672343	No GO	-	-
1276217	jgi|Pismi2|1276627|		-0.787786	1.85011e-06		0.119268	0.591044		-0.608097	0.00069321	M120ECMdown	-1.35548	6.0564e-15	x		1276217		-0.609107	0.000143217		0.0558005	0.776886		-0.885184	1.76851e-08	x	1276217		0.297947	0.120849		0.23549	0.188326	ECMM120DOWN	-1.45288	8.30622e-17	jgi|Pismi2|1276627|	1276217	CE276217_1989	1309	CE276217_1989	jgi|Pismi2|1276217|	1276217	322	1276217	1276217	No GO	-	-
18522	jgi|Pismi2|18651|		-0.270444	0.303687		-0.746638	0.0021365		-0.142729	0.611576	M120ECMdown	-1.65124	8.24714e-11	x		18522		-0.399358	0.0644292		0.649055	0.000302214		-0.141062	0.538678	x	18522		-0.875553	0.000257409		0.776769	0.000208901	ECMM120DOWN	-1.52186	7.64706e-09	jgi|Pismi2|18651|	18522	Pismi1.gm1.13046_g	999	Pismi1.gm1.13046_g	jgi|Pismi2|18522|	18522	333	18522	18522	No GO	-	-
4623647	jgi|Pismi2|4624057|		0.557986	0.304008		0.517754	0.316499		0.500334	0.369406	M120ECMdown	-1.91775	6.10726e-05	x		4623647		-0.0180365	0.997734		0.420368	0.350246		0.598616	0.186699	x	4623647		-0.058268	0.958065		0.362717	0.440142	ECMM120DOWN	-1.87712	0.000107012	jgi|Pismi2|4624057|	4623647	estExt_Genemark1.C_2_t10227	632	estExt_Genemark1.C_2_t10227	jgi|Pismi2|4623647|	4623647	160	4623647	4623647	2290	catalytic activity	molecular_function
674980	jgi|Pismi2|675109|		-0.142787	0.304008		-0.637692	2.64628e-09		0.0135782	0.947874	M120ECMdown	-1.19959	2.36873e-28	x		674980		-0.405474	0.000153158		-0.174718	0.112327		-0.94942	3.50116e-20	x	674980		-0.900379	1.06e-17		-0.0183533	0.906791	ECMM120DOWN	-2.00622	8.71827e-79	jgi|Pismi2|675109|	674980	Pismi1.fgenesh1_kg.13_#_24_#_Locus5036v1rpkm34.76	3271	Pismi1.fgenesh1_kg.13_#_24_#_Locus5036v1rpkm34.76	jgi|Pismi2|674980|	674980	916	674980	674980	2403	NAD+ ADP-ribosyltransferase activity	molecular_function
560777	jgi|Pismi2|560906|		-0.555044	0.299709		-0.884075	0.0528808		-0.379421	0.50758	M120ECMdown	-1.46747	0.00058672	x	x	560777	FLMM57UP	1.04407	0.0146897	FLMM91UP	1.28203	0.00162509	FLMM120UP	1.44647	0.000526644	x	560777		0.715037	0.142096	ECMM91UP	1.45765	0.000331889		0.534045	0.309009	jgi|Pismi2|560906|	560777	Pismi1.CE436325_37843	1592	Pismi1.CE436325_37843	jgi|Pismi2|560777|	560777	369	560777	560777	No GO	-	-
4158614	jgi|Pismi2|4159024|		-0.491175	0.00112017		-0.418199	0.00460845		-0.95747	4.03851e-12	M120ECMdown	-1.30963	9.23705e-23	x	x	4158614		0.360416	0.0125891	FLMM91UP	2.13084	3.05938e-60	FLMM120UP	1.53696	2.2119e-31	x	4158614		0.433392	0.00378313	ECMM91UP	1.66455	1.19294e-35		0.718504	3.41455e-07	jgi|Pismi2|4159024|	4158614	fgenesh1_kg.1_#_2918_#_transcript/44894	824	fgenesh1_kg.1_#_2918_#_transcript/44894	jgi|Pismi2|4158614|	4158614	261	4158614	4158614	No GO	-	-
241252	jgi|Pismi2|241381|		-0.528873	0.292061		-0.492776	0.29516		-0.669436	0.163855	M120ECMdown	-1.15062	0.00489134	x	x	241252		0.375567	0.409592	FLMM91UP	1.2456	0.00102713	FLMM120UP	1.05177	0.00829495	x	241252		0.411664	0.427969	ECMM91UP	1.10504	0.00444812		0.430021	0.406657	jgi|Pismi2|241381|	241252	Pismi1.CE116800_6873	551	Pismi1.CE116800_6873	jgi|Pismi2|241252|	241252	116	241252	241252	No GO	-	-
4219885	jgi|Pismi2|4220295|		0.0560415	0.939443		-0.218484	0.708606		-0.440074	0.413208	M120ECMdown	-1.22449	0.00371783	x	x	4219885		0.850289	0.0451251	FLMM91UP	2.24262	5.51756e-09	FLMM120UP	1.57674	8.46841e-05	x	4219885		0.575764	0.244247	ECMM91UP	1.7465	7.87478e-06		0.296211	0.622084	jgi|Pismi2|4220295|	4219885	fgenesh1_kg.4_#_6325_#_TRINITY_DN6915_c0_g1_i2	681	fgenesh1_kg.4_#_6325_#_TRINITY_DN6915_c0_g1_i2	jgi|Pismi2|4219885|	4219885	129	4219885	4219885	No GO	-	-
4014414	jgi|Pismi2|4014824|		0.184446	0.821816		0.982876	0.0622148		0.11273	0.868506	M120ECMdown	-1.34682	0.00805919	x	x	4014414		0.0386324	0.975789	FLMM91UP	2.82012	2.68757e-11	FLMM120UP	1.28123	0.00631155	x	4014414		0.837063	0.132226	ECMM91UP	2.74841	4.92527e-10		-0.250038	0.771003	jgi|Pismi2|4014824|	4014414	gw1.11.514.1	345	gw1.11.514.1	jgi|Pismi2|4014414|	4014414	115	4014414	4014414	No GO	-	-
4120028	jgi|Pismi2|4120438|		-0.137656	0.916266		0.254093	0.78246		-0.161366	0.853162	M120ECMdown	-1.36131	0.0469573	x	x	4120028		0.653799	0.379015	FLMM91UP	2.1402	0.000151702	FLMM120UP	1.48939	0.0152821	x	4120028		1.04555	0.200739	ECMM91UP	2.11649	0.00132066		0.26573	0.845612	jgi|Pismi2|4120438|	4120028	fgenesh1_pg.1_#_158	621	fgenesh1_pg.1_#_158	jgi|Pismi2|4120028|	4120028	207	4120028	4120028	No GO	-	-
145709	jgi|Pismi2|145838|		-0.218419	0.122573		-0.543271	3.47596e-07		-0.174211	0.21799	M120ECMdown	-1.45489	1.4667e-42	x	x	145709	FLMM57UP	1.22721	2.76609e-32		0.967544	1.32916e-20	FLMM120UP	1.37797	3.82416e-41	x	145709		0.902359	8.21119e-16	ECMM91UP	1.01175	7.29342e-19		0.141493	0.371444	jgi|Pismi2|145838|	145709	Pismi1.CE21257_1144	1301	Pismi1.CE21257_1144	jgi|Pismi2|145709|	145709	275	145709	145709	3737	GTP binding	molecular_function
1749807	jgi|Pismi2|1750217|		-0.849578	7.09248e-05		0.11621	0.695771		-0.345621	0.17604	M120ECMdown	-2.26292	9.36486e-31	x	x	1749807		-0.511228	0.0162683		0.555788	0.00598368	FLMM120UP	1.1932	1.76976e-09	x	1749807		0.45456	0.0492525	ECMM91UP	1.05974	1.18432e-07		-0.220137	0.431529	jgi|Pismi2|1750217|	1749807	CE749807_22404	1993	CE749807_22404	jgi|Pismi2|1749807|	1749807	514	1749807	1749807	No GO	-	-
677777	jgi|Pismi2|677906|		-0.195258	0.623442		-0.529665	0.0667807		-0.573578	0.060682	M120ECMdown	-1.00671	0.000387023	x	x	677777	FLMM57UP	1.07849	3.04974e-05	FLMM91UP	1.94312	2.8691e-15		0.160373	0.61802	x	677777		0.744087	0.00940099	ECMM91UP	1.5648	1.17187e-09		-0.651077	0.0356473	jgi|Pismi2|677906|	677777	Pismi1.fgenesh1_kg.28_#_146_#_Locus10467v2rpkm6.00	1240	Pismi1.fgenesh1_kg.28_#_146_#_Locus10467v2rpkm6.00	jgi|Pismi2|677777|	677777	284	677777	677777	4283	electron transport	biological_process
19890	jgi|Pismi2|20019|		-0.175002	0.741239		-0.626376	0.0872174		-0.251128	0.585478	M120ECMdown	-1.25332	0.000404061	x	x	19890	FLMM57UP	1.0146	0.00217717	FLMM91UP	1.41487	6.55121e-06		0.473498	0.188553	x	19890		0.563229	0.157755	ECMM91UP	1.33875	4.69747e-05		-0.604822	0.144876	jgi|Pismi2|20019|	19890	Pismi1.gm1.14414_g	624	Pismi1.gm1.14414_g	jgi|Pismi2|19890|	19890	208	19890	19890	No GO	-	-
684456	jgi|Pismi2|684585|		-0.908677	1.58017e-19		-0.332594	0.00185022		-0.873688	2.57483e-18	M120ECMdown	-1.08791	7.97767e-29	x	x	684456		0.249909	0.0188274	FLMM91UP	1.43916	3.59262e-51		0.987491	2.9586e-24	x	684456		0.825992	2.17365e-16	ECMM91UP	1.47415	6.99536e-51		0.808258	1.17139e-15	jgi|Pismi2|684585|	684456	Pismi1.fgenesh1_kg.127_#_32_#_Locus2151v1rpkm85.64	1983	Pismi1.fgenesh1_kg.127_#_32_#_Locus2151v1rpkm85.64	jgi|Pismi2|684456|	684456	470	684456	684456	2630	cathepsin D activity	molecular_function
498757	jgi|Pismi2|498886|		0.0336026	0.911332		0.174715	0.392903		-0.369712	0.0464513	M120ECMdown	-1.39672	3.27974e-18	x	x	498757		0.359337	0.037248	FLMM91UP	2.42831	1.48133e-58		0.92024	5.81176e-09	x	498757		0.50045	0.00407291	ECMM91UP	2.025	2.31919e-39		-0.510083	0.00466504	jgi|Pismi2|498886|	498757	Pismi1.CE374305_1465	1865	Pismi1.CE374305_1465	jgi|Pismi2|498757|	498757	481	498757	498757	No GO	-	-
1742700	jgi|Pismi2|1743110|		-0.0900439	0.897817		0.154088	0.793905		0.342388	0.47191	M120ECMdown	-1.05001	0.0259443	x	x	1742700		0.154737	0.766444	FLMM91UP	1.44711	3.44164e-05		-0.0358506	0.9616	x	1742700		0.398869	0.448152	ECMM91UP	1.87955	3.44308e-07		-0.995816	0.0455045	jgi|Pismi2|1743110|	1742700	CE742700_805	978	CE742700_805	jgi|Pismi2|1742700|	1742700	196	1742700	1742700	No GO	-	-
4130717	jgi|Pismi2|4131127|		0.165378	0.835188		0.19978	0.772899		-0.85543	0.0936868	M120ECMdown	-1.15932	0.0364553	x	x	4130717		0.392445	0.48014	FLMM91UP	2.42687	5.05053e-09		0.377343	0.481191	x	4130717		0.426846	0.506362	ECMM91UP	1.40606	0.00215958		-0.947358	0.119482	jgi|Pismi2|4131127|	4130717	fgenesh1_pg.34_#_61	480	fgenesh1_pg.34_#_61	jgi|Pismi2|4130717|	4130717	160	4130717	4130717	No GO	-	-
4044601	jgi|Pismi2|4045011|		-0.0830617	0.901076		-0.119137	0.830013		0.0710948	0.907906	M120ECMdown	-1.24309	0.0021826	x	x	4044601		0.728382	0.0516551	FLMM91UP	1.08512	0.00147866		0.497072	0.200198	x	4044601		0.692307	0.101791	ECMM91UP	1.23928	0.000713248		-0.662953	0.170169	jgi|Pismi2|4045011|	4044601	e_gw1.2.2520.1	345	e_gw1.2.2520.1	jgi|Pismi2|4044601|	4044601	115	4044601	4044601	No GO	-	-
4250209	jgi|Pismi2|4250619|		-0.466166	0.120853		-0.681469	0.010504		-0.517062	0.0859089	M120ECMdown	-1.13399	6.78561e-06	x	x	4250209		0.769534	0.00242739	FLMM91UP	1.50252	3.44382e-10		0.962165	0.000122483	x	4250209		0.554232	0.0472286	ECMM91UP	1.45163	1.61653e-09		0.294341	0.36591	jgi|Pismi2|4250619|	4250209	fgenesh1_kg.7_#_693_#_transcript/48671	779	fgenesh1_kg.7_#_693_#_transcript/48671	jgi|Pismi2|4250209|	4250209	193	4250209	4250209	No GO	-	-
491717	jgi|Pismi2|491846|		-0.58063	0.00143871		-0.257881	0.199123		-0.567694	0.00215308	M120ECMdown	-1.11598	2.29558e-11	x	x	491717		-0.321212	0.077465	FLMM91UP	1.48145	1.65279e-20		0.342506	0.0556476	x	491717		0.00153759	1	ECMM91UP	1.49438	3.11516e-20		-0.192844	0.396311	jgi|Pismi2|491846|	491717	Pismi1.CE367265_13878	1868	Pismi1.CE367265_13878	jgi|Pismi2|491717|	491717	513	491717	491717	No GO	-	-
4209307	jgi|Pismi2|4209717|		-0.291319	0.0281242		-0.368894	0.002171		-0.465663	5.37458e-05	M120ECMdown	-1.01632	4.374e-20	x	x	4209307		0.202999	0.093741	FLMM91UP	1.35526	5.16757e-41		0.684795	9.83543e-11	x	4209307		0.125425	0.433021	ECMM91UP	1.18092	8.77768e-26		-0.040205	0.865828	jgi|Pismi2|4209717|	4209307	fgenesh1_kg.3_#_14566_#_transcript/25225	1717	fgenesh1_kg.3_#_14566_#_transcript/25225	jgi|Pismi2|4209307|	4209307	390	4209307	4209307	No GO	-	-
677190	jgi|Pismi2|677319|		-0.652052	0.0121981		-0.127341	0.708358		0.0447921	0.912842	M120ECMdown	-1.33122	8.62108e-09	x	x	677190		0.0794883	0.810472	FLMM91UP	1.03855	3.7105e-06		0.730288	0.00202306	x	677190		0.604199	0.0179603	ECMM91UP	1.73539	9.65849e-15		0.0511237	0.9238	jgi|Pismi2|677319|	677190	Pismi1.fgenesh1_kg.23_#_87_#_Locus1723v1rpkm105.83	997	Pismi1.fgenesh1_kg.23_#_87_#_Locus1723v1rpkm105.83	jgi|Pismi2|677190|	677190	130	677190	677190	3713	sterol carrier activity	molecular_function
118400	jgi|Pismi2|118529|		-0.713017	0.000938595		-0.361303	0.116437	M91ECMdow,	-1.34054	1.3716e-11	M120ECMdown	-1.26385	1.94167e-10	x	x	118400		0.0256357	0.948587	FLMM91UP	3.94961	3.80712e-99		0.539794	0.00911641	x	118400		0.37735	0.109427	ECMM91UP	3.32209	8.89379e-69		-0.0110421	1	jgi|Pismi2|118529|	118400	Pismi1.e_gw1.295.8.1	1731	Pismi1.e_gw1.295.8.1	jgi|Pismi2|118400|	118400	577	118400	118400	4927	transport	biological_process
4122282	jgi|Pismi2|4122692|		-0.73595	1.06228e-12		-0.472495	7.09729e-06		-0.402316	0.000354093	M120ECMdown	-1.37411	1.75788e-43	x		4122282		0.296877	0.00557997		0.842788	2.21395e-17		0.948335	2.42092e-21	x	4122282		0.560332	7.45318e-08	ECMM91UP	1.17642	3.31747e-32		0.310176	0.0056215	jgi|Pismi2|4122692|	4122282	fgenesh1_pg.3_#_461	711	fgenesh1_pg.3_#_461	jgi|Pismi2|4122282|	4122282	237	4122282	4122282	No GO	-	-
679512	jgi|Pismi2|679641|		-0.703807	0.0748621		-0.265026	0.545156		0.133266	0.801689	M120ECMdown	-1.04297	0.00566542	x		679512		0.293302	0.451855		0.174352	0.647511		-0.517426	0.150652	x	679512		0.732082	0.0540469	ECMM91UP	1.01142	0.00300066		-0.856591	0.0321097	jgi|Pismi2|679641|	679512	Pismi1.fgenesh1_kg.44_#_29_#_Locus2217v1rpkm83.44	1974	Pismi1.fgenesh1_kg.44_#_29_#_Locus2217v1rpkm83.44	jgi|Pismi2|679512|	679512	498	679512	679512	No GO	-	-
121217	jgi|Pismi2|121346|		-0.677695	0.181934		-0.452339	0.349575		-0.298745	0.597274	M120ECMdown	-1.23397	0.0112565	x		121217		0.380616	0.400312		0.681071	0.0798662		-0.390582	0.386333	x	121217		0.605972	0.234694	ECMM91UP	1.06002	0.012717		-0.946854	0.0775404	jgi|Pismi2|121346|	121217	Pismi1.e_gw1.419.15.1	276	Pismi1.e_gw1.419.15.1	jgi|Pismi2|121217|	121217	92	121217	121217	2175	nucleic acid binding	molecular_function
210916	jgi|Pismi2|211045|		-0.964949	0.018804		0.175113	0.749585		0.0168999	0.986111	M120ECMdown	-1.81805	7.68472e-07	x		210916		-0.84448	0.0276682		0.121747	0.791		0.376119	0.366465	x	210916		0.295582	0.574846	ECMM91UP	1.1036	0.00246659		-0.476986	0.309009	jgi|Pismi2|211045|	210916	Pismi1.CE86464_11266	1171	Pismi1.CE86464_11266	jgi|Pismi2|210916|	210916	316	210916	210916	No GO	-	-
4343585	jgi|Pismi2|4343995|		-0.795405	0.245229		-0.525453	0.416608		-0.562297	0.426173	M120ECMdown	-1.19282	0.0367761	x		4343585		0.875311	0.115196		0.926767	0.0752573		0.854926	0.120884	x	4343585		1.14526	0.0594935	ECMM91UP	1.15987	0.0386332		0.457512	0.566348	jgi|Pismi2|4343995|	4343585	fgenesh1_kg.26_#_107_#_transcript/39152	1213	fgenesh1_kg.26_#_107_#_transcript/39152	jgi|Pismi2|4343585|	4343585	373	4343585	4343585	2805	histone deacetylase activity	molecular_function
686286	jgi|Pismi2|686415|		-0.960518	2.23159e-07		-0.178523	0.443187		-0.0360178	0.910659	M120ECMdown	-1.84162	7.45342e-26	x		686286		-0.204516	0.32392		0.45512	0.0110289		0.830143	2.82004e-06	x	686286		0.577479	0.00298563	ECMM91UP	1.37962	5.64367e-15		-0.0509607	0.894985	jgi|Pismi2|686415|	686286	Pismi1.fgenesh1_kg.172_#_68_#_Locus11193v1rpkm5.59	2602	Pismi1.fgenesh1_kg.172_#_68_#_Locus11193v1rpkm5.59	jgi|Pismi2|686286|	686286	666	686286	686286	3200	ubiquitin-protein ligase activity	molecular_function
674177	jgi|Pismi2|674306|		-0.78579	7.26535e-09		-0.744818	1.64025e-08		0.309202	0.0373546	M120ECMdown	-1.80607	2.94539e-46	x		674177		0.108191	0.483003		0.495548	4.91502e-05		0.991634	6.80014e-17	x	674177		0.149163	0.428276	ECMM91UP	1.59054	2.13142e-34		-0.0286417	0.934376	jgi|Pismi2|674306|	674177	Pismi1.fgenesh1_kg.10_#_88_#_Locus10530v1rpkm6.83	1854	Pismi1.fgenesh1_kg.10_#_88_#_Locus10530v1rpkm6.83	jgi|Pismi2|674177|	674177	512	674177	674177	2175	nucleic acid binding	molecular_function
4352405	jgi|Pismi2|4352815|		-0.623169	3.42271e-06		-0.844973	2.87353e-11		-0.387386	0.0135218	M120ECMdown	-1.43318	1.22264e-30	x	x	4352405	FLMM57UP	1.20847	2.51434e-22	FLMM91DOWN	-1.71485	5.2908e-43	FLMM120UP	1.30204	1.08538e-25	x	4352405		0.986666	8.93297e-15	ECMM91DOWN	-1.47907	4.14241e-30		0.492031	0.000272433	jgi|Pismi2|4352815|	4352405	fgenesh1_kg.29_#_665_#_transcript/50810	692	fgenesh1_kg.29_#_665_#_transcript/50810	jgi|Pismi2|4352405|	4352405	110	4352405	4352405	2244	microtubule motor activity	molecular_function
4246452	jgi|Pismi2|4246862|		0.457287	0.135793		-0.304993	0.324005		0.360892	0.276953	M120ECMdown	-1.41035	1.70574e-08	x	x	4246452	FLMM57UP	1.27992	2.38975e-07	FLMM91DOWN	-1.23694	4.99056e-07	FLMM120UP	2.21708	5.48193e-20	x	4246452		0.517638	0.0718253	ECMM91DOWN	-1.33334	7.13618e-08		0.349439	0.268447	jgi|Pismi2|4246862|	4246452	fgenesh1_kg.6_#_8062_#_TRINITY_DN7567_c6_g1_i6	1094	fgenesh1_kg.6_#_8062_#_TRINITY_DN7567_c6_g1_i6	jgi|Pismi2|4246452|	4246452	170	4246452	4246452	No GO	-	-
93852	jgi|Pismi2|93981|		-0.0699789	0.918264		-0.8001	0.0220209		1.97929	0.417121	M120ECMdown	-1.14783	0.000846835	x	x	93852	FLMM57UP	1.42009	1.47903e-05	FLMM91DOWN	-7.22186	8.12935e-09	FLMM120UP	1.49629	3.94937e-06	x	93852		0.689968	0.097	ECMM91DOWN	-5.17259	5.18962e-05		0.418439	0.39421	jgi|Pismi2|93981|	93852	Pismi1.e_gw1.14.178.1	1287	Pismi1.e_gw1.14.178.1	jgi|Pismi2|93852|	93852	429	93852	93852	3107	[pyruvate dehydrogenase (lipoamide)] phosphatase activity	molecular_function
4234037	jgi|Pismi2|4234447|		-0.257382	0.119791		-0.660115	1.20598e-06		0.817036	0.000163987	M120ECMdown	-2.09995	3.43113e-59	x	x	4234037	FLMM57UP	1.00358	2.00269e-14	FLMM91DOWN	-4.81175	1.28581e-199	FLMM120UP	1.74652	7.93134e-42	x	4234037		0.600845	1.51336e-05	ECMM91DOWN	-3.73733	1.36891e-113		-0.096043	0.648184	jgi|Pismi2|4234447|	4234037	fgenesh1_kg.5_#_8188_#_transcript/41985	1130	fgenesh1_kg.5_#_8188_#_transcript/41985	jgi|Pismi2|4234037|	4234037	298	4234037	4234037	3737	GTP binding	molecular_function
30400	jgi|Pismi2|30529|		-0.651293	0.00117226		0.89812	5.83466e-06		-0.529199	0.0209661	M120ECMdown	-1.61236	2.17176e-19	x	x	30400	FLMM57DOWN	-2.33139	8.67435e-37	FLMM91DOWN	-1.3753	2.41381e-14	FLMM120UP	1.66123	7.80334e-21	x	30400		-0.781974	5.87732e-05	ECMM91DOWN	-1.25321	5.11142e-11		0.700166	0.000300121	jgi|Pismi2|30529|	30400	Pismi1.fgenesh1_pm.110_#_18	690	Pismi1.fgenesh1_pm.110_#_18	jgi|Pismi2|30400|	30400	230	30400	30400	No GO	-	-
673834	jgi|Pismi2|673963|		-0.102639	0.679953		0.678108	0.000158664		-0.000367468	1	M120ECMdown	-1.02098	7.0182e-11	x	x	673834	FLMM57DOWN	-1.54201	4.48513e-21	FLMM91DOWN	-1.58406	9.51265e-23	FLMM120UP	1.27197	8.75947e-17	x	673834		-0.761264	6.41269e-06	ECMM91DOWN	-1.48179	3.08573e-17		0.353627	0.054739	jgi|Pismi2|673963|	673834	Pismi1.fgenesh1_kg.9_#_67_#_Locus8434v3rpkm1.31	731	Pismi1.fgenesh1_kg.9_#_67_#_Locus8434v3rpkm1.31	jgi|Pismi2|673834|	673834	83	673834	673834	No GO	-	-
674481	jgi|Pismi2|674610|		0.0752911	0.738789		0.782576	6.99901e-08		-0.0209659	0.955323	M120ECMdown	-1.20287	4.26887e-19	x	x	674481		-0.783049	3.87279e-08	FLMM91DOWN	-2.35576	1.08756e-56	FLMM120UP	1.60128	1.4824e-33	x	674481		-0.0757645	0.74308	ECMM91DOWN	-2.45202	7.18869e-49		0.323116	0.0428797	jgi|Pismi2|674610|	674481	Pismi1.fgenesh1_kg.11_#_50_#_Pisolithus_microcarpus_c474	824	Pismi1.fgenesh1_kg.11_#_50_#_Pisolithus_microcarpus_c474	jgi|Pismi2|674481|	674481	186	674481	674481	No GO	-	-
248788	jgi|Pismi2|248917|		-0.95283	3.20505e-24		-0.166362	0.131061		0.122722	0.476641	M120ECMdown	-2.15294	2.37095e-125	x	x	248788		0.0814733	0.479823	FLMM91DOWN	-3.33095	2.18751e-244	FLMM120UP	1.45552	1.7743e-59	x	248788		0.867941	2.89653e-20	ECMM91DOWN	-2.2554	2.99324e-92		0.255405	0.0174979	jgi|Pismi2|248917|	248788	Pismi1.CE124336_3768	1075	Pismi1.CE124336_3768	jgi|Pismi2|248788|	248788	282	248788	248788	No GO	-	-
104027	jgi|Pismi2|104156|		0.123627	0.271862		-0.53917	3.41794e-10	M91ECMdow,	-1.01519	8.44898e-24	M120ECMdown	-1.43702	7.74202e-68	x	x	104027		0.433068	4.38053e-07	FLMM91DOWN	-1.88822	5.01651e-110	FLMM120UP	1.2793	1.24908e-54	x	104027		-0.229729	0.0160611	ECMM91DOWN	-3.02704	8.76298e-223		-0.281348	0.00238437	jgi|Pismi2|104156|	104027	Pismi1.e_gw1.67.117.1	1032	Pismi1.e_gw1.67.117.1	jgi|Pismi2|104027|	104027	344	104027	104027	2413	NADPH:quinone reductase activity	molecular_function
156766	jgi|Pismi2|156895|		-0.33251	1.0969e-16		-0.462598	2.29878e-34		-0.191492	0.00127354	M120ECMdown	-2.45847	0	x	x	156766		0.63289	2.94621e-64	FLMM91DOWN	-1.77103	0	FLMM120UP	1.46545	0	x	156766		0.502801	2.0256e-37	ECMM91DOWN	-1.63002	4.2183e-247		-0.660513	8.89087e-57	jgi|Pismi2|156895|	156766	Pismi1.CE32314_13453	1144	Pismi1.CE32314_13453	jgi|Pismi2|156766|	156766	323	156766	156766	3727	protein binding	molecular_function
4219735	jgi|Pismi2|4220145|		-0.100712	0.110096		0.420862	9.31135e-17		-0.0824325	0.257527	M120ECMdown	-1.15901	1.08642e-123	x	x	4219735		-0.0651401	0.274568	FLMM91DOWN	-1.05222	6.64683e-98	FLMM120UP	1.16316	2.93518e-126	x	4219735		0.456434	2.36085e-19	ECMM91DOWN	-1.03394	7.31048e-86		0.104863	0.0841223	jgi|Pismi2|4220145|	4219735	fgenesh1_kg.4_#_6175_#_transcript/13539	2263	fgenesh1_kg.4_#_6175_#_transcript/13539	jgi|Pismi2|4219735|	4219735	660	4219735	4219735	No GO	-	-
4225127	jgi|Pismi2|4225537|		-0.351072	0.242262		-0.486101	0.0650679		0.453458	0.142526	M120ECMdown	-1.74872	2.11516e-14	x	x	4225127		0.101551	0.750003	FLMM91DOWN	-2.55733	4.69876e-29	FLMM120UP	1.84382	3.73741e-16	x	4225127		-0.0334786	0.957816	ECMM91DOWN	-1.7528	8.47199e-14		0.446173	0.103547	jgi|Pismi2|4225537|	4225127	fgenesh1_kg.4_#_11567_#_transcript/45699	953	fgenesh1_kg.4_#_11567_#_transcript/45699	jgi|Pismi2|4225127|	4225127	228	4225127	4225127	3737	GTP binding	molecular_function
4171815	jgi|Pismi2|4172225|		-0.192123	0.532925		-0.341804	0.195665		0.090707	0.817192	M120ECMdown	-1.45832	2.62005e-12	x	x	4171815		-0.676466	0.00237625	FLMM91DOWN	-1.56423	2.62576e-13	FLMM120UP	1.63491	1.37578e-15	x	4171815		-0.826147	0.000318981	ECMM91DOWN	-1.2814	2.14929e-08		0.368707	0.15379	jgi|Pismi2|4172225|	4171815	fgenesh1_kg.1_#_16119_#_transcript/48466	817	fgenesh1_kg.1_#_16119_#_transcript/48466	jgi|Pismi2|4171815|	4171815	230	4171815	4171815	3727	protein binding	molecular_function
635858	jgi|Pismi2|635987|		-0.782451	3.00188e-11		-0.234787	0.0746777		-0.0527013	0.810829	M120ECMdown	-2.38219	8.28153e-103	x	x	635858		0.0358675	0.833845	FLMM91DOWN	-2.15346	2.18182e-77	FLMM120UP	1.71965	7.91062e-56	x	635858		0.583531	1.03771e-06	ECMM91DOWN	-1.42371	2.04503e-29		0.11991	0.469185	jgi|Pismi2|635987|	635858	Pismi1.MIX8757_1830_38	1759	Pismi1.MIX8757_1830_38	jgi|Pismi2|635858|	635858	475	635858	635858	No GO	-	-
23386	jgi|Pismi2|23515|		-0.869765	0.0024519		-0.878898	0.00149923		-0.299444	0.411922	M120ECMdown	-2.07411	8.85895e-16	x	x	23386		-0.0136466	0.993703	FLMM91DOWN	-2.6718	4.86936e-26	FLMM120UP	1.00196	0.000176556	x	23386		-0.0227798	0.982678	ECMM91DOWN	-2.10148	3.5564e-16		-0.202386	0.609141	jgi|Pismi2|23515|	23386	Pismi1.fgenesh1_pg.40_#_30	990	Pismi1.fgenesh1_pg.40_#_30	jgi|Pismi2|23386|	23386	330	23386	23386	No GO	-	-
4225126	jgi|Pismi2|4225536|		-0.462393	0.0492412		-0.588203	0.00614563		0.40023	0.143893	M120ECMdown	-2.2471	2.2694e-31	x	x	4225126		0.245007	0.286795	FLMM91DOWN	-2.47088	1.01003e-35	FLMM120UP	1.90688	3.38921e-23	x	4225126		0.119197	0.709242	ECMM91DOWN	-1.60826	5.95482e-15		0.122174	0.705898	jgi|Pismi2|4225536|	4225126	fgenesh1_kg.4_#_11566_#_Pisolithus_microcarpus_c1596	901	fgenesh1_kg.4_#_11566_#_Pisolithus_microcarpus_c1596	jgi|Pismi2|4225126|	4225126	236	4225126	4225126	3737	GTP binding	molecular_function
4324585	jgi|Pismi2|4324995|		-0.701953	0.255729		-0.90769	0.0960055		-0.749855	0.293461	M120ECMdown	-1.81389	0.000237768	x	x	4324585		0.357528	0.54198	FLMM91DOWN	-1.733	0.000328975	FLMM120UP	1.32231	0.00692662	x	4324585		0.151791	0.867508	ECMM91DOWN	-1.7809	0.000899348		0.21037	0.806085	jgi|Pismi2|4324995|	4324585	fgenesh1_kg.18_#_3788_#_Pisolithus_microcarpus_lrc263	942	fgenesh1_kg.18_#_3788_#_Pisolithus_microcarpus_lrc263	jgi|Pismi2|4324585|	4324585	217	4324585	4324585	No GO	-	-
4235025	jgi|Pismi2|4235435|		-0.385251	0.384979		-0.147094	0.77212		0.0421676	0.949768	M120ECMdown	-1.90751	4.86011e-09	x	x	4235025		-0.808861	0.018925	FLMM91DOWN	-1.94535	1.34675e-09	FLMM120UP	1.40913	1.61696e-05	x	4235025		-0.570704	0.146387	ECMM91DOWN	-1.51793	4.9423e-06		-0.11313	0.858143	jgi|Pismi2|4235435|	4235025	fgenesh1_kg.5_#_9176_#_transcript/42914	1094	fgenesh1_kg.5_#_9176_#_transcript/42914	jgi|Pismi2|4235025|	4235025	105	4235025	4235025	No GO	-	-
4165270	jgi|Pismi2|4165680|		-0.591613	0.0118571		0.652995	0.00390119		-0.551086	0.185323	M120ECMdown	-3.95251	6.55168e-94	x	x	4165270		-0.77383	0.000276554	FLMM91DOWN	-2.29044	3.754e-24	FLMM120UP	3.39418	1.81871e-76	x	4165270		0.470779	0.05042	ECMM91DOWN	-2.24992	6.7591e-14		0.0332782	0.956811	jgi|Pismi2|4165680|	4165270	fgenesh1_kg.1_#_9574_#_transcript/53615	499	fgenesh1_kg.1_#_9574_#_transcript/53615	jgi|Pismi2|4165270|	4165270	87	4165270	4165270	No GO	-	-
4245791	jgi|Pismi2|4246201|		0.0673403	0.573605		0.489501	1.72913e-09		-0.937987	5.23983e-29	M120ECMdown	-1.62086	3.87496e-96	x	x	4245791		-0.0244166	0.841145		-0.508384	1.7238e-10	FLMM120UP	1.30978	6.83584e-64	x	4245791		0.397744	1.54233e-06	ECMM91DOWN	-1.51371	3.66866e-77		-0.378418	6.56345e-06	jgi|Pismi2|4246201|	4245791	fgenesh1_kg.6_#_7401_#_transcript/15998	2098	fgenesh1_kg.6_#_7401_#_transcript/15998	jgi|Pismi2|4245791|	4245791	600	4245791	4245791	3727	protein binding	molecular_function
4463885	jgi|Pismi2|4464295|		0.317716	0.504574		0.466323	0.256946		-0.143063	0.837807	M120ECMdown	-2.74892	7.95038e-18	x	x	4463885		-0.0644733	0.90849		-0.808573	0.0251087	FLMM120UP	2.61083	1.10074e-17	x	4463885		0.0841336	0.903159	ECMM91DOWN	-1.26935	0.00179069		-0.455813	0.309009	jgi|Pismi2|4464295|	4463885	fgenesh1_pm.9_#_99	672	fgenesh1_pm.9_#_99	jgi|Pismi2|4463885|	4463885	224	4463885	4463885	9320	membrane	cellular_component
1745139	jgi|Pismi2|1745549|		0.470484	0.522926		0.572308	0.420584		-0.358184	0.712926	M120ECMdown	-1.11605	0.0476183	x	x	1745139		-0.57412	0.372721		-0.54167	0.358506	FLMM120UP	1.25042	0.0165425	x	1745139		-0.472297	0.522235	ECMM91DOWN	-1.37034	0.031337		-0.336122	0.686896	jgi|Pismi2|1745549|	1745139	CE745139_1622	1019	CE745139_1622	jgi|Pismi2|1745139|	1745139	246	1745139	1745139	No GO	-	-
414729	jgi|Pismi2|414858|		-0.121336	0.888463		0.872961	0.124927		-1.08526	0.126235	M120ECMdown	-1.62479	0.000963495	x	x	414729		-0.727812	0.184503		-0.401467	0.45379	FLMM120UP	1.42992	0.0024083	x	414729		0.266485	0.730143	ECMM91DOWN	-1.36539	0.019362		-0.073537	0.957143	jgi|Pismi2|414858|	414729	Pismi1.CE290277_251	754	Pismi1.CE290277_251	jgi|Pismi2|414729|	414729	179	414729	414729	No GO	-	-
4364040	jgi|Pismi2|4364450|		-0.0857701	0.919437		-0.224342	0.738628		-0.521787	0.45495	M120ECMdown	-1.09549	0.026302	x	x	4364040		0.530196	0.306169		-0.75564	0.115103	FLMM120UP	1.04361	0.0265476	x	4364040		0.391624	0.546196	ECMM91DOWN	-1.19166	0.0201448		0.0338949	0.993106	jgi|Pismi2|4364450|	4364040	fgenesh1_kg.33_#_1627_#_Pisolithus_microcarpus_lrc213	799	fgenesh1_kg.33_#_1627_#_Pisolithus_microcarpus_lrc213	jgi|Pismi2|4364040|	4364040	167	4364040	4364040	2228	translation initiation factor activity	molecular_function
4315636	jgi|Pismi2|4316046|		-0.582936	1.01527e-06		-0.176929	0.232509		0.0771167	0.710405	M120ECMdown	-1.3818	7.3839e-34	x	x	4315636	FLMM57DOWN	-1.13684	1.49265e-23	FLMM91DOWN	-1.80444	1.46345e-55		0.27241	0.0221355	x	4315636		-0.730835	1.3871e-09	ECMM91DOWN	-1.14439	2.3726e-19		-0.526457	2.26777e-05	jgi|Pismi2|4316046|	4315636	fgenesh1_kg.16_#_3153_#_transcript/50663	693	fgenesh1_kg.16_#_3153_#_transcript/50663	jgi|Pismi2|4315636|	4315636	186	4315636	4315636	No GO	-	-
4359268	jgi|Pismi2|4359678|		-0.446589	0.390336		0.0370465	0.972824		-0.443593	0.402757	M120ECMdown	-1.09755	0.0077689	x	x	4359268	FLMM57DOWN	-1.13917	0.00405338	FLMM91DOWN	-1.56399	3.58892e-05		0.340509	0.450856	x	4359268		-0.655535	0.155309	ECMM91DOWN	-1.56099	5.10002e-05		-0.310449	0.584071	jgi|Pismi2|4359678|	4359268	fgenesh1_kg.31_#_2294_#_transcript/28889	1614	fgenesh1_kg.31_#_2294_#_transcript/28889	jgi|Pismi2|4359268|	4359268	480	4359268	4359268	No GO	-	-
4212277	jgi|Pismi2|4212687|		-0.693111	2.5153e-07		-0.265133	0.0735797		0.206323	0.272982	M120ECMdown	-1.04382	3.72221e-16	x	x	4212277		0.073558	0.666464	FLMM91DOWN	-3.00123	1.48207e-120		0.79313	6.81145e-10	x	4212277		0.501536	0.000243511	ECMM91DOWN	-2.1018	1.31475e-55		0.442422	0.00147102	jgi|Pismi2|4212687|	4212277	fgenesh1_kg.3_#_17536_#_transcript/25730	1742	fgenesh1_kg.3_#_17536_#_transcript/25730	jgi|Pismi2|4212277|	4212277	488	4212277	4212277	9451	3-phytase activity	molecular_function
4242304	jgi|Pismi2|4242714|		-0.306055	0.0244754		0.120697	0.429453		0.158879	0.380491	M120ECMdown	-1.4868	2.37308e-38	x	x	4242304		-0.0962977	0.508747	FLMM91DOWN	-1.92845	1.81663e-60		0.805872	2.16102e-12	x	4242304		0.330454	0.0110578	ECMM91DOWN	-1.46352	1.15209e-31		-0.374876	0.00387755	jgi|Pismi2|4242714|	4242304	fgenesh1_kg.6_#_3914_#_transcript/36415	1226	fgenesh1_kg.6_#_3914_#_transcript/36415	jgi|Pismi2|4242304|	4242304	284	4242304	4242304	No GO	-	-
4276617	jgi|Pismi2|4277027|		-0.273998	0.0996079		0.0491258	0.82645		0.0926577	0.66701	M120ECMdown	-1.38094	7.38717e-25	x	x	4276617		-0.383665	0.00759431	FLMM91DOWN	-2.10744	1.91583e-56		0.714509	1.86539e-07	x	4276617		-0.0605413	0.800411	ECMM91DOWN	-1.74078	1.83822e-37		-0.392439	0.00923336	jgi|Pismi2|4277027|	4276617	fgenesh1_kg.10_#_1364_#_transcript/17450	2061	fgenesh1_kg.10_#_1364_#_transcript/17450	jgi|Pismi2|4276617|	4276617	569	4276617	4276617	2983	phosphatidylserine decarboxylase activity	molecular_function
673273	jgi|Pismi2|673402|		-0.144666	0.496625		-0.749632	8.02419e-07		-0.11989	0.603752	M120ECMdown	-1.48495	3.02236e-24	x	x	673273		0.373156	0.0182677	FLMM91DOWN	-1.96365	2.35084e-41		0.944563	1.52783e-10	x	673273		-0.231811	0.212638	ECMM91DOWN	-1.93887	3.85536e-38		-0.395719	0.0175078	jgi|Pismi2|673402|	673273	Pismi1.fgenesh1_kg.7_#_435_#_Pisolithus_microcarpus_c586	903	Pismi1.fgenesh1_kg.7_#_435_#_Pisolithus_microcarpus_c586	jgi|Pismi2|673273|	673273	198	673273	673273	No GO	-	-
4242470	jgi|Pismi2|4242880|		-0.18336	0.319664		-0.301602	0.0537692		-0.10159	0.632375	M120ECMdown	-1.16595	1.35548e-17	x	x	4242470		0.0522497	0.789944	FLMM91DOWN	-1.86005	1.10313e-43		0.526275	0.000202045	x	4242470		-0.0659919	0.779235	ECMM91DOWN	-1.77828	1.38989e-38		-0.456313	0.00212394	jgi|Pismi2|4242880|	4242470	fgenesh1_kg.6_#_4080_#_transcript/43186	1012	fgenesh1_kg.6_#_4080_#_transcript/43186	jgi|Pismi2|4242470|	4242470	254	4242470	4242470	3737	GTP binding	molecular_function
686686	jgi|Pismi2|686815|		-0.903836	1.66796e-36		-0.314087	4.48408e-05		-0.334242	0.000456654	M120ECMdown	-1.31004	6.05787e-75	x	x	686686		-0.810662	3.68954e-30	FLMM91DOWN	-2.58382	1.10094e-275		-0.0577934	0.509762	x	686686		-0.220913	0.00652269	ECMM91DOWN	-2.01423	2.52766e-138		-0.463995	8.0861e-10	jgi|Pismi2|686815|	686686	Pismi1.fgenesh1_kg.184_#_6_#_Locus2990v1rpkm63.42	1001	Pismi1.fgenesh1_kg.184_#_6_#_Locus2990v1rpkm63.42	jgi|Pismi2|686686|	686686	269	686686	686686	7744	FMN binding	molecular_function
85328	jgi|Pismi2|85457|		-0.148594	0.641871		-0.393108	0.102733		-0.39234	0.185426	M120ECMdown	-1.56524	4.83548e-14	x	x	85328		0.308345	0.188512	FLMM91DOWN	-1.42272	7.63205e-12		0.932424	7.83106e-06	x	85328		0.0638316	0.873873	ECMM91DOWN	-1.66646	7.11878e-14		-0.484224	0.0451487	jgi|Pismi2|85457|	85328	Pismi1.gw1.127.106.1	909	Pismi1.gw1.127.106.1	jgi|Pismi2|85328|	85328	303	85328	85328	No GO	-	-
673016	jgi|Pismi2|673145|		-0.105645	0.614872		-0.831948	3.37297e-09		-0.43085	0.0183837	M120ECMdown	-1.15858	1.23192e-16	x	x	673016		0.293438	0.049321	FLMM91DOWN	-1.05818	1.70453e-14		0.345642	0.0178802	x	673016		-0.432865	0.00471895	ECMM91DOWN	-1.38339	2.42327e-20		-0.707294	1.3908e-06	jgi|Pismi2|673145|	673016	Pismi1.fgenesh1_kg.7_#_178_#_Locus8010v1rpkm14.80	1173	Pismi1.fgenesh1_kg.7_#_178_#_Locus8010v1rpkm14.80	jgi|Pismi2|673016|	673016	225	673016	673016	No GO	-	-
685501	jgi|Pismi2|685630|		-0.538851	0.0871073		-0.735274	0.00985914		-0.720813	0.0198245	M120ECMdown	-1.07295	8.45654e-05	x	x	685501		-0.728267	0.00786373	FLMM91DOWN	-1.37974	8.04152e-08		-0.354279	0.23003	x	685501		-0.924689	0.000857922	ECMM91DOWN	-1.5617	1.77757e-09		-0.888381	0.0014501	jgi|Pismi2|685630|	685501	Pismi1.fgenesh1_kg.151_#_43_#_Pisolithus_microcarpus_c1763	874	Pismi1.fgenesh1_kg.151_#_43_#_Pisolithus_microcarpus_c1763	jgi|Pismi2|685501|	685501	97	685501	685501	No GO	-	-
59290	jgi|Pismi2|59419|		-0.214818	0.666189		-0.42722	0.281536		-0.0823538	0.908386	M120ECMdown	-2.05929	3.31951e-10	x	x	59290		0.367927	0.326758	FLMM91DOWN	-2.90677	4.43609e-18		0.906373	0.00695558	x	59290		0.155525	0.776932	ECMM91DOWN	-2.77431	4.78536e-14		-0.938095	0.00951134	jgi|Pismi2|59419|	59290	Pismi1.gw1.218.81.1	642	Pismi1.gw1.218.81.1	jgi|Pismi2|59290|	59290	214	59290	59290	No GO	-	-
4209036	jgi|Pismi2|4209446|		-0.60883	1.95565e-10		-0.631959	6.68375e-12		-0.808964	3.8108e-12	M120ECMdown	-1.38118	1.94864e-51	x	x	4209036		0.334484	0.00033916	FLMM91DOWN	-1.11421	6.96698e-34		0.554453	6.87671e-10	x	4209036		0.311355	0.00244412	ECMM91DOWN	-1.31434	5.24563e-33		-0.217893	0.0539046	jgi|Pismi2|4209446|	4209036	fgenesh1_kg.3_#_14295_#_transcript/46640	911	fgenesh1_kg.3_#_14295_#_transcript/46640	jgi|Pismi2|4209036|	4209036	173	4209036	4209036	No GO	-	-
94131	jgi|Pismi2|94260|		-0.211179	0.622104		-0.0203945	0.986432		0.254155	0.536738	M120ECMdown	-1.59968	2.56408e-08	x	x	94131		0.0580798	0.901663	FLMM91DOWN	-1.49693	9.09911e-08		0.762673	0.0106003	x	94131		0.248864	0.54072	ECMM91DOWN	-1.03159	0.000346061		-0.62583	0.0554863	jgi|Pismi2|94260|	94131	Pismi1.e_gw1.15.187.1	1707	Pismi1.e_gw1.15.187.1	jgi|Pismi2|94131|	94131	569	94131	94131	2983	phosphatidylserine decarboxylase activity	molecular_function
4237698	jgi|Pismi2|4238108|		-0.295532	0.564562		-0.400164	0.389617		-0.0975702	0.894839	M120ECMdown	-1.24943	0.000980142	x	x	4237698		-0.408236	0.317204	FLMM91DOWN	-1.21713	0.000768936		0.410395	0.289773	x	4237698		-0.512868	0.266418	ECMM91DOWN	-1.01917	0.0137106		-0.5435	0.241113	jgi|Pismi2|4238108|	4237698	fgenesh1_kg.5_#_11849_#_transcript/44910	978	fgenesh1_kg.5_#_11849_#_transcript/44910	jgi|Pismi2|4237698|	4237698	187	4237698	4237698	No GO	-	-
4228571	jgi|Pismi2|4228981|		-0.302195	0.0643976		-0.516094	0.000336042		0.251515	0.175757	M120ECMdown	-1.18009	2.47098e-18	x	x	4228571		-0.0609408	0.746296	FLMM91DOWN	-3.22143	1.7648e-127		0.711153	2.31309e-07	x	4228571		-0.274841	0.0875306	ECMM91DOWN	-2.66772	2.31027e-84		-0.166744	0.360553	jgi|Pismi2|4228981|	4228571	fgenesh1_kg.5_#_2722_#_transcript/3800	3221	fgenesh1_kg.5_#_2722_#_transcript/3800	jgi|Pismi2|4228571|	4228571	1015	4228571	4228571	2175	nucleic acid binding	molecular_function
685928	jgi|Pismi2|686057|		-0.983829	5.04614e-08		-0.627789	0.000697185		0.012678	0.979102	M120ECMdown	-2.09719	1.32272e-34	x	x	685928		-0.166155	0.433173	FLMM91DOWN	-3.64637	2.37424e-96		0.923597	1.31517e-07	x	685928		0.189885	0.429043	ECMM91DOWN	-2.64987	1.69822e-46		-0.189762	0.435994	jgi|Pismi2|686057|	685928	Pismi1.fgenesh1_kg.161_#_19_#_Locus6323v3rpkm4.85	1851	Pismi1.fgenesh1_kg.161_#_19_#_Locus6323v3rpkm4.85	jgi|Pismi2|685928|	685928	598	685928	685928	No GO	-	-
680580	jgi|Pismi2|680709|		-0.728502	1.4549e-05		-0.285694	0.125611		-0.345455	0.132386	M120ECMdown	-1.17102	9.0637e-14	x	x	680580		-0.209361	0.245875	FLMM91DOWN	-1.40878	3.43785e-19		0.609103	0.000117409	x	680580		0.233447	0.254998	ECMM91DOWN	-1.02573	8.36169e-09		0.166586	0.465964	jgi|Pismi2|680709|	680580	Pismi1.fgenesh1_kg.58_#_92_#_Pisolithus_microcarpus_c4459	396	Pismi1.fgenesh1_kg.58_#_92_#_Pisolithus_microcarpus_c4459	jgi|Pismi2|680580|	680580	79	680580	680580	No GO	-	-
4212394	jgi|Pismi2|4212804|		-0.418092	0.000480344		-0.302551	0.0120743		0.251095	0.0954489	M120ECMdown	-1.02737	2.6032e-21	x	x	4212394		0.219483	0.0677782	FLMM91DOWN	-2.13846	6.63291e-85		0.720507	3.38693e-11	x	4212394		0.335024	0.00552121	ECMM91DOWN	-1.46927	1.25006e-37		0.111228	0.477848	jgi|Pismi2|4212804|	4212394	fgenesh1_kg.3_#_17653_#_transcript/38397	1278	fgenesh1_kg.3_#_17653_#_transcript/38397	jgi|Pismi2|4212394|	4212394	204	4212394	4212394	No GO	-	-
4287848	jgi|Pismi2|4288258|		-0.453544	0.0243257		-0.268202	0.201708		0.235551	0.329084	M120ECMdown	-1.10234	3.28552e-10	x	x	4287848		-0.0421222	0.879985	FLMM91DOWN	-2.19879	2.78943e-38		0.495267	0.00689549	x	4287848		0.14322	0.576212	ECMM91DOWN	-1.5097	3.87928e-18		-0.153526	0.547951	jgi|Pismi2|4288258|	4287848	fgenesh1_kg.11_#_7385_#_transcript/2676	3392	fgenesh1_kg.11_#_7385_#_transcript/2676	jgi|Pismi2|4287848|	4287848	1068	4287848	4287848	2175	nucleic acid binding	molecular_function
4176074	jgi|Pismi2|4176484|		-0.594818	0.0798376		-0.593621	0.0643209		-0.556161	0.120323	M120ECMdown	-1.32059	5.4509e-06	x	x	4176074		0.206203	0.561427	FLMM91DOWN	-1.15038	4.32428e-05		0.964556	0.000959435	x	4176074		0.2074	0.628144	ECMM91DOWN	-1.11172	0.000103095		0.238786	0.567954	jgi|Pismi2|4176484|	4176074	fgenesh1_kg.1_#_20378_#_transcript/46769	912	fgenesh1_kg.1_#_20378_#_transcript/46769	jgi|Pismi2|4176074|	4176074	217	4176074	4176074	No GO	-	-
4324867	jgi|Pismi2|4325277|		-0.269713	0.523153		-0.477191	0.175044		-0.115985	0.817071	M120ECMdown	-1.01306	0.00111599	x	x	4324867		-0.737914	0.018046	FLMM91DOWN	-1.89245	6.23556e-11		0.979534	0.00124383	x	4324867		-0.945392	0.00289205	ECMM91DOWN	-1.73872	4.73074e-09		0.236189	0.590619	jgi|Pismi2|4325277|	4324867	fgenesh1_kg.18_#_4070_#_transcript/12709	2330	fgenesh1_kg.18_#_4070_#_transcript/12709	jgi|Pismi2|4324867|	4324867	581	4324867	4324867	No GO	-	-
673979	jgi|Pismi2|674108|		-0.367754	0.000384563		-0.810129	3.97591e-18		-0.0282174	0.877337	M120ECMdown	-1.00846	5.53442e-27	x	x	673979		0.881739	1.47918e-21	FLMM91DOWN	-1.66031	3.20091e-69		0.576418	1.02841e-09	x	673979		0.439364	9.33506e-06	ECMM91DOWN	-1.32078	1.09266e-39		-0.0642883	0.676874	jgi|Pismi2|674108|	673979	Pismi1.fgenesh1_kg.9_#_212_#_Locus3526v3rpkm2.64_PRE	1651	Pismi1.fgenesh1_kg.9_#_212_#_Locus3526v3rpkm2.64_PRE	jgi|Pismi2|673979|	673979	351	673979	673979	No GO	-	-
4286400	jgi|Pismi2|4286810|		-0.691365	0.000289398		-0.505994	0.0100001		0.154401	0.595339	M120ECMdown	-1.50048	8.78233e-18	x	x	4286400		-0.58255	0.00144261	FLMM91DOWN	-2.06405	1.66103e-31		0.744356	2.6184e-05	x	4286400		-0.397179	0.0566429	ECMM91DOWN	-1.21828	1.55809e-10		-0.064761	0.852256	jgi|Pismi2|4286810|	4286400	fgenesh1_kg.11_#_5937_#_transcript/37264	1320	fgenesh1_kg.11_#_5937_#_transcript/37264	jgi|Pismi2|4286400|	4286400	283	4286400	4286400	No GO	-	-
566281	jgi|Pismi2|566410|		-0.630545	4.49193e-06		-0.452059	0.00105775		0.0271998	0.92003	M120ECMdown	-1.59165	4.16022e-36	x	x	566281		0.112304	0.479823	FLMM91DOWN	-1.70236	4.17009e-39		0.956811	2.78589e-14	x	566281		0.29079	0.0569118	ECMM91DOWN	-1.04462	2.20344e-13		-0.00429768	1	jgi|Pismi2|566410|	566281	Pismi1.CE441829_2080	1201	Pismi1.CE441829_2080	jgi|Pismi2|566281|	566281	255	566281	566281	3737	GTP binding	molecular_function
675016	jgi|Pismi2|675145|		-0.561065	0.0137325		-0.929573	6.14382e-06	M91ECMdow,	-1.83252	5.57057e-20	M120ECMdown	-1.30178	9.06987e-11	x		675016		0.162286	0.515316		-0.0386263	0.890642		0.804672	8.72616e-05	x	675016		-0.206222	0.454382	ECMM91DOWN	-1.31008	2.6484e-11		0.0639558	0.873726	jgi|Pismi2|675145|	675016	Pismi1.fgenesh1_kg.13_#_60_#_Pisolithus_microcarpus_lrc19	962	Pismi1.fgenesh1_kg.13_#_60_#_Pisolithus_microcarpus_lrc19	jgi|Pismi2|675016|	675016	226	675016	675016	2770	glutathione transferase activity	molecular_function
4191027	jgi|Pismi2|4191437|		0.083583	0.795878		-0.273033	0.249376		-0.657818	0.00259506	M120ECMdown	-1.00603	3.58568e-07	x	x	4191027	FLMM57UP	1.00606	2.14474e-07	FLMM91UP	1.39995	1.27786e-13	FLMM120UP	1.49616	4.49097e-15		4191027		0.649443	0.00172967		0.658549	0.00076555		0.406541	0.0710107	jgi|Pismi2|4191437|	4191027	fgenesh1_kg.2_#_14395_#_transcript/48885	792	fgenesh1_kg.2_#_14395_#_transcript/48885	jgi|Pismi2|4191027|	4191027	95	4191027	4191027	No GO	-	-
229923	jgi|Pismi2|230052|		0.186059	0.640967		-0.752326	0.00437966		-0.479181	0.139665	M120ECMdown	-1.31438	2.64131e-07	x	x	229923	FLMM57UP	1.20781	1.17997e-06	FLMM91UP	1.0527	1.82662e-05	FLMM120UP	1.42894	4.74454e-09		229923		0.269427	0.448166		0.387462	0.182305		-0.0715082	0.899062	jgi|Pismi2|230052|	229923	Pismi1.CE105471_471	971	Pismi1.CE105471_471	jgi|Pismi2|229923|	229923	194	229923	229923	2290	catalytic activity	molecular_function
4276450	jgi|Pismi2|4276860|		0.232118	0.415056		0.137121	0.639108		-0.849802	0.000146411	M120ECMdown	-1.07844	2.508e-07	x	x	4276450		0.353467	0.12232	FLMM91UP	1.54922	6.46842e-15	FLMM120UP	1.16935	1.03051e-08		4276450		0.258469	0.336861		0.467295	0.0293306		-0.141208	0.663602	jgi|Pismi2|4276860|	4276450	fgenesh1_kg.10_#_1197_#_transcript/33373	1423	fgenesh1_kg.10_#_1197_#_transcript/33373	jgi|Pismi2|4276450|	4276450	420	4276450	4276450	2868	mannose-6-phosphate isomerase activity	molecular_function
690355	jgi|Pismi2|690484|		-0.664223	0.575515		-0.702643	0.491063		-1.50995	0.120952	M120ECMdown	-2.05382	0.0103283	x	x	690355		0.387489	0.69489	FLMM91UP	1.46711	0.0443879	FLMM120UP	1.85252	0.012304		690355		0.349069	0.811601		0.621386	0.54052		0.462927	0.738284	jgi|Pismi2|690484|	690355	Pismi1.fgenesh1_kg.535_#_1_#_Locus8087v2rpkm10.73	678	Pismi1.fgenesh1_kg.535_#_1_#_Locus8087v2rpkm10.73	jgi|Pismi2|690355|	690355	153	690355	690355	No GO	-	-
4351835	jgi|Pismi2|4352245|		0.288292	0.58199		-0.288678	0.547729		-0.548884	0.230689	M120ECMdown	-1.01694	0.00783388	x	x	4351835		0.801988	0.0340332	FLMM91UP	1.21232	0.00057885	FLMM120UP	1.19614	0.00103501		4351835		0.225018	0.685024		0.375141	0.341314		-0.109088	0.879259	jgi|Pismi2|4352245|	4351835	fgenesh1_kg.29_#_95_#_transcript/55386	336	fgenesh1_kg.29_#_95_#_transcript/55386	jgi|Pismi2|4351835|	4351835	77	4351835	4351835	No GO	-	-
4364080	jgi|Pismi2|4364490|		-0.140907	0.870198		-0.63411	0.262902		-0.98847	0.0839594	M120ECMdown	-1.42229	0.00444294	x	x	4364080		0.864439	0.0875248	FLMM91UP	1.57656	0.000510486	FLMM120UP	1.39933	0.00315608		4364080		0.371236	0.604432		0.729001	0.166065		0.117945	0.913846	jgi|Pismi2|4364490|	4364080	fgenesh1_kg.33_#_1667_#_transcript/6204	2581	fgenesh1_kg.33_#_1667_#_transcript/6204	jgi|Pismi2|4364080|	4364080	830	4364080	4364080	No GO	-	-
690658	jgi|Pismi2|690787|		-0.293148	0.330128		-0.987007	1.89948e-05		0.0873527	0.818376	M120ECMdown	-1.3427	2.45154e-09	x	x	690658		0.770846	0.000805974	FLMM91DOWN	-1.13247	3.56975e-07	FLMM120UP	1.39394	3.20752e-10		690658		0.0769865	0.854434		-0.751967	0.00116218		0.344381	0.219944	jgi|Pismi2|690787|	690658	Pismi1.fgenesh1_kg.646_#_9_#_Pisolithus_microcarpus_lrc267	690	Pismi1.fgenesh1_kg.646_#_9_#_Pisolithus_microcarpus_lrc267	jgi|Pismi2|690658|	690658	135	690658	690658	No GO	-	-
4345457	jgi|Pismi2|4345867|		-0.976055	4.23169e-10		-0.159531	0.418251		0.322174	0.114674	M120ECMdown	-2.07196	9.91079e-45	x	x	4345457		-0.0774113	0.702788	FLMM91DOWN	-1.73107	1.0289e-30	FLMM120UP	1.30265	7.64636e-19		4345457		0.739113	3.03241e-06		-0.432837	0.00903916		0.206742	0.307845	jgi|Pismi2|4345867|	4345457	fgenesh1_kg.26_#_1979_#_transcript/36886	1343	fgenesh1_kg.26_#_1979_#_transcript/36886	jgi|Pismi2|4345457|	4345457	190	4345457	4345457	No GO	-	-
672881	jgi|Pismi2|673010|		-0.449911	5.77506e-06		-0.287913	0.00443752		0.498922	2.98873e-06	M120ECMdown	-2.20057	4.81499e-132	x	x	672881		0.235854	0.017811	FLMM91DOWN	-1.45069	2.43955e-55	FLMM120UP	1.80152	6.89165e-91		672881		0.397852	5.66982e-05		-0.501858	3.07482e-07		0.0508523	0.75195	jgi|Pismi2|673010|	672881	Pismi1.fgenesh1_kg.7_#_43_#_Locus10700v4rpkm1.06	2433	Pismi1.fgenesh1_kg.7_#_43_#_Locus10700v4rpkm1.06	jgi|Pismi2|672881|	672881	740	672881	672881	3737	GTP binding	molecular_function
4480405	jgi|Pismi2|4480815|		-0.528152	0.107288		-0.745994	0.0103691		-0.527283	0.11548	M120ECMdown	-1.31692	1.52163e-06	x	x	4480405	FLMM57UP	1.05418	0.000107781		0.572618	0.038066	FLMM120UP	1.41968	1.17737e-07		4480405		0.836341	0.00392304		0.573488	0.0411176		0.630917	0.0386941	jgi|Pismi2|4480815|	4480405	estExt_fgenesh1_pg.C_120092	1005	estExt_fgenesh1_pg.C_120092	jgi|Pismi2|4480405|	4480405	161	4480405	4480405	No GO	-	-
4189562	jgi|Pismi2|4189972|		-0.472971	0.0113762		-0.767894	5.26653e-06		-0.346592	0.0900664	M120ECMdown	-1.10813	1.62649e-11	x	x	4189562	FLMM57UP	1.00334	7.75478e-10		-0.0755343	0.707281	FLMM120UP	1.16893	6.24707e-13		4189562		0.708422	3.43991e-05		0.0508445	0.817869		0.533765	0.00262045	jgi|Pismi2|4189972|	4189562	fgenesh1_kg.2_#_12930_#_transcript/47567	835	fgenesh1_kg.2_#_12930_#_transcript/47567	jgi|Pismi2|4189562|	4189562	190	4189562	4189562	No GO	-	-
4231109	jgi|Pismi2|4231519|		-0.224157	0.00285039		-0.758246	2.19876e-32		-0.0026044	0.989932	M120ECMdown	-1.28973	1.01178e-91	x	x	4231109	FLMM57UP	1.20489	2.59624e-80		0.552382	1.16426e-17	FLMM120UP	1.5453	8.7924e-133		4231109		0.670803	6.23064e-24		0.773935	4.2778e-31		0.479732	1.80479e-12	jgi|Pismi2|4231519|	4231109	fgenesh1_kg.5_#_5260_#_transcript/28006	1598	fgenesh1_kg.5_#_5260_#_transcript/28006	jgi|Pismi2|4231109|	4231109	441	4231109	4231109	9710	oxidoreductase activity	molecular_function
4313498	jgi|Pismi2|4313908|		-0.310018	9.91641e-06		-0.701826	3.47981e-31		-0.200775	0.0385248	M120ECMdown	-1.51107	8.50243e-134	x	x	4313498	FLMM57UP	1.02755	6.3577e-66		-0.846781	3.61465e-38	FLMM120UP	1.32522	5.12146e-112		4313498		0.635737	3.0556e-22		-0.737539	3.20131e-21		0.124172	0.134599	jgi|Pismi2|4313908|	4313498	fgenesh1_kg.16_#_1015_#_transcript/46003	907	fgenesh1_kg.16_#_1015_#_transcript/46003	jgi|Pismi2|4313498|	4313498	190	4313498	4313498	No GO	-	-
4243375	jgi|Pismi2|4243785|		0.205537	0.00292786		-0.544548	5.07197e-20		-0.361315	5.09146e-07	M120ECMdown	-1.01632	1.949e-67	x	x	4243375	FLMM57UP	1.01275	8.15235e-67		-0.138806	0.0313595	FLMM120UP	1.32364	1.62037e-115		4243375		0.262664	4.71233e-05		-0.705658	1.41316e-26		0.101787	0.188406	jgi|Pismi2|4243785|	4243375	fgenesh1_kg.6_#_4985_#_transcript/39646	1174	fgenesh1_kg.6_#_4985_#_transcript/39646	jgi|Pismi2|4243375|	4243375	324	4243375	4243375	6429	cellulase activity	molecular_function
140423	jgi|Pismi2|140552|		0.139863	0.785414		-0.799704	0.0197853		-0.72418	0.0552003	M120ECMdown	-1.20627	0.000221085	x	x	140423	FLMM57UP	1.36684	1.4133e-05		0.372745	0.270962	FLMM120UP	1.49346	2.07255e-06		140423		0.427269	0.283268		-0.491298	0.139669		0.147325	0.785512	jgi|Pismi2|140552|	140423	Pismi1.CE15971_16533	818	Pismi1.CE15971_16533	jgi|Pismi2|140423|	140423	154	140423	140423	2930	nucleoside diphosphate kinase activity	molecular_function
4158815	jgi|Pismi2|4159225|		0.43343	0.574747		0.113775	0.904497		-0.024183	0.986804	M120ECMdown	-2.08982	0.000117005	x	x	4158815	FLMM57UP	1.15971	0.0383974		-0.157717	0.817071	FLMM120UP	2.31789	1.02565e-05		4158815		0.840058	0.189179		-0.615331	0.2966		-0.205364	0.834963	jgi|Pismi2|4159225|	4158815	fgenesh1_kg.1_#_3119_#_Pisolithus_microcarpus_lrc266	431	fgenesh1_kg.1_#_3119_#_Pisolithus_microcarpus_lrc266	jgi|Pismi2|4158815|	4158815	73	4158815	4158815	No GO	-	-
402638	jgi|Pismi2|402767|		-0.0124038	0.989051		-0.591413	0.251806		-0.608679	0.32828	M120ECMdown	-1.22847	0.00783165	x	x	402638	FLMM57UP	1.01659	0.0243827		-0.0409063	0.950067	FLMM120UP	1.29681	0.00317287		402638		0.43758	0.464729		-0.637181	0.208741		0.0807515	0.942544	jgi|Pismi2|402767|	402638	Pismi1.CE278186_301	619	Pismi1.CE278186_301	jgi|Pismi2|402638|	402638	147	402638	402638	No GO	-	-
676390	jgi|Pismi2|676519|		0.11219	0.814203		-0.786217	0.0102439		-0.22799	0.57759	M120ECMdown	-1.11992	0.000143333	x	x	676390	FLMM57UP	1.04452	0.000283854		0.707108	0.0138417	FLMM120UP	1.20954	2.32539e-05		676390		0.146117	0.756816		0.366928	0.234442		-0.0225729	0.990672	jgi|Pismi2|676519|	676390	Pismi1.fgenesh1_kg.19_#_140_#_Locus3549v1rpkm53.42	451	Pismi1.fgenesh1_kg.19_#_140_#_Locus3549v1rpkm53.42	jgi|Pismi2|676390|	676390	95	676390	676390	No GO	-	-
687455	jgi|Pismi2|687584|		-0.551294	0.0166108		0.561032	0.0217069		0.698493	0.0029868	M120ECMdown	-1.85071	4.80218e-22	x	x	687455	FLMM57DOWN	-2.02292	1.96849e-22		-0.95636	1.699e-06	FLMM120UP	2.14273	1.23553e-29		687455		-0.910592	2.91579e-05		0.293427	0.190286		0.843315	5.99347e-05	jgi|Pismi2|687584|	687455	Pismi1.fgenesh1_kg.218_#_27_#_Locus10035v1rpkm7.92	1033	Pismi1.fgenesh1_kg.218_#_27_#_Locus10035v1rpkm7.92	jgi|Pismi2|687455|	687455	298	687455	687455	3737	GTP binding	molecular_function
4166926	jgi|Pismi2|4167336|		-0.753973	5.74828e-08		-0.797522	2.78786e-09		-0.256427	0.141744	M120ECMdown	-1.81147	2.01821e-44	x	x	4166926		0.717094	7.06003e-08		-0.643309	1.28444e-06	FLMM120UP	1.52461	3.33752e-32		4166926		0.673544	1.11081e-06		-0.145764	0.345626		0.467114	0.00125688	jgi|Pismi2|4167336|	4166926	fgenesh1_kg.1_#_11230_#_transcript/4642	3019	fgenesh1_kg.1_#_11230_#_transcript/4642	jgi|Pismi2|4166926|	4166926	943	4166926	4166926	9730	endothelin-converting enzyme 1 activity	molecular_function
4185338	jgi|Pismi2|4185748|		-0.669377	7.80145e-18		0.0993208	0.304466		0.00506494	0.98039	M120ECMdown	-1.73206	5.01876e-121	x	x	4185338		-0.184391	0.0257274		-0.987626	4.80653e-39	FLMM120UP	1.35908	6.74751e-77		4185338		0.584307	7.61339e-14		-0.313185	0.000155374		0.296399	0.000388776	jgi|Pismi2|4185748|	4185338	fgenesh1_kg.2_#_8706_#_transcript/33693	1298	fgenesh1_kg.2_#_8706_#_transcript/33693	jgi|Pismi2|4185338|	4185338	310	4185338	4185338	No GO	-	-
673218	jgi|Pismi2|673347|		-0.501651	3.14592e-12		0.264553	0.000247183		0.0116908	0.941337	M120ECMdown	-2.28202	4.67767e-274	x	x	673218		-0.0583282	0.492594		-0.871915	2.16125e-36	FLMM120UP	1.97684	2.31141e-227		673218		0.707875	7.47336e-24		-0.358574	1.48042e-05		0.196474	0.0175078	jgi|Pismi2|673347|	673218	Pismi1.fgenesh1_kg.7_#_380_#_Locus11410v3rpkm0.36_PRE	1869	Pismi1.fgenesh1_kg.7_#_380_#_Locus11410v3rpkm0.36_PRE	jgi|Pismi2|673218|	673218	410	673218	673218	2403	NAD+ ADP-ribosyltransferase activity	molecular_function
679351	jgi|Pismi2|679480|		0.484697	1.79416e-10		0.31135	3.53803e-05		-0.2097	0.0172991	M120ECMdown	-1.17189	1.00577e-60	x	x	679351		0.970862	7.80864e-42		0.755765	5.61442e-26	FLMM120UP	1.44783	1.82265e-93		679351		0.797515	1.59861e-28		0.0613677	0.483263		-0.20876	0.0118685	jgi|Pismi2|679480|	679351	Pismi1.fgenesh1_kg.42_#_27_#_Pisolithus_microcarpus_lrc292	745	Pismi1.fgenesh1_kg.42_#_27_#_Pisolithus_microcarpus_lrc292	jgi|Pismi2|679351|	679351	77	679351	679351	5939	zinc ion binding	molecular_function
258258	jgi|Pismi2|258387|		0.0243761	0.896055		0.329966	0.00159202		0.0406595	0.822484	M120ECMdown	-1.62557	1.32584e-62	x	x	258258		0.517766	2.08419e-07		-0.421262	3.41604e-05	FLMM120UP	1.32532	1.45624e-44		258258		0.823356	9.75214e-17		-0.404979	0.00021935		-0.324634	0.00412626	jgi|Pismi2|258387|	258258	Pismi1.CE133806_1475	1182	Pismi1.CE133806_1475	jgi|Pismi2|258258|	258258	257	258258	258258	No GO	-	-
295351	jgi|Pismi2|295480|		-0.328274	0.011873		-0.361474	0.00336784		-0.296263	0.0381047	M120ECMdown	-1.76703	1.80342e-56	x	x	295351		0.0998701	0.477197		-0.496354	1.33814e-05	FLMM120UP	1.00038	1.75604e-19		295351		0.066671	0.721737		-0.464342	0.000109636		-0.438378	0.000389788	jgi|Pismi2|295480|	295351	Pismi1.CE170899_3765	1717	Pismi1.CE170899_3765	jgi|Pismi2|295351|	295351	474	295351	295351	No GO	-	-
4128664	jgi|Pismi2|4129074|		-0.623401	0.107854		-0.767742	0.0280639		-0.0448557	0.947516	M120ECMdown	-1.0448	0.000851455	x	x	4128664		0.182672	0.640481		-0.574016	0.0760399	FLMM120UP	1.12992	0.000143603		4128664		0.0383313	0.96904		0.00452965	1		0.708515	0.0562623	jgi|Pismi2|4129074|	4128664	fgenesh1_pg.20_#_140	873	fgenesh1_pg.20_#_140	jgi|Pismi2|4128664|	4128664	291	4128664	4128664	No GO	-	-
91342	jgi|Pismi2|91471|		0.0261619	0.928631		0.723166	8.86606e-06		-0.471287	0.0271333	M120ECMdown	-1.20388	6.24248e-16	x	x	91342		-0.334638	0.0521716		-0.421253	0.00890499	FLMM120UP	1.53146	8.36759e-26		91342		0.362366	0.0421164		-0.918702	2.3184e-07		0.301414	0.107476	jgi|Pismi2|91471|	91342	Pismi1.e_gw1.8.367.1	381	Pismi1.e_gw1.8.367.1	jgi|Pismi2|91342|	91342	127	91342	91342	No GO	-	-
674199	jgi|Pismi2|674328|		-0.278382	0.00146139		-0.371984	4.30912e-06		-0.336634	0.000167867	M120ECMdown	-1.14961	8.81949e-52	x	x	674199		0.320126	5.79806e-05		0.183921	0.0220374	FLMM120UP	1.01804	2.859e-42		674199		0.226524	0.0105794		0.125669	0.160268		0.146811	0.130941	jgi|Pismi2|674328|	674199	Pismi1.fgenesh1_kg.10_#_110_#_Locus7029v1rpkm19.89	1901	Pismi1.fgenesh1_kg.10_#_110_#_Locus7029v1rpkm19.89	jgi|Pismi2|674199|	674199	491	674199	674199	3737	GTP binding	molecular_function
4175955	jgi|Pismi2|4176365|		-0.234663	0.0886955		0.536981	5.54203e-06		0.0947103	0.582827	M120ECMdown	-1.28679	1.19718e-31	x	x	4175955		-0.683837	1.92582e-09		-0.783796	2.40195e-12	FLMM120UP	1.25288	1.4784e-30		4175955		0.0878068	0.607765		-0.454423	0.000123593		0.200755	0.146705	jgi|Pismi2|4176365|	4175955	fgenesh1_kg.1_#_20259_#_transcript/6426	2829	fgenesh1_kg.1_#_20259_#_transcript/6426	jgi|Pismi2|4175955|	4175955	828	4175955	4175955	No GO	-	-
4205645	jgi|Pismi2|4206055|		-0.449767	0.00624831		-0.129967	0.505204		0.0982693	0.660261	M120ECMdown	-1.29591	1.54314e-19	x	x	4205645		0.293489	0.0640708		-0.125723	0.445544	FLMM120UP	1.08831	1.94499e-14		4205645		0.613288	6.23216e-05		0.422313	0.00566904		0.242164	0.184075	jgi|Pismi2|4206055|	4205645	fgenesh1_kg.3_#_10904_#_transcript/35524	1231	fgenesh1_kg.3_#_10904_#_transcript/35524	jgi|Pismi2|4205645|	4205645	332	4205645	4205645	No GO	-	-
4176763	jgi|Pismi2|4177173|		-0.85197	1.51161e-18		-0.425794	2.01686e-05		-0.0847529	0.551226	M120ECMdown	-1.91872	1.18518e-93	x	x	4176763		0.360276	0.000270165		-0.613425	1.12531e-10	FLMM120UP	1.22366	2.82622e-39		4176763		0.786452	4.52192e-16		0.153792	0.148658		0.156912	0.198082	jgi|Pismi2|4177173|	4176763	fgenesh1_kg.2_#_131_#_transcript/8300	2666	fgenesh1_kg.2_#_131_#_transcript/8300	jgi|Pismi2|4176763|	4176763	808	4176763	4176763	No GO	-	-
4256302	jgi|Pismi2|4256712|		-0.0886966	0.829242		-0.0884828	0.818927		-0.212005	0.53307	M120ECMdown	-1.18443	1.01717e-06	x	x	4256302		0.200445	0.497523		0.811161	0.000646256	FLMM120UP	1.47048	3.9432e-10		4256302		0.200659	0.56659		0.687852	0.00510529		0.374751	0.208907	jgi|Pismi2|4256712|	4256302	fgenesh1_kg.7_#_6786_#_transcript/44057	1045	fgenesh1_kg.7_#_6786_#_transcript/44057	jgi|Pismi2|4256302|	4256302	248	4256302	4256302	No GO	-	-
4321697	jgi|Pismi2|4322107|		-0.210879	0.210317		-0.51976	0.000101227		0.0429344	0.85242	M120ECMdown	-1.44144	1.41061e-29	x	x	4321697		0.665143	2.08337e-07		-0.131199	0.362587	FLMM120UP	1.02089	2.64871e-16		4321697		0.356263	0.0147297		0.122614	0.431592		-0.209672	0.213629	jgi|Pismi2|4322107|	4321697	fgenesh1_kg.18_#_900_#_transcript/39429	1235	fgenesh1_kg.18_#_900_#_transcript/39429	jgi|Pismi2|4321697|	4321697	309	4321697	4321697	No GO	-	-
4250723	jgi|Pismi2|4251133|		-0.748634	0.131425		-0.363391	0.495876		-0.846963	0.0866814	M120ECMdown	-1.36469	0.00131838	x	x	4250723		0.327549	0.509195		0.890054	0.0299343	FLMM120UP	1.21623	0.00350213		4250723		0.712792	0.14213		0.791725	0.0623867		0.60017	0.237004	jgi|Pismi2|4251133|	4250723	fgenesh1_kg.7_#_1207_#_Pisolithus_microcarpus_c2358	551	fgenesh1_kg.7_#_1207_#_Pisolithus_microcarpus_c2358	jgi|Pismi2|4250723|	4250723	91	4250723	4250723	No GO	-	-
100883	jgi|Pismi2|101012|		-0.260604	0.291193		-0.937192	1.1124e-06		-0.353645	0.14543	M120ECMdown	-1.07603	7.1279e-09	x	x	100883		0.270668	0.196992		0.0617386	0.795737	FLMM120UP	1.07816	3.01645e-09		100883		-0.40592	0.0671237		-0.0313029	0.914934		0.26273	0.277593	jgi|Pismi2|101012|	100883	Pismi1.e_gw1.44.137.1	459	Pismi1.e_gw1.44.137.1	jgi|Pismi2|100883|	100883	153	100883	100883	No GO	-	-
4264967	jgi|Pismi2|4265377|		-0.14711	0.268225		0.93736	6.47954e-22		0.442894	0.000166865	M120ECMdown	-2.07581	6.75676e-105	x	x	4264967		-0.11801	0.316766		-0.559671	2.35798e-08	FLMM120UP	1.8029	2.44517e-84		4264967		0.96646	8.62834e-23		0.0303334	0.834191		-0.125793	0.364986	jgi|Pismi2|4265377|	4264967	fgenesh1_kg.8_#_4083_#_transcript/40975	1162	fgenesh1_kg.8_#_4083_#_transcript/40975	jgi|Pismi2|4264967|	4264967	326	4264967	4264967	3727	protein binding	molecular_function
4315867	jgi|Pismi2|4316277|		-0.0163363	0.935188		0.279252	0.0173145		-0.202101	0.128447	M120ECMdown	-1.01132	8.95054e-23	x	x	4315867		0.0625378	0.655594		0.870944	7.04159e-18	FLMM120UP	1.11618	1.53529e-28		4315867		0.358127	0.00187828		0.68518	2.06517e-10		0.121205	0.415711	jgi|Pismi2|4316277|	4315867	fgenesh1_kg.17_#_176_#_transcript/51248	641	fgenesh1_kg.17_#_176_#_transcript/51248	jgi|Pismi2|4315867|	4315867	134	4315867	4315867	No GO	-	-
673073	jgi|Pismi2|673202|		-0.202804	0.121295		0.290058	0.00974846		0.135522	0.364868	M120ECMdown	-1.12817	2.76513e-29	x	x	673073		0.145795	0.218226		-0.0432664	0.737864	FLMM120UP	1.04498	5.59018e-27		673073		0.638657	2.01974e-09		0.29506	0.0108567		0.119614	0.425143	jgi|Pismi2|673202|	673073	Pismi1.fgenesh1_kg.7_#_235_#_Locus13273v1rpkm3.27	1012	Pismi1.fgenesh1_kg.7_#_235_#_Locus13273v1rpkm3.27	jgi|Pismi2|673073|	673073	216	673073	673073	No GO	-	-
679311	jgi|Pismi2|679440|		-0.585392	0.0398501		-0.401363	0.164217		-0.47006	0.132267	M120ECMdown	-1.36899	2.25409e-08	x	x	679311		-0.165034	0.592131		-0.575724	0.0205025	FLMM120UP	1.01424	3.50535e-05		679311		0.018995	0.988248		-0.460392	0.079324		0.23064	0.507975	jgi|Pismi2|679440|	679311	Pismi1.fgenesh1_kg.41_#_156_#_Pisolithus_microcarpus_c1050	674	Pismi1.fgenesh1_kg.41_#_156_#_Pisolithus_microcarpus_c1050	jgi|Pismi2|679311|	679311	124	679311	679311	No GO	-	-
393571	jgi|Pismi2|393700|		-0.378081	0.242514		-0.0240733	0.972952		-0.0345521	0.942871	M120ECMdown	-1.90937	1.22733e-14	x	x	393571		0.0358448	0.94077		-0.738845	0.00343982	FLMM120UP	1.31224	1.56139e-07		393571		0.389853	0.208158		-0.395315	0.139453		-0.219051	0.548176	jgi|Pismi2|393700|	393571	Pismi1.CE269119_12854	3370	Pismi1.CE269119_12854	jgi|Pismi2|393571|	393571	1048	393571	393571	No GO	-	-
672741	jgi|Pismi2|672870|		-0.059393	0.891858		0.0884174	0.817445		-0.27564	0.406731	M120ECMdown	-1.43139	2.15216e-09	x	x	672741		0.403407	0.126288		-0.421637	0.090722	FLMM120UP	1.1664	9.78287e-07		672741		0.551217	0.0411188		-0.637885	0.00995918		-0.205599	0.558059	jgi|Pismi2|672870|	672741	Pismi1.fgenesh1_kg.6_#_354_#_Pisolithus_microcarpus_c1768	749	Pismi1.fgenesh1_kg.6_#_354_#_Pisolithus_microcarpus_c1768	jgi|Pismi2|672741|	672741	169	672741	672741	No GO	-	-
[truncated: 14,193 more rows]
[truncated: 68 more columns]
